# Supplementary material for: PRIME-BSPre: a genome-wide protein-RNA binding sites prediction method based on templates
Source: BMC Genomics. 2026 Feb 21;27:317. doi: 10.1186/s12864-026-12657-3 (PMC13032426; doi:10.1186/s12864-026-12657-3)
Supplement: Supplementary file 3 — Supplementary Material 3. [file 12864_2026_12657_MOESM3_ESM.xlsx]

## Sheet: Table S1A
Transcript_ID
RBP					PRIME-BSPre				PrismNet
行标签					RBP	cell line			RBP	cell line		same RBP
AATF					AATF	K562			AARS	K562		126
ACTB					ADAT1	K562			AATF	K562
ENST00000417101.2					AGGF1	K562			ABCF1	K562
APOA1					AKAP1	K562			AGGF1	HepG2
ENST00000236850.5					AKAP8L	K562			AGO	HEK293
ENST00000359492.6					APEX1	K562			AKAP1	K562
ENST00000375320.5					APOBEC3C	K562			AKAP8L	K562
ENST00000375323.5					AQR	K562			ALKBH5	HEK293
ENST00000375329.6					BCCIP	HepG2			APOBEC3C	K562
C12orf57					BCLAF1	HepG2			AQR	HepG2
ENST00000544681.1					BUD13	K562			ATXN2	HEK293T
EIF4A2					CDC40	HepG2			AUH	K562
ENST00000445596.5					CPEB4	K562			BCCIP	HepG2
ENST00000498746.1					CPSF6	K562			BCLAF1	HepG2
GP1BB					CSTF2	K562			BUD13	HepG2
ENST00000366425.4					CSTF2T	K562			C17ORF85	HEK293
GPX4					DDX1	K562			C22ORF28	HEK293
ENST00000585362.6					DDX21	K562			CAPRIN1	HEK293
ENST00000614791.1					DDX24	K562			CDC40	HepG2
H3-3B					DDX3X	K562			CPEB4	K562
ENST00000586270.5					DDX42	K562			CPSF1	HEK293
ENST00000587171.1					DDX43	K562			CPSF2	HEK293
ENST00000587560.5					DDX47	K562			CPSF3	HEK293
ENST00000589599.5					DDX51	K562			CPSF4	HEK293
ENST00000591890.5					DDX52	K562			CPSF6	K562
ENST00000592643.5					DDX55	K562			CPSF7	HEK293
H4C8					DDX59	HepG2			CSTF2	Hela
ENST00000377727.2					DDX6	K562			CSTF2T	HepG2
HBG2					DGCR8	K562			DDX21	K562
ENST00000336906.6					DHX30	K562			DDX24	K562
ENST00000444587.1					DKC1	HepG2			DDX3X	K562
HSPA8					DROSHA	K562			DDX42	K562
ENST00000524552.5					EEF2	K562			DDX51	K562
ENST00000526686.1					EFTUD2	K562			DDX52	K562
NOP53					EIF3D	HepG2			DDX55	HepG2
ENST00000594182.1					EIF3G	K562			DDX59	HepG2
PHB2					EIF3H	HepG2			DDX6	K562
ENST00000545555.2					EIF4E	K562			DGCR8	K562
PPAN					EIF4G2	K562			DHX30	K562
ENST00000430370.1					ELAC2	K562			DKC1	HepG2
RPL17					ELAVL1	K562			DROSHA	K562
ENST00000578528.1					EWSR1	K562			EFTUD2	HepG2
ENST00000615479.4					EXOSC10	K562			EIF3D	HepG2
RPL32					FAM120A	K562			EIF3G	K562
ENST00000434963.1					FASTKD2	K562			EIF3H	HepG2
RPL36					FKBP4	HepG2			EIF4A3	Hela
ENST00000347512.8					FMR1	K562			eIF4AIII	Hela
ENST00000394580.2					FTO	K562			EIF4G2	K562
ENST00000579446.1					FUBP3	HepG2			ELAVL1	Hela
ENST00000582463.5					FUS	K562			EWSR1	HEK293
RPS11					FXR1	K562			EXOSC5	HepG2
ENST00000596873.1					FXR2	K562			FAM120A	K562
RPS20					G3BP1	HepG2			FASTKD2	K562
ENST00000009589.8					GARS	K562			FBL	HEK293
ENST00000518875.5					GEMIN5	K562			FIP1L1	HEK293
ENST00000519606.5					GNL3	K562			FKBP4	HepG2
ENST00000520627.1					GPKOW	K562			FMR1	K562
ENST00000523936.5					GRSF1	HepG2			FTO	K562
ENST00000524349.5					GRWD1	K562			FUS	HEK293
SKIV2L					GTF2F1	K562			FXR1	HEK293
ENST00000483553.5					HLTF	K562			FXR2	K562
ENST00000491994.1					HNRNPA1	K562			G3BP1	HepG2
SREBF1					HNRNPC	K562			GEMIN5	K562
ENST00000577897.2					HNRNPK	K562			GNL3	K562
UBC					HNRNPL	K562			GPKOW	K562
ENST00000540700.1					HNRNPM	K562			GRWD1	K562
YPEL3					HNRNPU	K562			GTF2F1	K562
ENST00000566401.1					HNRNPUL1	K562			HLTF	K562
ZNF692					IGF2BP1	K562			HNRNPA1	K562
ENST00000496231.1					IGF2BP2	K562			HNRNPC	Hela
ENST00000528141.5					IGF2BP3	HepG2			HNRNPD	HEK293
ENST00000530986.5					ILF3	K562			HNRNPF	HEK293T
ENST00000533647.1					KHDRBS1	K562			HNRNPK	K562
ADAT1					KHSRP	K562			HNRNPM	K562
C12orf57					LARP4	K562			HNRNPU	Hela
ENST00000544681.1					LARP7	K562			HNRNPUL1	K562
CEBPB					LIN28B	K562			IGF2BP1	K562
ENST00000303004.5					LSM11	K562			IGF2BP2	HEK293
CENPM					MATR3	K562			IGF2BP3	HEK293
ENST00000472374.6					MBNL1	K562			ILF3	K562
MAGEF1					METAP2	K562			KHDRBS1	K562
ENST00000317897.5					METTL1	K562			KHSRP	K562
USP12					MORC2	K562			LARP4	HepG2
ENST00000620323.1					MTPAP	K562			LARP7	K562
AGGF1					NCBP2	K562			LIN28A	H9
BAD					NIP7	HepG2			LIN28B	K562
ENST00000493798.1					NIPBL	K562			LSM11	K562
C12orf57					NKRF	HepG2			METAP2	K562
ENST00000544681.1					NOL12	HepG2			METTL14	Hela
CBFA2T3					NOLC1	K562			METTL3	Hela
ENST00000566868.1					NONO	K562			MOV10	HEK293
CPNE7					NPM1	K562			MTPAP	K562
ENST00000526232.1					NSUN2	K562			NCBP2	HepG2
DDT					PABPC4	K562			NIP7	HepG2
ENST00000428792.1					PCBP1	K562			NIPBL	K562
ENST00000629936.1					PCBP2	HepG2			NKRF	HepG2
EIF2B4					PHF6	K562			NOL12	HepG2
ENST00000418146.1					POLR2G	HepG2			NOLC1	K562
GIPR					PPIG	HepG2			NONO	K562
ENST00000591322.1					PPIL4	K562			NOP56	HEK293
GPANK1					PRPF8	K562			NOP58	HEK293
ENST00000418144.1					PTBP1	K562			NPM1	K562
ENST00000423574.5					PUM1	K562			NUDT21	HEK293
ENST00000432713.5					PUM2	K562			PABPC4	K562
ENST00000438145.5					QKI	K562			PABPN1	HepG2
ENST00000452805.1					RBFOX2	K562			PCBP1	K562
H1-2					RBM15	K562			PCBP2	HepG2
ENST00000343677.4					RBM22	K562			PHF6	K562
H1-4					RBM5	HepG2			PPIG	HepG2
ENST00000304218.6					RNF187	K562			PRPF4	HepG2
HMGB2					RPS10	K562			PRPF8	K562
ENST00000438704.6					RPS3	K562			PTBP1	Hela
MUC4					RPS6	K562			PTBP1PTBP2	Hela
ENST00000639126.1					RYBP	K562			PUM1	K562
NDUFS3					SAFB	K562			PUM2	HEK293
ENST00000530295.5					SAFB2	K562			PUS1	K562
ENST00000534208.5					SDAD1	K562			QKI	HEK293
SGK2					SERBP1	K562			RBFOX2	HepG2
ENST00000617268.1					SF3A3	HepG2			RBM15	K562
AKAP1					SF3B4	K562			RBM22	K562
AAMP					SFPQ	HepG2			RBM27	K562
ENST00000422731.1					SLBP	K562			RBPMS	HEK293
ADM					SLTM	K562			RPS11	K562
ENST00000525063.2					SMNDC1	K562			RPS3	K562
APOC1					SND1	K562			RTCB	HEK293
ENST00000589078.1					SRSF1	K562			SAFB2	K562
ARFGAP1					SRSF7	K562			SBDS	K562
ENST00000549076.1					SRSF9	K562			SDAD1	K562
ARHGDIA					SSB	K562			SERBP1	K562
ENST00000580685.5					STAU2	HepG2			SF3A3	HepG2
ATF4					SUB1	HepG2			SF3B1	K562
ENST00000674835.2					SUGP2	HepG2			SF3B4	HepG2
ENST00000680748.1					SUPV3L1	K562			SLBP	K562
ATP6V0C					TAF15	K562			SLTM	K562
ENST00000564973.1					TARDBP	K562			SMNDC1	K562
ATXN2L					TBRG4	K562			SND1	K562
ENST00000564162.1					TIA1	K562			SRRM4	HEK293T
ENST00000566007.5					TRA2A	K562			SRSF1	HepG2
ENST00000567024.1					TROVE2	K562			SRSF7	K562
ENST00000569318.1					U2AF1	K562			SRSF9	HepG2
BEX3					U2AF2	K562			SUB1	HepG2
ENST00000361298.9					UCHL5	K562			SUPV3L1	K562
ENST00000372634.1					UPF1	K562			TAF15	HEK293
ENST00000372635.1					UTP18	K562			TARDBP	K562
ENST00000372645.3					UTP3	K562			TBRG4	K562
CFL1					WDR3	K562			TIA1	Hela
ENST00000524553.5					WDR43	K562			TIAL1	Hela
CLDN4					WRN	K562			TNRC6A	K562
ENST00000340958.4					XPO5	HepG2			TRA2A	K562
CLPTM1					XRCC6	K562			TROVE2	K562
ENST00000586915.1					XRN2	K562			U2AF1	K562
COA3					YBX3	K562			U2AF2	Hela
ENST00000328434.8					YWHAG	K562			U2AF65	Hela
COX8A					ZC3H11A	K562			UCHL5	K562
ENST00000314133.4					ZC3H8	K562			UPF1	Hela
CYBC1					ZNF622	K562			UTP18	K562
ENST00000582438.1					ZNF800	K562			UTP3	K562
DAXX					ZRANB2	K562			WDR3	K562
ENST00000428268.1									WDR33	HEK293
ENST00000457553.1									WDR43	K562
FTL									WRN	K562
ENST00000331825.11									WTAP	Hela
GIPC1									XRCC6	K562
ENST00000589631.5									XRN2	K562
GPX4									YBX3	K562
ENST00000585480.1									YTHDF2	Hela
GRINA									YWHAG	K562
ENST00000527194.5									ZC3H11A	HepG2
GTPBP1									ZC3H7B	HEK293
ENST00000487538.1									ZNF622	K562
H1-10									ZNF800	K562
ENST00000333762.6									ZRANB2	K562
H2AX
ENST00000375167.1
ENST00000530167.2
HEPN1
ENST00000408930.6
HES6
ENST00000272937.10
ENST00000409002.7
ENST00000409160.7
HMOX2
ENST00000633529.1
ID1
ENST00000376105.4
ENST00000376112.4
ID3
ENST00000374561.6
IER3
ENST00000259874.6
ENST00000376377.2
INAFM1
ENST00000552360.4
ITM2C
ENST00000620962.1
KHSRP
ENST00000594496.5
ENST00000597656.5
LAMTOR1
ENST00000544594.5
LYPLA2
ENST00000374501.1
MAFG
ENST00000392366.7
MCRIP1
ENST00000570507.5
ENST00000576679.1
MEA1
ENST00000643776.1
MMP24OS
ENST00000424358.1
ENST00000435366.2
ENST00000456790.2
MT2A
ENST00000245185.6
ENST00000561491.1
NACC1
ENST00000585663.1
NAT14
ENST00000588985.1
NFE2L1
ENST00000581319.1
NUDT16L1
ENST00000586252.1
ORMDL3
ENST00000581284.5
OVCA2
ENST00000572195.3
OXER1
ENST00000378661.4
PABPC1
ENST00000519363.1
ENST00000521067.1
PHAF1
ENST00000569277.1
PHPT1
ENST00000247665.12
PIGT
ENST00000640123.1
PIP4P1
ENST00000553460.5
PREB
ENST00000430533.1
ENST00000456259.5
PRPS1
ENST00000676322.1
QSOX1
ENST00000443059.1
RFNG
ENST00000578356.1
RHOT2
ENST00000569197.2
RNASEK
ENST00000549393.2
ENST00000552039.2
ENST00000552321.2
ENST00000552842.1
ENST00000593646.6
RNF40
ENST00000602784.1
ROMO1
ENST00000336695.4
ENST00000374072.5
ENST00000374077.8
ENST00000374078.5
ENST00000397416.1
RPL36
ENST00000347512.8
ENST00000394580.2
ENST00000579446.1
RPL41
ENST00000501597.3
ENST00000546591.6
RPS16
ENST00000602153.5
RPS20
ENST00000009589.8
ENST00000518875.5
ENST00000519606.5
ENST00000520627.1
ENST00000524349.5
RPS21
ENST00000343986.9
ENST00000370562.1
ENST00000370592.2
ENST00000450116.6
RPS29
ENST00000554075.2
ENST00000557519.1
RPS6
ENST00000380381.3
S100A16
ENST00000368703.6
SDHAF1
ENST00000378887.4
SEMA4G
ENST00000476171.1
SERF2
ENST00000339624.9
ENST00000402131.5
ENST00000403425.5
ENST00000409614.1
SERPINH1
ENST00000526638.1
SF3B5
ENST00000367569.4
SGSH
ENST00000576856.1
SNTB1
ENST00000520717.1
SPRYD3
ENST00000547257.1
TCIM
ENST00000315792.5
TIMM13
ENST00000215570.8
ENST00000591871.1
TMEM129
ENST00000460722.1
TMEM132A
ENST00000535480.1
TMEM141
ENST00000290079.9
TMSB10
ENST00000233143.6
TMUB1
ENST00000462940.1
ENST00000476627.5
ENST00000482202.5
ENST00000488752.5
ENST00000492838.1
ENST00000653405.1
TNPO2
ENST00000589149.5
UQCRQ
ENST00000378665.1
ENST00000378667.1
VAT1
ENST00000592388.1
VCP
ENST00000681537.1
WDR83OS
ENST00000222190.9
ENST00000596731.7
ENST00000598732.1
YIPF2
ENST00000589971.1
ENST00000591872.1
ENST00000592646.5
AKAP8L
ACTB
ENST00000417101.2
ATP6V0B
ENST00000461670.5
ENST00000498208.1
CAPN1
ENST00000527699.5
ENST00000531068.5
ENST00000533909.5
ENST00000534373.5
DDT
ENST00000428792.1
ENST00000629936.1
DNAAF3
ENST00000588076.1
EIF4A1
ENST00000581770.5
EML3
ENST00000439994.5
EVA1B
ENST00000490466.2
FASN
ENST00000637026.1
FOXK2
ENST00000575578.1
GGA3
ENST00000583282.5
GIPR
ENST00000591322.1
GP1BB
ENST00000366425.4
H3-3B
ENST00000586270.5
ENST00000587171.1
ENST00000589599.5
ENST00000591890.5
ENST00000592643.5
HSF4
ENST00000517729.5
INPPL1
ENST00000540973.1
ENST00000543234.1
ISYNA1
ENST00000578352.5
ENST00000581800.5
ENST00000583534.1
LMNTD2
ENST00000486629.1
ENST00000633856.1
LPAR2
ENST00000588233.1
ENST00000588461.1
MED16
ENST00000586342.1
MIB2
ENST00000486072.1
NFE2L1
ENST00000581319.1
PHF23
ENST00000574236.5
PHPT1
ENST00000247665.12
POLR2H
ENST00000412877.1
RASGRP2
ENST00000419843.1
SAP25
ENST00000622764.3
SETD1A
ENST00000452917.3
SHMT2
ENST00000553529.5
ENST00000555773.5
ENST00000556737.1
ENST00000557427.5
ENST00000557703.5
SLC12A4
ENST00000575857.3
SLC43A3
ENST00000524863.5
ENST00000526621.5
ENST00000529748.1
ENST00000530316.5
ENST00000532278.1
ENST00000532795.5
ENST00000533051.5
SQSTM1
ENST00000626660.1
TIMM13
ENST00000215570.8
TRMT2A
ENST00000444256.1
ENST00000444845.5
USP12
ENST00000620323.1
VIM
ENST00000478746.1
ENST00000497849.1
ZNF580
ENST00000590190.1
APEX1
COX8A
ENST00000314133.4
H2AC12
ENST00000377459.3
IFITM1
ENST00000328221.5
ENST00000408968.4
ENST00000528780.5
ENST00000681938.1
RPS6
ENST00000380381.3
APOBEC3C
ALDOA
ENST00000565355.1
ATP5IF1
ENST00000335514.10
ENST00000465645.1
ENST00000497986.5
ENST00000642464.1
ENST00000647074.2
ENST00000647380.1
ATP5ME
ENST00000304312.5
AURKAIP1
ENST00000321751.9
ENST00000338338.10
ENST00000338370.7
ENST00000378853.3
CD63
ENST00000548160.5
ENST00000548898.5
ENST00000552067.5
CKB
ENST00000554989.1
COPS6
ENST00000426712.1
CUTA
ENST00000374484.8
ENST00000374496.3
ENST00000374500.10
ENST00000440279.7
ENST00000482684.5
ENST00000488034.6
ENST00000488478.5
ENST00000494751.5
ENST00000607266.5
DAP3
ENST00000491777.2
DPM3
ENST00000341298.3
ENST00000368399.1
ENST00000368400.5
DPP7
ENST00000470766.5
EMD
ENST00000428228.5
ENST00000684082.1
GAPDH
ENST00000619601.1
H2AC17
ENST00000359611.4
HBA1
ENST00000320868.9
ENST00000397797.1
HBE1
ENST00000396895.3
HBG1
ENST00000330597.5
HBG2
ENST00000336906.6
ENST00000444587.1
HBZ
ENST00000252951.3
HMGB2
ENST00000438704.6
HNRNPA1
ENST00000676472.1
ENST00000677191.1
ENST00000677224.1
ENST00000677636.1
ENST00000678876.1
ENST00000678970.1
ENST00000679079.1
IFITM1
ENST00000328221.5
ENST00000408968.4
ENST00000528780.5
ENST00000681938.1
IMP3
ENST00000403490.3
ISYNA1
ENST00000581672.5
JUND
ENST00000252818.5
KRT19
ENST00000593096.1
METTL26
ENST00000301686.13
ENST00000338401.8
ENST00000397664.8
ENST00000397666.6
ENST00000568077.5
ENST00000568830.1
ENST00000614890.4
MRPL41
ENST00000371443.6
MSH5
ENST00000416964.5
ENST00000424681.5
ENST00000480377.5
MYL6
ENST00000549392.5
NDUFV1
ENST00000527355.5
NME1
ENST00000456492.1
NOP10
ENST00000328848.6
ENST00000557912.1
OST4
ENST00000429985.1
ENST00000447619.5
ENST00000456793.2
PABPC1
ENST00000519363.1
ENST00000521067.1
PABPN1
ENST00000555295.1
PET100
ENST00000456958.7
ENST00000598540.6
ENST00000601406.5
PFDN6
ENST00000374606.10
ENST00000374607.5
ENST00000374610.6
ENST00000395131.5
PFN1
ENST00000574872.1
PNKP
ENST00000636840.1
PRPF8
ENST00000571958.1
PRPS1
ENST00000676322.1
PSMD4
ENST00000427779.5
ENST00000453615.1
PTOV1
ENST00000597730.1
RFC4
ENST00000417876.1
RHOT2
ENST00000569197.2
RNF181
ENST00000306368.9
ENST00000441634.5
ENST00000443647.5
ENST00000456023.1
ROMO1
ENST00000336695.4
ENST00000374072.5
ENST00000374077.8
ENST00000374078.5
ENST00000397416.1
RPL13
ENST00000472354.1
RPL15
ENST00000354811.5
RPL27A
ENST00000530913.1
RPL36
ENST00000347512.8
ENST00000394580.2
ENST00000579446.1
RPL41
ENST00000501597.3
ENST00000546591.6
RPS11
ENST00000596873.1
RPS16
ENST00000602153.5
RPS2
ENST00000563194.1
RPS21
ENST00000343986.9
ENST00000370562.1
ENST00000450116.6
RPS28
ENST00000600659.3
SDF2L1
ENST00000248958.5
SELENOH
ENST00000388857.8
ENST00000528798.1
SERF2
ENST00000339624.9
ENST00000402131.5
ENST00000403425.5
ENST00000409614.1
ENST00000674451.1
SRRM2
ENST00000570539.1
ENST00000573692.1
SRRT
ENST00000445337.1
TIMM13
ENST00000215570.8
ENST00000591871.1
TIMP1
ENST00000445623.1
TMSB10
ENST00000233143.6
TMSB4X
ENST00000380633.1
ENST00000380635.5
TMUB1
ENST00000476627.5
ENST00000482202.5
ENST00000488752.5
ENST00000492838.1
TPI1
ENST00000493987.5
ENST00000495834.1
TRMT112
ENST00000308774.6
ENST00000544844.6
UBA52
ENST00000597451.5
ENST00000599256.5
UBXN1
ENST00000533000.5
AQR
AAMP
ENST00000422731.1
ABCA2
ENST00000490486.2
ABCA7
ENST00000529442.7
ENST00000530092.2
ABCB6
ENST00000443805.1
ACTB
ENST00000417101.2
ENST00000464611.1
ACY1
ENST00000637149.1
ADM
ENST00000524948.5
ENST00000525063.2
ENST00000526492.4
ENST00000528544.1
AKT1S1
ENST00000599525.1
ALDOA
ENST00000565355.1
ANKMY2
ENST00000627859.1
ANKRD9
ENST00000557902.1
ENST00000559651.1
ANPEP
ENST00000560028.1
AP1G2
ENST00000553756.1
ENST00000556843.1
ENST00000557189.5
APOA1
ENST00000236850.5
ENST00000359492.6
ENST00000375320.5
ENST00000375323.5
ENST00000375329.6
APOA2
ENST00000367990.7
ENST00000463273.5
ENST00000463812.1
ENST00000464492.5
ENST00000469730.2
ENST00000470459.6
ENST00000481511.5
ENST00000491350.1
APOC1
ENST00000589078.1
APOC2
ENST00000585786.1
APOC3
ENST00000433777.5
ARFGAP2
ENST00000524586.1
ENST00000528708.5
ARHGDIA
ENST00000580685.5
ARL6IP4
ENST00000357866.4
ENST00000439686.6
ENST00000456762.3
ATF4
ENST00000674835.2
ENST00000680748.1
ATP5ME
ENST00000304312.5
ATP6V0B
ENST00000461670.5
ENST00000498208.1
ATP6V0C
ENST00000564973.1
ATXN2L
ENST00000564162.1
ENST00000566007.5
ENST00000567024.1
ENST00000569318.1
ATXN7L3
ENST00000590537.5
AXIN2
ENST00000544103.2
B3GALT4
ENST00000415322.4
BAG6
ENST00000422948.5
ENST00000433960.5
ENST00000458596.5
BAX
ENST00000515540.5
BCKDK
ENST00000484226.2
BIRC7
ENST00000395306.1
BMP4
ENST00000558961.1
ENST00000609748.1
BRD2
ENST00000481259.1
ENST00000606059.1
C1orf122
ENST00000373042.5
ENST00000468084.1
C3
ENST00000594270.5
C6orf15
ENST00000412706.2
C8G
ENST00000371634.7
ENST00000649480.1
CCHCR1
ENST00000488920.2
ENST00000506831.1
ENST00000507892.1
CD63
ENST00000548160.5
ENST00000548898.5
ENST00000552067.5
CDK2
ENST00000555357.1
CDK9
ENST00000421939.5
CDT1
ENST00000569140.1
CFB
ENST00000460718.5
ENST00000475617.5
CFL1
ENST00000524553.5
ENST00000530413.1
CHCHD10
ENST00000517886.1
ENST00000626041.1
CITED2
ENST00000537332.2
ENST00000618718.1
CKB
ENST00000553610.5
ENST00000553878.5
ENST00000554989.1
ENST00000555039.1
CLDND1
ENST00000513873.1
CNOT3
ENST00000471126.1
ENST00000613028.1
CNPY2
ENST00000546466.5
COA4
ENST00000541455.1
COG1
ENST00000582672.1
ENST00000582973.1
COG7
ENST00000563164.1
COMMD3
ENST00000471350.1
CSAD
ENST00000498635.1
CSNK1A1
ENST00000515748.2
CSNK1G2
ENST00000585959.2
ENST00000591002.5
CTDSP1
ENST00000431127.1
CUTA
ENST00000374484.8
ENST00000374496.3
ENST00000374500.10
ENST00000440279.7
ENST00000482684.5
ENST00000488034.6
ENST00000488478.5
ENST00000494751.5
ENST00000607266.5
CYBC1
ENST00000582438.1
CYCS
ENST00000409409.5
ENST00000409764.5
ENST00000413447.1
DAXX
ENST00000446403.1
DCAF11
ENST00000558408.1
DCXR
ENST00000306869.7
ENST00000577532.5
ENST00000577712.5
ENST00000579155.1
ENST00000579821.5
ENST00000581584.5
ENST00000582900.5
DDAH2
ENST00000437288.5
DDX41
ENST00000504781.5
ENST00000509576.5
ENST00000510171.3
ENST00000629036.2
DDX5
ENST00000578190.5
ENST00000579091.5
ENST00000579996.5
ENST00000583239.6
DENND10
ENST00000472379.2
DMTN
ENST00000522340.5
DTX3
ENST00000550596.5
ECH1
ENST00000595567.1
ENST00000597205.1
ENST00000601094.5
EEF1B2
ENST00000415904.1
ENST00000435123.1
ENST00000637177.1
ENST00000638006.1
EIF1
ENST00000586699.1
EIF2B4
ENST00000418146.1
EIF3G
ENST00000593054.5
EIF4A1
ENST00000577929.1
ENST00000581770.5
ENST00000582050.1
EIF4A2
ENST00000441007.5
ENST00000445596.5
ENST00000498746.1
EIF4G1
ENST00000427607.5
ENST00000428387.5
ENST00000457456.5
ENST00000676206.1
EIF4G2
ENST00000528839.1
EIF5
ENST00000559130.5
ENST00000559532.5
ENST00000560763.5
EMD
ENST00000428228.5
ENST00000684082.1
ERBB3
ENST00000550828.1
ERCC3
ENST00000456257.1
ERF
ENST00000598965.1
ERGIC3
ENST00000442139.5
ENST00000451605.1
ESPN
ENST00000475479.2
ENST00000478323.1
ENST00000632593.1
ENST00000632803.1
ETV4
ENST00000586826.1
FAM32A
ENST00000587351.1
FASN
ENST00000580382.1
ENST00000636968.1
ENST00000637026.1
FBXL12
ENST00000586073.1
FBXW5
ENST00000443788.1
FCGRT
ENST00000598491.5
ENST00000599701.5
ENST00000600273.5
FGFR4
ENST00000430285.5
FKBP11
ENST00000547789.1
FKBP2
ENST00000535135.7
FKBP4
ENST00000630279.1
FLOT1
ENST00000411944.5
ENST00000416018.5
ENST00000416389.5
ENST00000445319.5
FOS
ENST00000555242.1
ENST00000555347.1
ENST00000555672.1
ENST00000557139.1
FOXP4
ENST00000670130.1
FST
ENST00000497789.2
FTCD
ENST00000446405.5
FTL
ENST00000331825.11
G3BP2
ENST00000677426.1
GABARAP
ENST00000570856.1
ENST00000573928.1
GADD45B
ENST00000585359.1
ENST00000587345.1
ENST00000587887.5
GALE
ENST00000456977.5
GALT
ENST00000554897.5
ENST00000556244.1
GAMT
ENST00000591788.3
GAPDH
ENST00000619601.1
GCDH
ENST00000590472.5
GNL3
ENST00000474423.1
GPAA1
ENST00000524418.5
ENST00000528073.5
ENST00000529503.5
ENST00000530258.1
ENST00000530633.1
GPANK1
ENST00000418144.1
ENST00000418462.1
ENST00000420352.5
ENST00000423574.5
ENST00000424195.5
ENST00000424399.5
ENST00000424956.5
ENST00000426953.5
ENST00000432713.5
ENST00000438145.5
ENST00000440374.1
ENST00000440952.1
ENST00000443202.1
ENST00000446315.5
ENST00000450924.5
ENST00000452805.1
ENST00000453239.1
ENST00000458699.5
GPX1
ENST00000419349.2
ENST00000419783.3
ENST00000496791.2
ENST00000643797.1
ENST00000646881.2
GPX3
ENST00000520059.1
GPX4
ENST00000585362.6
ENST00000585480.1
ENST00000587648.5
GTF3C5
ENST00000435745.1
GTPBP3
ENST00000600610.5
ENST00000602165.1
H2BC8
ENST00000541790.4
H3-3B
ENST00000586270.5
ENST00000587171.1
ENST00000587560.5
ENST00000589599.5
ENST00000591890.5
ENST00000592643.5
HDLBP
ENST00000442730.1
HGS
ENST00000570652.2
ENST00000573320.2
ENST00000575078.6
ENST00000677466.1
ENST00000678142.1
ENST00000678428.1
ENST00000678607.1
ENST00000678981.1
HLA-C
ENST00000415537.1
HMGB2
ENST00000506267.1
HMGCR
ENST00000509085.5
ENST00000511986.1
HNRNPA1
ENST00000548688.5
ENST00000551702.5
ENST00000676472.1
ENST00000676842.1
ENST00000677191.1
ENST00000677224.1
ENST00000677636.1
ENST00000678690.1
ENST00000678876.1
ENST00000678919.1
ENST00000678970.1
ENST00000679079.1
ENST00000679101.1
HNRNPH1
ENST00000523921.1
HNRNPK
ENST00000481820.6
HNRNPU
ENST00000640119.1
HOOK2
ENST00000588052.5
HSPA8
ENST00000524552.5
ENST00000524590.5
ENST00000530391.1
ENST00000532182.5
ENST00000534567.5
HYAL2
ENST00000415028.1
ENST00000424190.1
ENST00000426286.1
ENST00000458018.1
ID1
ENST00000376105.4
ENST00000376112.4
ID2
ENST00000331129.3
ID3
ENST00000374561.6
IDH3B
ENST00000466494.6
ENST00000477689.2
IER3
ENST00000259874.6
ENST00000376377.2
IFRD2
ENST00000438296.1
ILF3
ENST00000587941.1
ENST00000593061.5
IPO4
ENST00000559253.1
ENST00000561034.1
ENST00000625289.1
ISYNA1
ENST00000578352.5
ENST00000581800.5
ENST00000583534.1
ITPRIPL1
ENST00000420176.5
JMJD8
ENST00000562111.1
ENST00000562824.5
KAT2A
ENST00000588759.1
KHNYN
ENST00000556510.1
KMT2B
ENST00000686920.1
ENST00000689864.1
ENST00000690487.1
KRT8
ENST00000547176.3
LEAP2
ENST00000296877.3
LLGL2
ENST00000583514.5
LST1
ENST00000419469.5
ENST00000420142.1
ENST00000425260.5
ENST00000430632.5
ENST00000439436.5
ENST00000440323.5
ENST00000443655.5
ENST00000448618.5
ENST00000449236.5
ENST00000451371.5
ENST00000451922.5
LTB
ENST00000456113.2
ENST00000457552.2
LYPLA2
ENST00000421070.1
MAF1
ENST00000527058.1
MAFK
ENST00000406174.2
MAGOHB
ENST00000625272.1
MAP2K3
ENST00000527123.1
MAZ
ENST00000562557.5
ENST00000567444.5
ENST00000569978.1
MBD6
ENST00000547844.1
MCM4
ENST00000524086.5
ENST00000648554.1
MEA1
ENST00000643776.1
MEN1
ENST00000424912.1
METTL26
ENST00000301686.13
ENST00000338401.8
ENST00000397664.8
ENST00000397665.6
ENST00000397666.6
ENST00000456420.6
ENST00000564039.1
ENST00000565163.5
ENST00000568077.5
ENST00000568773.1
ENST00000568830.1
ENST00000614890.4
MIF
ENST00000215754.8
ENST00000613839.2
MLF2
ENST00000536207.1
MLST8
ENST00000562479.5
ENST00000562851.5
ENST00000563179.5
ENST00000567623.6
MRFAP1
ENST00000507420.1
MRPL17
ENST00000532203.1
MRPL28
ENST00000450882.1
MRPL34
ENST00000252602.2
ENST00000602206.1
MRPL43
ENST00000318364.13
ENST00000370234.4
ENST00000370236.5
ENST00000477279.1
MRPS34
ENST00000177742.7
ENST00000397375.7
MT2A
ENST00000245185.6
ENST00000561491.1
MYL6
ENST00000549392.5
NCLN
ENST00000592235.1
NDUFAF8
ENST00000431388.3
ENST00000576002.1
NECAB3
ENST00000473892.1
NEDD4L
ENST00000617539.1
NELFE
ENST00000628497.1
ENST00000629797.1
NEU4
ENST00000428592.1
ENST00000625706.1
NFKBIA
ENST00000553342.1
NFRKB
ENST00000531318.1
NIP7
ENST00000569637.6
NME3
ENST00000219302.8
ENST00000563498.1
ENST00000563854.1
ENST00000564628.1
ENST00000568561.5
NOP10
ENST00000328848.6
ENST00000557912.1
NR2F2
ENST00000559679.1
NT5C
ENST00000245552.7
ENST00000578407.5
ENST00000580758.5
ENST00000582170.1
NT5DC2
ENST00000471522.5
OST4
ENST00000429985.1
ENST00000447619.5
ENST00000456793.2
PABPC4
ENST00000531243.2
PACSIN3
ENST00000530405.5
PAXX
ENST00000371620.4
PCBP2
ENST00000552980.6
PEX5
ENST00000536841.5
ENST00000544456.5
PFN1
ENST00000574872.1
PHAF1
ENST00000569277.1
PHB2
ENST00000545555.2
PHF23
ENST00000574236.5
PKD1
ENST00000561668.5
PLD2
ENST00000575316.1
PLOD3
ENST00000440925.1
PLSCR3
ENST00000571802.1
ENST00000573213.1
PLXNB2
ENST00000427829.1
ENST00000434732.1
PNCK
ENST00000434652.5
PNKP
ENST00000636840.1
POLD4
ENST00000530584.5
ENST00000531239.2
ENST00000539074.1
POLR1D
ENST00000302979.5
ENST00000399696.3
POLR2H
ENST00000412877.1
POLRMT
ENST00000590336.2
POMT2
ENST00000682128.1
ENST00000683907.1
ENST00000684172.1
POU5F1
ENST00000376243.8
ENST00000451077.6
PPAN
ENST00000430370.1
PPP1R14B
ENST00000392210.6
ENST00000542235.1
PREB
ENST00000430533.1
ENST00000441451.1
ENST00000456259.5
PRELID1
ENST00000503853.1
PRR13
ENST00000551945.5
PSME1
ENST00000558112.1
PSRC1
ENST00000418914.2
PTMA
ENST00000440384.1
PTOV1
ENST00000597730.1
PYCR1
ENST00000583564.5
ENST00000585244.1
PYCR2
ENST00000472798.2
RABGGTA
ENST00000560127.1
RACK1
ENST00000509148.1
ENST00000514455.5
RASSF7
ENST00000531112.1
ENST00000632833.1
RBM4
ENST00000532968.1
RBM8A
ENST00000369307.4
RELA
ENST00000534283.1
RFNG
ENST00000578356.1
RHOT2
ENST00000569197.2
RIC8A
ENST00000526982.1
ENST00000527468.1
ENST00000528357.5
ENST00000530889.1
RNASEK
ENST00000549393.2
ENST00000552039.2
ENST00000552321.2
ENST00000552842.1
ENST00000570898.1
ENST00000593646.6
RNF31
ENST00000557991.5
ENST00000559260.5
RNF40
ENST00000563909.5
ENST00000565931.1
ENST00000566811.5
RNF44
ENST00000506378.1
ROMO1
ENST00000336695.4
ENST00000374072.5
ENST00000374077.8
ENST00000374078.5
ENST00000397416.1
RPL13
ENST00000467736.5
ENST00000472354.1
RPL15
ENST00000354811.5
RPL17
ENST00000578528.1
ENST00000615479.4
RPL27A
ENST00000530913.1
RPL28
ENST00000428193.6
ENST00000431533.6
RPL29
ENST00000481629.1
RPL32
ENST00000434963.1
RPL36
ENST00000347512.8
ENST00000394580.2
ENST00000579446.1
ENST00000582463.5
RPL37
ENST00000508493.1
RPL38
ENST00000528433.2
RPL41
ENST00000501597.3
ENST00000546591.6
RPL6
ENST00000548343.1
RPLP0
ENST00000550423.5
ENST00000551914.1
ENST00000552292.5
RPS11
ENST00000596873.1
RPS15
ENST00000586656.5
ENST00000617694.4
RPS15A
ENST00000563579.1
RPS2
ENST00000526586.6
ENST00000563194.1
RPS21
ENST00000343986.9
ENST00000370562.1
ENST00000370592.2
ENST00000450116.6
RPS23
ENST00000511844.1
RPS27
ENST00000643794.1
ENST00000651669.1
RPS28
ENST00000600659.3
RPS29
ENST00000554075.2
ENST00000557519.1
RPS3A
ENST00000503002.5
RPS6
ENST00000380381.3
RPTOR
ENST00000576366.1
RTKN
ENST00000640304.1
SAT2
ENST00000269298.10
ENST00000571074.5
ENST00000573566.1
ENST00000575826.5
SBF1
ENST00000686421.1
ENST00000686717.1
ENST00000687878.1
ENST00000689095.1
ENST00000692006.1
ENST00000692076.1
SCAF1
ENST00000595242.3
ENST00000601038.5
SELENBP1
ENST00000427867.2
SEPTIN2
ENST00000457874.1
SERF2
ENST00000339624.9
ENST00000402131.5
ENST00000403425.5
ENST00000409614.1
ENST00000674451.1
SETD1A
ENST00000452917.3
SH2B1
ENST00000569651.1
SIGMAR1
ENST00000680277.1
SKIV2L
ENST00000483553.5
SLC12A4
ENST00000570616.1
ENST00000575857.3
SLC25A3
ENST00000551265.5
SLC25A39
ENST00000593166.1
SLC26A6
ENST00000414944.1
ENST00000431213.5
ENST00000444531.5
SLC6A8
ENST00000413787.1
ENST00000429147.1
ENST00000442457.1
ENST00000457723.1
SMARCD1
ENST00000551497.1
SMO
ENST00000475779.1
SNTB1
ENST00000520717.1
SNX5
ENST00000481323.1
ENST00000486039.1
ENST00000606557.1
ENST00000606602.1
SOCS1
ENST00000332029.4
ENST00000644787.1
SORBS3
ENST00000522721.1
SPG7
ENST00000567138.3
SQSTM1
ENST00000626660.1
SREBF1
ENST00000486311.5
SRM
ENST00000490101.1
SRRM2
ENST00000572883.1
SRSF2
ENST00000358156.6
ENST00000583836.1
SRSF5
ENST00000554021.1
ENST00000555349.5
STOML2
ENST00000488050.1
STUB1
ENST00000564316.1
ENST00000564370.5
ENST00000566408.5
ENST00000567173.5
SYMPK
ENST00000601600.1
TAF10
ENST00000527248.3
ENST00000693612.1
TCEAL1
ENST00000372624.3
ENST00000372625.8
ENST00000372626.7
TCEAL4
ENST00000415568.2
ENST00000425011.1
ENST00000434216.2
ENST00000459722.1
ENST00000469586.1
ENST00000490644.5
ENST00000494801.5
TCIRG1
ENST00000530063.1
TECR
ENST00000601187.1
TEPSIN
ENST00000572050.1
THBS1
ENST00000397591.2
TMCC1
ENST00000510323.1
TMEM141
ENST00000290079.9
TMEM150A
ENST00000425160.1
TMEM256
ENST00000302422.4
ENST00000576017.1
TMEM259
ENST00000586285.2
TMEM91
ENST00000535712.1
TMEM94
ENST00000580918.1
ENST00000582843.1
TMSB10
ENST00000233143.6
TMUB1
ENST00000462940.1
ENST00000476627.5
ENST00000482202.5
ENST00000488752.5
ENST00000492838.1
TNF
ENST00000445232.2
TNFRSF12A
ENST00000574699.1
ENST00000575836.1
TPI1
ENST00000462761.5
ENST00000493987.5
ENST00000495834.1
TRAF4
ENST00000454852.6
ENST00000473421.1
ENST00000478021.1
ENST00000584944.5
TRIM28
ENST00000597968.1
TRIM47
ENST00000586495.1
TRIM8
ENST00000642304.1
TSR1
ENST00000571806.1
TTC31
ENST00000414247.1
TTC38
ENST00000629918.1
TTYH3
ENST00000400376.2
TUBA1B
ENST00000549870.5
TXNIP
ENST00000425134.2
UBA52
ENST00000597451.5
ENST00000599256.5
UBC
ENST00000535131.1
ENST00000535859.1
ENST00000540351.1
ENST00000540700.1
ENST00000541272.1
ENST00000541645.1
ENST00000546271.1
UQCRQ
ENST00000378665.1
ENST00000378667.1
USF2
ENST00000598058.1
ENST00000602164.5
VCP
ENST00000679449.1
ENST00000681125.1
VPS52
ENST00000421357.5
VWA1
ENST00000471398.1
WDR83OS
ENST00000222190.9
ENST00000596731.7
ENST00000598732.1
XPO6
ENST00000569315.1
YDJC
ENST00000292778.11
ENST00000398873.4
ENST00000415762.6
YIF1A
ENST00000496746.5
YJU2B
ENST00000589096.1
ZCCHC2
ENST00000588676.1
ZFP36
ENST00000594045.2
ZIM2
ENST00000593931.1
ZNF581
ENST00000270451.6
ENST00000588537.1
ZNF598
ENST00000564556.1
ZYX
ENST00000449630.5
ENST00000457235.5
BCCIP
PHB2
ENST00000545555.2
BCLAF1
ACACA
ENST00000614438.1
ENST00000634140.1
ACADVL
ENST00000579546.1
ENST00000583848.5
ENST00000584103.5
ACBD4
ENST00000589798.5
ANKRD40
ENST00000513072.1
AP1G2
ENST00000557162.1
APEX1
ENST00000438886.1
ENST00000553368.1
ENST00000554325.1
ENST00000556054.5
ENST00000557150.5
ENST00000557181.5
ENST00000557344.5
ENST00000557592.5
ARID2
ENST00000477947.1
ATP5IF1
ENST00000335514.10
ENST00000465645.1
ENST00000497986.5
ENST00000642464.1
ENST00000647074.2
ENST00000647380.1
ATP5ME
ENST00000304312.5
BAZ2A
ENST00000547453.1
BEX3
ENST00000361298.9
ENST00000372634.1
ENST00000372635.1
ENST00000372645.3
BRD2
ENST00000481259.1
BSCL2
ENST00000413908.1
CCNL1
ENST00000468977.5
CDR2
ENST00000567010.1
CNOT1
ENST00000566240.1
CYCS
ENST00000409409.5
ENST00000409764.5
ENST00000413447.1
DAP3
ENST00000491777.2
DCAF11
ENST00000558408.1
DDX3X
ENST00000611968.2
ENST00000647373.1
DDX5
ENST00000577787.1
ENST00000578190.5
ENST00000579091.5
ENST00000579996.5
ENST00000583239.6
DLG1
ENST00000434148.1
EDC4
ENST00000573985.5
ENST00000575033.1
ENST00000577105.1
EIF2B4
ENST00000417567.1
ENST00000418146.1
EIF4G2
ENST00000528839.1
ENST00000531180.1
ENST00000534605.1
EIF5
ENST00000559130.5
ENST00000559532.5
ENST00000560763.5
ENO2
ENST00000543975.1
ERCC3
ENST00000456257.1
FBXW7
ENST00000605042.1
FHOD1
ENST00000567561.1
FLOT1
ENST00000411944.5
ENST00000416389.5
ENST00000445319.5
FST
ENST00000497789.2
G3BP1
ENST00000678295.1
ENST00000678500.1
G3BP2
ENST00000510902.2
ENST00000515457.6
ENST00000677426.1
ENST00000677597.1
ENST00000678932.1
GALE
ENST00000456977.5
GBA2
ENST00000378088.1
GBF1
ENST00000677098.1
ENST00000677917.1
ENST00000678007.1
ENST00000678604.1
ENST00000678722.1
GCC2
ENST00000492785.1
GEN1
ENST00000534451.2
GGNBP2
ENST00000615952.1
GK
ENST00000378938.1
GNL3
ENST00000474423.1
GPANK1
ENST00000418144.1
ENST00000423574.5
ENST00000432713.5
ENST00000438145.5
ENST00000452805.1
GTF3C3
ENST00000435252.1
H1-2
ENST00000343677.4
H1-4
ENST00000304218.6
HDAC6
ENST00000430858.1
HDGFL2
ENST00000619255.1
HIBCH
ENST00000414928.1
HMGB2
ENST00000438704.6
ENST00000506267.1
HMGB3
ENST00000430118.1
HMGCR
ENST00000509085.5
ENST00000511986.1
HNRNPA1
ENST00000548688.5
ENST00000551702.5
ENST00000676472.1
ENST00000676842.1
ENST00000677191.1
ENST00000677224.1
ENST00000677291.1
ENST00000677518.1
ENST00000677636.1
ENST00000677645.1
ENST00000678347.1
ENST00000678876.1
ENST00000678919.1
ENST00000678970.1
ENST00000679026.1
ENST00000679079.1
HNRNPH1
ENST00000523136.1
ENST00000523921.1
HNRNPK
ENST00000481820.6
HNRNPLL
ENST00000441689.1
HNRNPU
ENST00000640119.1
HSPA8
ENST00000524552.5
ENST00000526686.1
HSPH1
ENST00000435381.5
HTT
ENST00000650588.1
IFNAR2
ENST00000682044.1
ILF3
ENST00000587941.1
ENST00000593061.5
INPPL1
ENST00000540329.5
INTS2
ENST00000583076.1
ITSN1
ENST00000456489.1
IVNS1ABP
ENST00000422754.1
KAAG1
ENST00000274766.2
KARS1
ENST00000566772.1
KAT2A
ENST00000588759.1
KMT2D
ENST00000686968.1
KMT2E
ENST00000479838.2
KPNA4
ENST00000469804.1
LEMD2
ENST00000504692.1
LMO7
ENST00000526371.1
ENST00000533809.2
LPAR6
ENST00000620633.5
LUC7L
ENST00000442701.1
M6PR
ENST00000537621.1
MAGEF1
ENST00000317897.5
MARS1
ENST00000547665.5
ENST00000551172.1
ENST00000552499.5
ENST00000630571.2
MBTD1
ENST00000586898.1
MCM4
ENST00000524086.5
ENST00000648554.1
MED24
ENST00000580302.1
METTL23
ENST00000588964.1
MKRN1
ENST00000463142.1
MSH5
ENST00000429846.1
ENST00000452856.1
MST1
ENST00000448220.5
MTRNR2L10
ENST00000545075.3
MTRNR2L12
ENST00000600213.3
MTRNR2L3
ENST00000543500.3
MTRNR2L4
ENST00000399974.5
MTRNR2L6
ENST00000604952.1
MTRNR2L8
ENST00000536684.3
MUS81
ENST00000529742.1
MYL12A
ENST00000578562.6
NCAPD3
ENST00000533155.6
NELFE
ENST00000625993.1
ENST00000628497.1
NR1H2
ENST00000597790.5
NXF1
ENST00000531474.2
OPA1
ENST00000429164.1
PABPN1
ENST00000555295.1
PARP2
ENST00000539930.1
PAWR
ENST00000548426.1
ENST00000552637.1
PCNX1
ENST00000555780.1
PEX13
ENST00000401576.1
ENST00000414712.2
ENST00000444100.2
PFAS
ENST00000583059.1
PFDN6
ENST00000374606.10
ENST00000374607.5
ENST00000374610.6
ENST00000395131.5
ENST00000445559.5
ENST00000448594.5
ENST00000452658.6
[truncated: 22,194 more rows]

## Sheet: Table S1B
	RBP	Gene_symbol	Transcript_ID	Native_binding_sites	Experimental_method
0	AATF	GP1BB	ENST00000366425.4	chr22:19723707:19723758	eCLIP_ENCODE
1	AATF	RPL17	ENST00000615479.4	chr18:49491716:49491728/chr18:49491281:49491338/chr18:49491662:49491681/chr18:49491681:49491692/chr18:49491692:49491702	eCLIP_ENCODE
2	AATF	RPL17	ENST00000578528.1	chr18:49491716:49491728/chr18:49491281:49491338/chr18:49491662:49491681/chr18:49491681:49491692/chr18:49491692:49491702	eCLIP_ENCODE
3	AATF	HSPA8	ENST00000524552.5	chr11:123058079:123058101/chr11:123058074:123058079/chr11:123058134:123058151/chr11:123058117:123058134/chr11:123058101:123058116/chr11:123059405:123059413/chr11:123058907:123058910/chr11:123058910:123058972/chr11:123059355:123059374/chr11:123059376:123059405/chr11:123058151:123058161	eCLIP_ENCODE
4	AATF	HSPA8	ENST00000526686.1	chr11:123058079:123058101/chr11:123058074:123058079/chr11:123058134:123058151/chr11:123058117:123058134/chr11:123058101:123058116/chr11:123058907:123058910/chr11:123058910:123058972/chr11:123058151:123058161	eCLIP_ENCODE
5	AATF	NOP53	ENST00000594182.1	chr19:47755902:47755962/chr19:47755851:47755902	eCLIP_ENCODE
6	AATF	HBG2	ENST00000336906.6	chr11:5254361:5254419	eCLIP_ENCODE
7	AATF	HBG2	ENST00000444587.1	chr11:5254361:5254419	eCLIP_ENCODE
8	AATF	RPS20	ENST00000524349.5	chr8:56073841:56073856/chr8:56073856:56073878/chr8:56073885:56073902	eCLIP_ENCODE
9	AATF	RPS20	ENST00000009589.8	chr8:56073841:56073856/chr8:56073856:56073878/chr8:56073885:56073902	eCLIP_ENCODE
10	AATF	RPS20	ENST00000520627.1	chr8:56073841:56073856/chr8:56073856:56073878/chr8:56073885:56073902	eCLIP_ENCODE
11	AATF	RPS20	ENST00000523936.5	chr8:56073841:56073856/chr8:56073856:56073878/chr8:56073885:56073902	eCLIP_ENCODE
12	AATF	RPS20	ENST00000519606.5	chr8:56073841:56073856/chr8:56073856:56073878/chr8:56073885:56073902	eCLIP_ENCODE
13	AATF	RPS20	ENST00000518875.5	chr8:56073841:56073856/chr8:56073856:56073878/chr8:56073885:56073902	eCLIP_ENCODE
14	AATF	PPAN	ENST00000430370.1	chr19:10107655:10107724	eCLIP_ENCODE
15	AATF	YPEL3	ENST00000566401.1	chr16:30095916:30095987	eCLIP_ENCODE
16	AATF	RPS11	ENST00000596873.1	chr19:49497733:49497751/chr19:49497751:49497759/chr19:49497728:49497730/chr19:49497782:49497788	eCLIP_ENCODE
17	AATF	SKIV2L	ENST00000483553.5	chr6:31969390:31969482	eCLIP_ENCODE
18	AATF	SKIV2L	ENST00000491994.1	chr6:31969390:31969482	eCLIP_ENCODE
19	AATF	C12orf57	ENST00000544681.1	chr12:6943827:6943882	eCLIP_ENCODE
20	AATF	ACTB	ENST00000417101.2	chr7:5529818:5529890	eCLIP_ENCODE
21	AATF	H4C8	ENST00000377727.2	chr6:26285431:26285505	eCLIP_ENCODE
22	AATF	PHB2	ENST00000545555.2	chr12:6967345:6967381/chr12:6967381:6967392	eCLIP_ENCODE
23	AATF	EIF4A2	ENST00000445596.5	chr3:186784810:186784828/chr3:186784828:186784861/chr3:186784797:186784810	eCLIP_ENCODE
24	AATF	EIF4A2	ENST00000498746.1	chr3:186784810:186784828/chr3:186784828:186784861/chr3:186784797:186784810	eCLIP_ENCODE
25	AATF	H3-3B	ENST00000592643.5	chr17:75779212:75779268/chr17:75779538:75779592/chr17:75778744:75778789	eCLIP_ENCODE
26	AATF	H3-3B	ENST00000591890.5	chr17:75779212:75779268/chr17:75779538:75779592/chr17:75778744:75778789	eCLIP_ENCODE
27	AATF	H3-3B	ENST00000587560.5	chr17:75779212:75779268/chr17:75778744:75778789	eCLIP_ENCODE
28	AATF	H3-3B	ENST00000589599.5	chr17:75779212:75779268/chr17:75779538:75779592/chr17:75778744:75778789	eCLIP_ENCODE
29	AATF	H3-3B	ENST00000586270.5	chr17:75779212:75779268/chr17:75779538:75779592/chr17:75778744:75778789	eCLIP_ENCODE
30	AATF	H3-3B	ENST00000587171.1	chr17:75779212:75779268/chr17:75779538:75779592/chr17:75778744:75778789	eCLIP_ENCODE
31	AATF	ZNF692	ENST00000533647.1	chr1:248857647:248857742/chr1:248857762:248857835	eCLIP_ENCODE
32	AATF	ZNF692	ENST00000496231.1	chr1:248857647:248857742/chr1:248857762:248857835	eCLIP_ENCODE
33	AATF	ZNF692	ENST00000528141.5	chr1:248857647:248857742/chr1:248857762:248857835	eCLIP_ENCODE
34	AATF	ZNF692	ENST00000530986.5	chr1:248857647:248857742/chr1:248857762:248857835	eCLIP_ENCODE
35	AATF	APOA1	ENST00000375320.5	chr11:116837084:116837158/chr11:116837344:116837391	eCLIP_ENCODE
36	AATF	APOA1	ENST00000359492.6	chr11:116837084:116837158/chr11:116837344:116837391	eCLIP_ENCODE
37	AATF	APOA1	ENST00000375329.6	chr11:116837084:116837158/chr11:116837344:116837391	eCLIP_ENCODE
38	AATF	APOA1	ENST00000375323.5	chr11:116837084:116837158/chr11:116837344:116837391	eCLIP_ENCODE
39	AATF	APOA1	ENST00000236850.5	chr11:116837084:116837158/chr11:116837344:116837391	eCLIP_ENCODE
40	AATF	RPL32	ENST00000434963.1	chr3:12840316:12840392	eCLIP_ENCODE
41	AATF	RPL36	ENST00000582463.5	chr19:5690637:5690684	eCLIP_ENCODE
42	AATF	RPL36	ENST00000347512.8	chr19:5690637:5690684	eCLIP_ENCODE
43	AATF	RPL36	ENST00000579446.1	chr19:5690637:5690684	eCLIP_ENCODE
44	AATF	RPL36	ENST00000394580.2	chr19:5690637:5690684	eCLIP_ENCODE
45	AATF	GPX4	ENST00000585362.6	chr19:1104725:1104776	eCLIP_ENCODE
46	AATF	GPX4	ENST00000614791.1	chr19:1104725:1104776	eCLIP_ENCODE
47	AATF	UBC	ENST00000540700.1	chr12:124914444:124914461	eCLIP_ENCODE
48	AATF	SREBF1	ENST00000577897.2	chr17:17820022:17820072	eCLIP_ENCODE
49	ADAT1	USP12	ENST00000620323.1	chr13:27171306:27171423	eCLIP_ENCODE
50	ADAT1	CENPM	ENST00000472374.6	chr22:41939514:41939581/chr22:41939581:41939665/chr22:41939734:41939803/chr22:41939997:41940124	eCLIP_ENCODE
51	ADAT1	CEBPB	ENST00000303004.5	chr20:50192502:50192573	eCLIP_ENCODE
52	ADAT1	C12orf57	ENST00000544681.1	chr12:6943820:6943870/chr12:6943870:6943884	eCLIP_ENCODE
53	ADAT1	MAGEF1	ENST00000317897.5	chr3:184710634:184710837	eCLIP_ENCODE
54	AGGF1	MUC4	ENST00000639126.1	chr3:195781423:195781484	eCLIP_ENCODE
55	AGGF1	DDT	ENST00000629936.1	chr22:23971389:23971463/chr22:23971560:23971645/chr22:23971512:23971543/chr22:23971543:23971560	eCLIP_ENCODE
56	AGGF1	GPANK1	ENST00000423574.5	chr6:31741391:31741412/chr6:31741412:31741428	eCLIP_ENCODE
57	AGGF1	GPANK1	ENST00000438145.5	chr6:31741391:31741412/chr6:31741412:31741428	eCLIP_ENCODE
58	AGGF1	GPANK1	ENST00000432713.5	chr6:31741391:31741412/chr6:31741412:31741428	eCLIP_ENCODE
59	AGGF1	GPANK1	ENST00000418144.1	chr6:31741391:31741412/chr6:31741412:31741428	eCLIP_ENCODE
60	AGGF1	GPANK1	ENST00000452805.1	chr6:31741391:31741412/chr6:31741412:31741428	eCLIP_ENCODE
61	AGGF1	DDT	ENST00000428792.1	chr22:23971389:23971463/chr22:23971560:23971645/chr22:23971512:23971543/chr22:23971543:23971560	eCLIP_ENCODE
62	AGGF1	SGK2	ENST00000617268.1	chr20:43564798:43564912/chr20:43564912:43565010/chr20:43566205:43566309	eCLIP_ENCODE
63	AGGF1	H1-2	ENST00000343677.4	chr6:26055826:26055869/chr6:26055931:26055985	eCLIP_ENCODE
64	AGGF1	H1-4	ENST00000304218.6	chr6:26156844:26156892	eCLIP_ENCODE
65	AGGF1	HMGB2	ENST00000438704.6	chr4:173332050:173332057/chr4:173332039:173332048/chr4:173332025:173332039/chr4:173332014:173332025/chr4:173332009:173332014/chr4:173332001:173332009/chr4:173331970:173332001/chr4:173332071:173332078/chr4:173332057:173332071/chr4:173332078:173332094/chr4:173332094:173332117	eCLIP_ENCODE
66	AGGF1	C12orf57	ENST00000544681.1	chr12:6943827:6943883	eCLIP_ENCODE
67	AGGF1	CPNE7	ENST00000526232.1	chr16:89596079:89596155	eCLIP_ENCODE
68	AGGF1	BAD	ENST00000493798.1	chr11:64270836:64270872/chr11:64271473:64271562/chr11:64270489:64270570/chr11:64271382:64271473	eCLIP_ENCODE
69	AGGF1	NDUFS3	ENST00000530295.5	chr11:47579901:47579948	eCLIP_ENCODE
70	AGGF1	NDUFS3	ENST00000534208.5	chr11:47579901:47579948	eCLIP_ENCODE
71	AGGF1	GIPR	ENST00000591322.1	chr19:45671031:45671139	eCLIP_ENCODE
72	AGGF1	CBFA2T3	ENST00000566868.1	chr16:88880201:88880224	eCLIP_ENCODE
73	AGGF1	EIF2B4	ENST00000418146.1	chr2:27369410:27369511	eCLIP_ENCODE
74	AKAP1	HMOX2	ENST00000633529.1	chr16:4511383:4511484/chr16:4511540:4511647	eCLIP_ENCODE
75	AKAP1	DAXX	ENST00000428268.1	chr6:33299985:33300112	eCLIP_ENCODE
76	AKAP1	DAXX	ENST00000457553.1	chr6:33299985:33300112	eCLIP_ENCODE
77	AKAP1	RPS21	ENST00000343986.9	chr20:62387874:62387910/chr20:62387865:62387874/chr20:62387910:62387915/chr20:62387623:62387651/chr20:62387610:62387623/chr20:62387660:62387674/chr20:62388308:62388323	eCLIP_ENCODE
78	AKAP1	RPS21	ENST00000370562.1	chr20:62387874:62387910/chr20:62387865:62387874/chr20:62387910:62387915/chr20:62387623:62387651/chr20:62387610:62387623/chr20:62387660:62387674/chr20:62388308:62388323	eCLIP_ENCODE
79	AKAP1	RPS21	ENST00000370592.2	chr20:62387874:62387910/chr20:62387865:62387874/chr20:62387910:62387915/chr20:62387623:62387651/chr20:62387610:62387623/chr20:62387660:62387674	eCLIP_ENCODE
80	AKAP1	RPS21	ENST00000450116.6	chr20:62387874:62387910/chr20:62387865:62387874/chr20:62387910:62387915/chr20:62387623:62387651/chr20:62387610:62387623/chr20:62387660:62387674/chr20:62388308:62388323	eCLIP_ENCODE
81	AKAP1	BEX3	ENST00000361298.9	chrX:103377882:103377982	eCLIP_ENCODE
82	AKAP1	BEX3	ENST00000372645.3	chrX:103377882:103377982	eCLIP_ENCODE
83	AKAP1	BEX3	ENST00000372635.1	chrX:103377882:103377982	eCLIP_ENCODE
84	AKAP1	BEX3	ENST00000372634.1	chrX:103377882:103377982	eCLIP_ENCODE
85	AKAP1	ARFGAP1	ENST00000549076.1	chr20:63288109:63288179/chr20:63288065:63288109/chr20:63287946:63288019/chr20:63288833:63288890/chr20:63288890:63289013/chr20:63288379:63288503/chr20:63288687:63288750	eCLIP_ENCODE
86	AKAP1	MMP24OS	ENST00000456790.2	chr20:35277386:35277477	eCLIP_ENCODE
87	AKAP1	MMP24OS	ENST00000435366.2	chr20:35277386:35277477	eCLIP_ENCODE
88	AKAP1	MMP24OS	ENST00000424358.1	chr20:35277386:35277477	eCLIP_ENCODE
89	AKAP1	ID1	ENST00000376105.4	chr20:31606212:31606294	eCLIP_ENCODE
90	AKAP1	ID1	ENST00000376112.4	chr20:31606212:31606294	eCLIP_ENCODE
91	AKAP1	ROMO1	ENST00000374078.5	chr20:35699702:35699749	eCLIP_ENCODE
92	AKAP1	ROMO1	ENST00000374077.8	chr20:35699702:35699749	eCLIP_ENCODE
93	AKAP1	ROMO1	ENST00000374072.5	chr20:35699702:35699749	eCLIP_ENCODE
94	AKAP1	ROMO1	ENST00000397416.1	chr20:35699702:35699749	eCLIP_ENCODE
95	AKAP1	ROMO1	ENST00000336695.4	chr20:35699702:35699749	eCLIP_ENCODE
96	AKAP1	GIPC1	ENST00000589631.5	chr19:14478220:14478342	eCLIP_ENCODE
97	AKAP1	SPRYD3	ENST00000547257.1	chr12:53065226:53065270/chr12:53065027:53065091/chr12:53065339:53065399	eCLIP_ENCODE
98	AKAP1	PRPS1	ENST00000676322.1	chrX:107650555:107650640/chrX:107650662:107650749	eCLIP_ENCODE
99	AKAP1	RPS29	ENST00000554075.2	chr14:49586000:49586050/chr14:49586283:49586318/chr14:49586318:49586375	eCLIP_ENCODE
100	AKAP1	RPS29	ENST00000557519.1	chr14:49586000:49586050/chr14:49586283:49586318	eCLIP_ENCODE
101	AKAP1	GTPBP1	ENST00000487538.1	chr22:38735168:38735229/chr22:38734946:38735008/chr22:38735008:38735030/chr22:38735060:38735108/chr22:38735039:38735057/chr22:38735301:38735363/chr22:38736016:38736123/chr22:38735409:38735552/chr22:38735960:38736016/chr22:38735850:38735877/chr22:38735920:38735960/chr22:38735880:38735917/chr22:38735774:38735827/chr22:38735827:38735850	eCLIP_ENCODE
102	AKAP1	SF3B5	ENST00000367569.4	chr6:144095027:144095171	eCLIP_ENCODE
103	AKAP1	NUDT16L1	ENST00000586252.1	chr16:4695251:4695367/chr16:4695447:4695513	eCLIP_ENCODE
104	AKAP1	RHOT2	ENST00000569197.2	chr16:673740:673815/chr16:673615:673689	eCLIP_ENCODE
105	AKAP1	ATF4	ENST00000680748.1	chr22:39521634:39521668	eCLIP_ENCODE
106	AKAP1	ATF4	ENST00000674835.2	chr22:39521634:39521668/chr22:39522016:39522093	eCLIP_ENCODE
107	AKAP1	TMSB10	ENST00000233143.6	chr2:84906523:84906600	eCLIP_ENCODE
108	AKAP1	PIP4P1	ENST00000553460.5	chr14:20458051:20458285/chr14:20457957:20458028	eCLIP_ENCODE
109	AKAP1	SNTB1	ENST00000520717.1	chr8:120812356:120812461/chr8:120812536:120812580/chr8:120812602:120812671/chr8:120812245:120812276	eCLIP_ENCODE
110	AKAP1	ORMDL3	ENST00000581284.5	chr17:39922275:39922308/chr17:39922246:39922275/chr17:39922208:39922246	eCLIP_ENCODE
111	AKAP1	PIGT	ENST00000640123.1	chr20:45426039:45426135/chr20:45425919:45425987	eCLIP_ENCODE
112	AKAP1	INAFM1	ENST00000552360.4	chr19:47275208:47275269/chr19:47275147:47275208/chr19:47275082:47275120	eCLIP_ENCODE
113	AKAP1	VAT1	ENST00000592388.1	chr17:43015440:43015512/chr17:43015547:43015618/chr17:43014723:43014755/chr17:43015660:43015790/chr17:43015891:43015963/chr17:43015228:43015285	eCLIP_ENCODE
114	AKAP1	MEA1	ENST00000643776.1	chr6:43012116:43012191	eCLIP_ENCODE
115	AKAP1	HEPN1	ENST00000408930.6	chr11:124919581:124919637/chr11:124919637:124919694/chr11:124920519:124920560	eCLIP_ENCODE
116	AKAP1	RPS16	ENST00000602153.5	chr19:39433262:39433321/chr19:39433326:39433409	eCLIP_ENCODE
117	AKAP1	SERPINH1	ENST00000526638.1	chr11:75572672:75572726/chr11:75572324:75572363/chr11:75572253:75572324/chr11:75572149:75572247/chr11:75572389:75572457/chr11:75572512:75572557/chr11:75572457:75572500	eCLIP_ENCODE
118	AKAP1	COA3	ENST00000328434.8	chr17:42797861:42797963/chr17:42797677:42797755/chr17:42797755:42797829	eCLIP_ENCODE
119	AKAP1	GRINA	ENST00000527194.5	chr8:143992993:143993058	eCLIP_ENCODE
120	AKAP1	TMEM141	ENST00000290079.9	chr9:136793150:136793237/chr9:136792834:136792939	eCLIP_ENCODE
121	AKAP1	PABPC1	ENST00000521067.1	chr8:100722040:100722069	eCLIP_ENCODE
122	AKAP1	PABPC1	ENST00000519363.1	chr8:100722040:100722069	eCLIP_ENCODE
123	AKAP1	PHPT1	ENST00000247665.12	chr9:136850850:136850988	eCLIP_ENCODE
124	AKAP1	FTL	ENST00000331825.11	chr19:48966796:48966843	eCLIP_ENCODE
125	AKAP1	MT2A	ENST00000245185.6	chr16:56609303:56609384	eCLIP_ENCODE
126	AKAP1	MT2A	ENST00000561491.1	chr16:56609303:56609384	eCLIP_ENCODE
127	AKAP1	RPS20	ENST00000524349.5	chr8:56074450:56074483/chr8:56074418:56074450	eCLIP_ENCODE
128	AKAP1	RPS20	ENST00000009589.8	chr8:56074450:56074483/chr8:56074418:56074450	eCLIP_ENCODE
129	AKAP1	RPS20	ENST00000520627.1	chr8:56074450:56074483/chr8:56074418:56074450	eCLIP_ENCODE
130	AKAP1	RPS20	ENST00000519606.5	chr8:56074450:56074483/chr8:56074418:56074450	eCLIP_ENCODE
131	AKAP1	RPS20	ENST00000518875.5	chr8:56074450:56074483/chr8:56074418:56074450	eCLIP_ENCODE
132	AKAP1	NAT14	ENST00000588985.1	chr19:55486845:55486919/chr19:55487025:55487094/chr19:55487234:55487329/chr19:55487163:55487234/chr19:55487343:55487421	eCLIP_ENCODE
133	AKAP1	NFE2L1	ENST00000581319.1	chr17:48059940:48060049/chr17:48059836:48059878/chr17:48059878:48059940/chr17:48059790:48059835/chr17:48059752:48059781	eCLIP_ENCODE
134	AKAP1	COX8A	ENST00000314133.4	chr11:63974662:63974749/chr11:63976231:63976296/chr11:63976353:63976419/chr11:63976445:63976519	eCLIP_ENCODE
135	AKAP1	LAMTOR1	ENST00000544594.5	chr11:72097399:72097467	eCLIP_ENCODE
136	AKAP1	ITM2C	ENST00000620962.1	chr2:230878415:230878532/chr2:230878532:230878616/chr2:230878335:230878401	eCLIP_ENCODE
137	AKAP1	ADM	ENST00000525063.2	chr11:10306722:10306788	eCLIP_ENCODE
138	AKAP1	YIPF2	ENST00000592646.5	chr19:10922797:10922927/chr19:10923130:10923169/chr19:10923289:10923316/chr19:10922890:10922971/chr19:10922971:10923024	eCLIP_ENCODE
139	AKAP1	YIPF2	ENST00000589971.1	chr19:10923130:10923169/chr19:10923289:10923316/chr19:10922890:10922971/chr19:10922971:10923024	eCLIP_ENCODE
140	AKAP1	YIPF2	ENST00000591872.1	chr19:10923130:10923169/chr19:10923289:10923316	eCLIP_ENCODE
141	AKAP1	TMEM129	ENST00000460722.1	chr4:1717124:1717148/chr4:1716691:1716774/chr4:1716602:1716691/chr4:1716774:1716862/chr4:1716958:1717008/chr4:1716862:1716958	eCLIP_ENCODE
142	AKAP1	SERF2	ENST00000339624.9	chr15:43793965:43793997/chr15:43793835:43793965/chr15:43793783:43793835	eCLIP_ENCODE
143	AKAP1	SERF2	ENST00000402131.5	chr15:43793835:43793965/chr15:43793783:43793835	eCLIP_ENCODE
144	AKAP1	SERF2	ENST00000403425.5	chr15:43793965:43793997/chr15:43793835:43793965/chr15:43793783:43793835	eCLIP_ENCODE
145	AKAP1	SERF2	ENST00000409614.1	chr15:43793965:43793997/chr15:43793835:43793965/chr15:43793783:43793835	eCLIP_ENCODE
146	AKAP1	SEMA4G	ENST00000476171.1	chr10:100984249:100984309	eCLIP_ENCODE
147	AKAP1	IER3	ENST00000259874.6	chr6:30743377:30743425	eCLIP_ENCODE
148	AKAP1	IER3	ENST00000376377.2	chr6:30743377:30743425	eCLIP_ENCODE
149	AKAP1	TMUB1	ENST00000462940.1	chr7:151081191:151081246/chr7:151082569:151082596/chr7:151081346:151081408/chr7:151081408:151081546/chr7:151081584:151081619	eCLIP_ENCODE
150	AKAP1	TMUB1	ENST00000653405.1	chr7:151081346:151081408/chr7:151081408:151081546/chr7:151081584:151081619	eCLIP_ENCODE
151	AKAP1	TMUB1	ENST00000482202.5	chr7:151082569:151082596/chr7:151081584:151081619	eCLIP_ENCODE
152	AKAP1	TMUB1	ENST00000476627.5	chr7:151082569:151082596/chr7:151081584:151081619	eCLIP_ENCODE
153	AKAP1	TMUB1	ENST00000488752.5	chr7:151082569:151082596	eCLIP_ENCODE
154	AKAP1	TMUB1	ENST00000492838.1	chr7:151082569:151082596	eCLIP_ENCODE
155	AKAP1	TIMM13	ENST00000215570.8	chr19:2426608:2426711/chr19:2426711:2426773	eCLIP_ENCODE
156	AKAP1	TIMM13	ENST00000591871.1	chr19:2426608:2426711/chr19:2426711:2426773	eCLIP_ENCODE
157	AKAP1	QSOX1	ENST00000443059.1	chr1:180197720:180197802/chr1:180197666:180197720/chr1:180197607:180197666/chr1:180197826:180197910/chr1:180197910:180197994/chr1:180197358:180197416/chr1:180197507:180197600/chr1:180197452:180197504	eCLIP_ENCODE
158	AKAP1	ATP6V0C	ENST00000564973.1	chr16:2519784:2519845/chr16:2520023:2520103/chr16:2520103:2520194	eCLIP_ENCODE
159	AKAP1	VCP	ENST00000681537.1	chr9:35056787:35056897	eCLIP_ENCODE
160	AKAP1	WDR83OS	ENST00000596731.7	chr19:12668236:12668317/chr19:12668103:12668180/chr19:12668180:12668212	eCLIP_ENCODE
161	AKAP1	WDR83OS	ENST00000222190.9	chr19:12668236:12668317/chr19:12668103:12668180/chr19:12668180:12668212	eCLIP_ENCODE
162	AKAP1	WDR83OS	ENST00000598732.1	chr19:12668236:12668317/chr19:12668180:12668212	eCLIP_ENCODE
163	AKAP1	SGSH	ENST00000576856.1	chr17:80211598:80211685	eCLIP_ENCODE
164	AKAP1	HES6	ENST00000272937.10	chr2:238238582:238238622/chr2:238238512:238238582	eCLIP_ENCODE
165	AKAP1	HES6	ENST00000409160.7	chr2:238238582:238238622/chr2:238238512:238238582	eCLIP_ENCODE
166	AKAP1	HES6	ENST00000409002.7	chr2:238238582:238238622/chr2:238238512:238238582	eCLIP_ENCODE
167	AKAP1	PHAF1	ENST00000569277.1	chr16:67147657:67147703	eCLIP_ENCODE
168	AKAP1	CFL1	ENST00000524553.5	chr11:65855120:65855173/chr11:65855218:65855306	eCLIP_ENCODE
169	AKAP1	TMEM132A	ENST00000535480.1	chr11:60935815:60935965/chr11:60935754:60935815/chr11:60936991:60937087/chr11:60936057:60936176/chr11:60936760:60936818	eCLIP_ENCODE
170	AKAP1	NACC1	ENST00000585663.1	chr19:13138486:13138555	eCLIP_ENCODE
171	AKAP1	TCIM	ENST00000315792.5	chr8:40154338:40154419/chr8:40154049:40154093/chr8:40154261:40154338/chr8:40154419:40154485/chr8:40153927:40154010	eCLIP_ENCODE
172	AKAP1	ID3	ENST00000374561.6	chr1:23558329:23558407	eCLIP_ENCODE
173	AKAP1	LYPLA2	ENST00000374501.1	chr1:23795181:23795230/chr1:23795127:23795181/chr1:23795043:23795127/chr1:23794899:23794937/chr1:23794836:23794899/chr1:23794950:23795003/chr1:23795003:23795040	eCLIP_ENCODE
174	AKAP1	RPS6	ENST00000380381.3	chr9:19380217:19380233/chr9:19380191:19380217	eCLIP_ENCODE
175	AKAP1	RNF40	ENST00000602784.1	chr16:30774289:30774347/chr16:30774856:30774923/chr16:30774462:30774514/chr16:30774550:30774602/chr16:30775006:30775066	eCLIP_ENCODE
176	AKAP1	CLDN4	ENST00000340958.4	chr7:73832603:73832652/chr7:73832352:73832448/chr7:73832448:73832530/chr7:73832101:73832244/chr7:73832244:73832301/chr7:73831924:73832049/chr7:73831856:73831924	eCLIP_ENCODE
177	AKAP1	APOC1	ENST00000589078.1	chr19:44914884:44914942	eCLIP_ENCODE
178	AKAP1	CLPTM1	ENST00000586915.1	chr19:44992967:44993043	eCLIP_ENCODE
179	AKAP1	UQCRQ	ENST00000378667.1	chr5:132867597:132867668	eCLIP_ENCODE
180	AKAP1	UQCRQ	ENST00000378665.1	chr5:132867597:132867668	eCLIP_ENCODE
181	AKAP1	CYBC1	ENST00000582438.1	chr17:82443607:82443667	eCLIP_ENCODE
182	AKAP1	TNPO2	ENST00000589149.5	chr19:12701088:12701179	eCLIP_ENCODE
183	AKAP1	ATXN2L	ENST00000569318.1	chr16:28835283:28835314	eCLIP_ENCODE
184	AKAP1	ATXN2L	ENST00000566007.5	chr16:28836452:28836553/chr16:28836374:28836452/chr16:28836830:28836902/chr16:28836265:28836307	eCLIP_ENCODE
185	AKAP1	ATXN2L	ENST00000564162.1	chr16:28836452:28836553/chr16:28836374:28836452/chr16:28836902:28836956/chr16:28836830:28836902/chr16:28836265:28836307	eCLIP_ENCODE
186	AKAP1	ATXN2L	ENST00000567024.1	chr16:28836452:28836553/chr16:28836902:28836956/chr16:28836830:28836902	eCLIP_ENCODE
187	AKAP1	RPL36	ENST00000347512.8	chr19:5691350:5691421	eCLIP_ENCODE
188	AKAP1	RPL36	ENST00000579446.1	chr19:5691350:5691421	eCLIP_ENCODE
189	AKAP1	RPL36	ENST00000394580.2	chr19:5691350:5691421	eCLIP_ENCODE
190	AKAP1	RPL41	ENST00000501597.3	chr12:56116773:56116806/chr12:56116638:56116660	eCLIP_ENCODE
191	AKAP1	RPL41	ENST00000546591.6	chr12:56116773:56116806/chr12:56116638:56116660	eCLIP_ENCODE
192	AKAP1	OVCA2	ENST00000572195.3	chr17:2042780:2042899	eCLIP_ENCODE
193	AKAP1	GPX4	ENST00000585480.1	chr19:1106685:1106759	eCLIP_ENCODE
194	AKAP1	KHSRP	ENST00000597656.5	chr19:6414516:6414552/chr19:6414552:6414602/chr19:6414602:6414641/chr19:6414641:6414673/chr19:6414675:6414688/chr19:6414291:6414357/chr19:6414994:6415031/chr19:6414001:6414047/chr19:6413719:6413754/chr19:6413857:6413901/chr19:6414820:6414848/chr19:6414390:6414451/chr19:6414114:6414164/chr19:6414164:6414207/chr19:6413915:6413949/chr19:6413949:6413964	eCLIP_ENCODE
195	AKAP1	KHSRP	ENST00000594496.5	chr19:6414516:6414552/chr19:6414552:6414602/chr19:6414602:6414641/chr19:6414641:6414673/chr19:6414675:6414688/chr19:6414994:6415031/chr19:6414820:6414848	eCLIP_ENCODE
196	AKAP1	SDHAF1	ENST00000378887.4	chr19:35995772:35995901	eCLIP_ENCODE
197	AKAP1	MCRIP1	ENST00000570507.5	chr17:81824345:81824387/chr17:81822999:81823060/chr17:81822898:81822991/chr17:81822833:81822898/chr17:81823128:81823195	eCLIP_ENCODE
198	AKAP1	MCRIP1	ENST00000576679.1	chr17:81824345:81824387/chr17:81822999:81823060/chr17:81822898:81822991/chr17:81823128:81823195	eCLIP_ENCODE
199	AKAP1	ARHGDIA	ENST00000580685.5	chr17:81868602:81868654/chr17:81868523:81868602/chr17:81868451:81868523/chr17:81868374:81868451/chr17:81868669:81868726/chr17:81868726:81868789	eCLIP_ENCODE
200	AKAP1	MAFG	ENST00000392366.7	chr17:81922308:81922413	eCLIP_ENCODE
201	AKAP1	H2AX	ENST00000530167.2	chr11:119094675:119094824/chr11:119094552:119094599/chr11:119094599:119094675/chr11:119094472:119094514	eCLIP_ENCODE
202	AKAP1	H2AX	ENST00000375167.1	chr11:119094675:119094824/chr11:119094552:119094599/chr11:119094599:119094675/chr11:119094472:119094514	eCLIP_ENCODE
203	AKAP1	H1-10	ENST00000333762.6	chr3:129315116:129315210/chr3:129314875:129314951/chr3:129314951:129315012/chr3:129315012:129315070	eCLIP_ENCODE
204	AKAP1	RNASEK	ENST00000593646.6	chr17:7014312:7014370	eCLIP_ENCODE
205	AKAP1	RNASEK	ENST00000552039.2	chr17:7014312:7014370	eCLIP_ENCODE
206	AKAP1	RNASEK	ENST00000552842.1	chr17:7014312:7014370	eCLIP_ENCODE
207	AKAP1	RNASEK	ENST00000549393.2	chr17:7014312:7014370	eCLIP_ENCODE
208	AKAP1	RNASEK	ENST00000552321.2	chr17:7014312:7014370	eCLIP_ENCODE
209	AKAP1	RFNG	ENST00000578356.1	chr17:82051301:82051329	eCLIP_ENCODE
210	AKAP1	S100A16	ENST00000368703.6	chr1:153607125:153607237/chr1:153607327:153607428	eCLIP_ENCODE
211	AKAP1	PREB	ENST00000456259.5	chr2:27130954:27131172/chr2:27131172:27131258/chr2:27131321:27131425	eCLIP_ENCODE
212	AKAP1	PREB	ENST00000430533.1	chr2:27131172:27131258/chr2:27131321:27131425	eCLIP_ENCODE
213	AKAP1	AAMP	ENST00000422731.1	chr2:218264458:218264514	eCLIP_ENCODE
214	AKAP1	OXER1	ENST00000378661.4	chr2:42763929:42764030	eCLIP_ENCODE
215	AKAP8L	LMNTD2	ENST00000633856.1	chr11:557849:557904	eCLIP_ENCODE
216	AKAP8L	DDT	ENST00000629936.1	chr22:23971428:23971553	eCLIP_ENCODE
217	AKAP8L	USP12	ENST00000620323.1	chr13:27171042:27171095/chr13:27171291:27171403	eCLIP_ENCODE
218	AKAP8L	TRMT2A	ENST00000444845.5	chr22:20113349:20113392	eCLIP_ENCODE
219	AKAP8L	TRMT2A	ENST00000444256.1	chr22:20113349:20113392	eCLIP_ENCODE
220	AKAP8L	GP1BB	ENST00000366425.4	chr22:19724336:19724414	eCLIP_ENCODE
221	AKAP8L	SHMT2	ENST00000557703.5	chr12:57230966:57231050	eCLIP_ENCODE
222	AKAP8L	SHMT2	ENST00000553529.5	chr12:57230966:57231050	eCLIP_ENCODE
223	AKAP8L	SHMT2	ENST00000557427.5	chr12:57230966:57231050	eCLIP_ENCODE
224	AKAP8L	SHMT2	ENST00000555773.5	chr12:57230966:57231050	eCLIP_ENCODE
225	AKAP8L	SHMT2	ENST00000556737.1	chr12:57230966:57231050	eCLIP_ENCODE
226	AKAP8L	DDT	ENST00000428792.1	chr22:23971428:23971553	eCLIP_ENCODE
227	AKAP8L	RASGRP2	ENST00000419843.1	chr11:64744179:64744244	eCLIP_ENCODE
228	AKAP8L	SQSTM1	ENST00000626660.1	chr5:179821371:179821416	eCLIP_ENCODE
229	AKAP8L	DNAAF3	ENST00000588076.1	chr19:55159745:55159834/chr19:55159834:55159890/chr19:55159683:55159745	eCLIP_ENCODE
230	AKAP8L	PHPT1	ENST00000247665.12	chr9:136850263:136850346	eCLIP_ENCODE
231	AKAP8L	ZNF580	ENST00000590190.1	chr19:55641285:55641450	eCLIP_ENCODE
232	AKAP8L	NFE2L1	ENST00000581319.1	chr17:48060003:48060044	eCLIP_ENCODE
233	AKAP8L	ISYNA1	ENST00000578352.5	chr19:18437414:18437507/chr19:18437222:18437291/chr19:18437291:18437335	eCLIP_ENCODE
234	AKAP8L	ISYNA1	ENST00000581800.5	chr19:18437414:18437507/chr19:18437222:18437291/chr19:18437291:18437335	eCLIP_ENCODE
235	AKAP8L	ISYNA1	ENST00000583534.1	chr19:18437414:18437507/chr19:18437222:18437291/chr19:18437291:18437335	eCLIP_ENCODE
236	AKAP8L	SLC43A3	ENST00000524863.5	chr11:57426898:57426996	eCLIP_ENCODE
237	AKAP8L	SLC43A3	ENST00000532795.5	chr11:57426898:57426996	eCLIP_ENCODE
238	AKAP8L	SLC43A3	ENST00000533051.5	chr11:57426898:57426996	eCLIP_ENCODE
239	AKAP8L	SLC43A3	ENST00000526621.5	chr11:57426898:57426996	eCLIP_ENCODE
240	AKAP8L	SLC43A3	ENST00000530316.5	chr11:57426898:57426996	eCLIP_ENCODE
241	AKAP8L	SLC43A3	ENST00000529748.1	chr11:57426898:57426996	eCLIP_ENCODE
242	AKAP8L	SLC43A3	ENST00000532278.1	chr11:57426898:57426996	eCLIP_ENCODE
243	AKAP8L	TIMM13	ENST00000215570.8	chr19:2426059:2426173/chr19:2426411:2426459	eCLIP_ENCODE
244	AKAP8L	LMNTD2	ENST00000486629.1	chr11:557849:557904	eCLIP_ENCODE
245	AKAP8L	ACTB	ENST00000417101.2	chr7:5529917:5529958	eCLIP_ENCODE
246	AKAP8L	FOXK2	ENST00000575578.1	chr17:82586212:82586265/chr17:82586290:82586336	eCLIP_ENCODE
247	AKAP8L	GIPR	ENST00000591322.1	chr19:45671084:45671148/chr19:45671027:45671084/chr19:45670868:45670931/chr19:45670791:45670841	eCLIP_ENCODE
248	AKAP8L	EIF4A1	ENST00000581770.5	chr17:7573808:7573892	eCLIP_ENCODE
249	AKAP8L	VIM	ENST00000478746.1	chr10:17229273:17229330	eCLIP_ENCODE
250	AKAP8L	VIM	ENST00000497849.1	chr10:17229273:17229330	eCLIP_ENCODE
251	AKAP8L	EML3	ENST00000439994.5	chr11:62602951:62603068	eCLIP_ENCODE
252	AKAP8L	H3-3B	ENST00000592643.5	chr17:75779259:75779347/chr17:75779380:75779462	eCLIP_ENCODE
253	AKAP8L	H3-3B	ENST00000591890.5	chr17:75779259:75779347/chr17:75779380:75779462	eCLIP_ENCODE
254	AKAP8L	H3-3B	ENST00000589599.5	chr17:75779259:75779347/chr17:75779380:75779462	eCLIP_ENCODE
255	AKAP8L	H3-3B	ENST00000586270.5	chr17:75779259:75779347/chr17:75779380:75779462	eCLIP_ENCODE
256	AKAP8L	H3-3B	ENST00000587171.1	chr17:75779259:75779347/chr17:75779380:75779462	eCLIP_ENCODE
257	AKAP8L	HSF4	ENST00000517729.5	chr16:67166100:67166162	eCLIP_ENCODE
258	AKAP8L	SETD1A	ENST00000452917.3	chr16:30958422:30958473	eCLIP_ENCODE
259	AKAP8L	GGA3	ENST00000583282.5	chr17:75237850:75237926/chr17:75237966:75238019	eCLIP_ENCODE
260	AKAP8L	ATP6V0B	ENST00000461670.5	chr1:43975517:43975636	eCLIP_ENCODE
261	AKAP8L	ATP6V0B	ENST00000498208.1	chr1:43975517:43975636	eCLIP_ENCODE
262	AKAP8L	SAP25	ENST00000622764.3	chr7:100573715:100573861	eCLIP_ENCODE
263	AKAP8L	INPPL1	ENST00000540973.1	chr11:72224701:72224747	eCLIP_ENCODE
264	AKAP8L	INPPL1	ENST00000543234.1	chr11:72224701:72224747	eCLIP_ENCODE
265	AKAP8L	MED16	ENST00000586342.1	chr19:892155:892223	eCLIP_ENCODE
266	AKAP8L	SLC12A4	ENST00000575857.3	chr16:67946495:67946569	eCLIP_ENCODE
267	AKAP8L	LPAR2	ENST00000588233.1	chr19:19628314:19628385	eCLIP_ENCODE
268	AKAP8L	LPAR2	ENST00000588461.1	chr19:19628314:19628385	eCLIP_ENCODE
269	AKAP8L	PHF23	ENST00000574236.5	chr17:7238062:7238090	eCLIP_ENCODE
270	AKAP8L	CAPN1	ENST00000534373.5	chr11:65182980:65183113	eCLIP_ENCODE
271	AKAP8L	CAPN1	ENST00000531068.5	chr11:65182980:65183113	eCLIP_ENCODE
272	AKAP8L	CAPN1	ENST00000527699.5	chr11:65182980:65183113	eCLIP_ENCODE
273	AKAP8L	CAPN1	ENST00000533909.5	chr11:65182980:65183113	eCLIP_ENCODE
274	AKAP8L	FASN	ENST00000637026.1	chr17:82097457:82097496	eCLIP_ENCODE
275	AKAP8L	POLR2H	ENST00000412877.1	chr3:184362813:184362871	eCLIP_ENCODE
276	AKAP8L	MIB2	ENST00000486072.1	chr1:1625823:1625904	eCLIP_ENCODE
277	AKAP8L	EVA1B	ENST00000490466.2	chr1:36322140:36322176	eCLIP_ENCODE
278	APEX1	COX8A	ENST00000314133.4	chr11:63974670:63974797/chr11:63976224:63976377	eCLIP_ENCODE
279	APEX1	IFITM1	ENST00000528780.5	chr11:315102:315219	eCLIP_ENCODE
280	APEX1	IFITM1	ENST00000328221.5	chr11:315102:315219	eCLIP_ENCODE
281	APEX1	IFITM1	ENST00000681938.1	chr11:315102:315219	eCLIP_ENCODE
282	APEX1	IFITM1	ENST00000408968.4	chr11:315102:315219	eCLIP_ENCODE
283	APEX1	RPS6	ENST00000380381.3	chr9:19380199:19380232	eCLIP_ENCODE
284	APEX1	H2AC12	ENST00000377459.3	chr6:27147189:27147229	eCLIP_ENCODE
285	APOBEC3C	MSH5	ENST00000424681.5	chr6:31730820:31730911	eCLIP_ENCODE
286	APOBEC3C	MSH5	ENST00000480377.5	chr6:31730820:31730911	eCLIP_ENCODE
287	APOBEC3C	MSH5	ENST00000416964.5	chr6:31730820:31730911	eCLIP_ENCODE
288	APOBEC3C	TMSB4X	ENST00000380635.5	chrX:12976288:12976362	eCLIP_ENCODE
289	APOBEC3C	TMSB4X	ENST00000380633.1	chrX:12976288:12976362	eCLIP_ENCODE
290	APOBEC3C	ATP5IF1	ENST00000642464.1	chr1:28238043:28238093	eCLIP_ENCODE
291	APOBEC3C	ATP5IF1	ENST00000647074.2	chr1:28238043:28238093	eCLIP_ENCODE
292	APOBEC3C	ATP5IF1	ENST00000647380.1	chr1:28238043:28238093	eCLIP_ENCODE
293	APOBEC3C	RPS21	ENST00000343986.9	chr20:62387320:62387324/chr20:62387324:62387353/chr20:62388457:62388499	eCLIP_ENCODE
294	APOBEC3C	RPS21	ENST00000370562.1	chr20:62387320:62387324/chr20:62387324:62387353/chr20:62388457:62388499	eCLIP_ENCODE
295	APOBEC3C	RPS21	ENST00000450116.6	chr20:62387320:62387324/chr20:62387324:62387353/chr20:62388457:62388499	eCLIP_ENCODE
296	APOBEC3C	TIMP1	ENST00000445623.1	chrX:47586671:47586765	eCLIP_ENCODE
297	APOBEC3C	ROMO1	ENST00000374078.5	chr20:35700799:35700884	eCLIP_ENCODE
298	APOBEC3C	ROMO1	ENST00000374077.8	chr20:35700799:35700884	eCLIP_ENCODE
299	APOBEC3C	ROMO1	ENST00000374072.5	chr20:35700799:35700884	eCLIP_ENCODE
300	APOBEC3C	ROMO1	ENST00000397416.1	chr20:35700799:35700884	eCLIP_ENCODE
301	APOBEC3C	ROMO1	ENST00000336695.4	chr20:35700799:35700884	eCLIP_ENCODE
302	APOBEC3C	PRPS1	ENST00000676322.1	chrX:107650566:107650653	eCLIP_ENCODE
303	APOBEC3C	SDF2L1	ENST00000248958.5	chr22:21644182:21644276	eCLIP_ENCODE
304	APOBEC3C	RHOT2	ENST00000569197.2	chr16:674050:674107	eCLIP_ENCODE
305	APOBEC3C	METTL26	ENST00000338401.8	chr16:636209:636301	eCLIP_ENCODE
306	APOBEC3C	METTL26	ENST00000397666.6	chr16:636209:636301	eCLIP_ENCODE
307	APOBEC3C	METTL26	ENST00000301686.13	chr16:636209:636301	eCLIP_ENCODE
308	APOBEC3C	METTL26	ENST00000397664.8	chr16:636209:636301	eCLIP_ENCODE
309	APOBEC3C	METTL26	ENST00000568077.5	chr16:636209:636301	eCLIP_ENCODE
310	APOBEC3C	METTL26	ENST00000568830.1	chr16:636209:636301	eCLIP_ENCODE
311	APOBEC3C	METTL26	ENST00000614890.4	chr16:636209:636301	eCLIP_ENCODE
312	APOBEC3C	TMSB10	ENST00000233143.6	chr2:84906014:84906054	eCLIP_ENCODE
313	APOBEC3C	ATP5IF1	ENST00000497986.5	chr1:28238043:28238093	eCLIP_ENCODE
314	APOBEC3C	ATP5IF1	ENST00000335514.10	chr1:28238043:28238093	eCLIP_ENCODE
315	APOBEC3C	ATP5IF1	ENST00000465645.1	chr1:28238043:28238093	eCLIP_ENCODE
316	APOBEC3C	NOP10	ENST00000557912.1	chr15:34341910:34341962	eCLIP_ENCODE
317	APOBEC3C	NOP10	ENST00000328848.6	chr15:34341910:34341962	eCLIP_ENCODE
318	APOBEC3C	EMD	ENST00000428228.5	chrX:154380998:154381079	eCLIP_ENCODE
319	APOBEC3C	EMD	ENST00000684082.1	chrX:154380998:154381079	eCLIP_ENCODE
320	APOBEC3C	MRPL41	ENST00000371443.6	chr9:137552475:137552522	eCLIP_ENCODE
321	APOBEC3C	RPS16	ENST00000602153.5	chr19:39433240:39433268	eCLIP_ENCODE
322	APOBEC3C	HBG2	ENST00000336906.6	chr11:5254351:5254428/chr11:5253207:5253265/chr11:5253265:5253272	eCLIP_ENCODE
323	APOBEC3C	HBG2	ENST00000444587.1	chr11:5254351:5254428	eCLIP_ENCODE
324	APOBEC3C	HBE1	ENST00000396895.3	chr11:5269544:5269556/chr11:5269556:5269586/chr11:5269453:5269465/chr11:5269586:5269600/chr11:5269600:5269634/chr11:5269465:5269518/chr11:5269634:5269643/chr11:5269668:5269676/chr11:5269643:5269668/chr11:5269835:5269886/chr11:5269886:5269939/chr11:5268371:5268414/chr11:5269798:5269830/chr11:5268479:5268514/chr11:5268514:5268527/chr11:5268550:5268558/chr11:5268527:5268547/chr11:5268558:5268575/chr…	eCLIP_ENCODE
325	APOBEC3C	HBG1	ENST00000330597.5	chr11:5248296:5248353/chr11:5248356:5248375/chr11:5248375:5248429	eCLIP_ENCODE
326	APOBEC3C	DPP7	ENST00000470766.5	chr9:137110652:137110718	eCLIP_ENCODE
327	APOBEC3C	PABPC1	ENST00000521067.1	chr8:100721847:100721862/chr8:100721875:100721908/chr8:100721862:100721870/chr8:100721871:100721875/chr8:100722035:100722077	eCLIP_ENCODE
328	APOBEC3C	PABPC1	ENST00000519363.1	chr8:100721847:100721862/chr8:100721875:100721908/chr8:100721862:100721870/chr8:100721871:100721875/chr8:100722035:100722077	eCLIP_ENCODE
329	APOBEC3C	PABPN1	ENST00000555295.1	chr14:23325290:23325333	eCLIP_ENCODE
330	APOBEC3C	JUND	ENST00000252818.5	chr19:18279773:18279844	eCLIP_ENCODE
331	APOBEC3C	ISYNA1	ENST00000581672.5	chr19:18434837:18434890	eCLIP_ENCODE
332	APOBEC3C	PTOV1	ENST00000597730.1	chr19:49860275:49860336	eCLIP_ENCODE
333	APOBEC3C	PNKP	ENST00000636840.1	chr19:49860275:49860336	eCLIP_ENCODE
334	APOBEC3C	HMGB2	ENST00000438704.6	chr4:173331764:173331820/chr4:173331724:173331764/chr4:173331836:173331916/chr4:173331916:173331960/chr4:173331968:173332017	eCLIP_ENCODE
335	APOBEC3C	CKB	ENST00000554989.1	chr14:103519680:103519759	eCLIP_ENCODE
336	APOBEC3C	SERF2	ENST00000674451.1	chr15:43793076:43793084/chr15:43793008:43793052/chr15:43793052:43793076	eCLIP_ENCODE
337	APOBEC3C	SERF2	ENST00000339624.9	chr15:43793076:43793084/chr15:43793008:43793052/chr15:43793052:43793076/chr15:43793707:43793734	eCLIP_ENCODE
338	APOBEC3C	SERF2	ENST00000402131.5	chr15:43793076:43793084/chr15:43793008:43793052/chr15:43793052:43793076/chr15:43793707:43793734	eCLIP_ENCODE
339	APOBEC3C	SERF2	ENST00000403425.5	chr15:43793076:43793084/chr15:43793008:43793052/chr15:43793052:43793076/chr15:43793707:43793734	eCLIP_ENCODE
340	APOBEC3C	SERF2	ENST00000409614.1	chr15:43793076:43793084/chr15:43793008:43793052/chr15:43793052:43793076/chr15:43793707:43793734	eCLIP_ENCODE
341	APOBEC3C	COPS6	ENST00000426712.1	chr7:100091779:100091870	eCLIP_ENCODE
342	APOBEC3C	H2AC17	ENST00000359611.4	chr6:27892715:27892755	eCLIP_ENCODE
343	APOBEC3C	RPS28	ENST00000600659.3	chr19:8321952:8321968/chr19:8321692:8321703	eCLIP_ENCODE
344	APOBEC3C	HBZ	ENST00000252951.3	chr16:154450:154498/chr16:152920:152952	eCLIP_ENCODE
345	APOBEC3C	HBA1	ENST00000320868.9	chr16:177457:177513	eCLIP_ENCODE
346	APOBEC3C	HBA1	ENST00000397797.1	chr16:177457:177513	eCLIP_ENCODE
347	APOBEC3C	RPS11	ENST00000596873.1	chr19:49496436:49496471/chr19:49497193:49497207	eCLIP_ENCODE
348	APOBEC3C	TMUB1	ENST00000482202.5	chr7:151082880:151082961	eCLIP_ENCODE
349	APOBEC3C	TMUB1	ENST00000476627.5	chr7:151082880:151082961	eCLIP_ENCODE
350	APOBEC3C	TMUB1	ENST00000488752.5	chr7:151082880:151082961	eCLIP_ENCODE
351	APOBEC3C	TMUB1	ENST00000492838.1	chr7:151082880:151082961	eCLIP_ENCODE
352	APOBEC3C	ALDOA	ENST00000565355.1	chr16:30070316:30070333/chr16:30070336:30070387	eCLIP_ENCODE
353	APOBEC3C	TIMM13	ENST00000215570.8	chr19:2427413:2427477	eCLIP_ENCODE
354	APOBEC3C	TIMM13	ENST00000591871.1	chr19:2427413:2427477	eCLIP_ENCODE
355	APOBEC3C	TPI1	ENST00000493987.5	chr12:6869370:6869391/chr12:6869687:6869700	eCLIP_ENCODE
356	APOBEC3C	TPI1	ENST00000495834.1	chr12:6869370:6869391/chr12:6869687:6869700	eCLIP_ENCODE
357	APOBEC3C	PET100	ENST00000456958.7	chr19:7630821:7630844/chr19:7630596:7630660	eCLIP_ENCODE
358	APOBEC3C	PET100	ENST00000601406.5	chr19:7630821:7630844/chr19:7630596:7630660	eCLIP_ENCODE
359	APOBEC3C	PET100	ENST00000598540.6	chr19:7630821:7630844/chr19:7630596:7630660	eCLIP_ENCODE
360	APOBEC3C	PFDN6	ENST00000395131.5	chr6:33290714:33290801/chr6:33289893:33289920/chr6:33289833:33289893/chr6:33290377:33290447/chr6:33290173:33290221/chr6:33290870:33290921	eCLIP_ENCODE
361	APOBEC3C	PFDN6	ENST00000374610.6	chr6:33290714:33290801/chr6:33289893:33289920/chr6:33289833:33289893/chr6:33290377:33290447/chr6:33290173:33290221	eCLIP_ENCODE
362	APOBEC3C	PFDN6	ENST00000374607.5	chr6:33290714:33290801/chr6:33289893:33289920/chr6:33289833:33289893/chr6:33290377:33290447/chr6:33290173:33290221/chr6:33290870:33290921	eCLIP_ENCODE
363	APOBEC3C	PFDN6	ENST00000374606.10	chr6:33290714:33290801/chr6:33289893:33289920/chr6:33289833:33289893/chr6:33290377:33290447/chr6:33290173:33290221/chr6:33290870:33290921	eCLIP_ENCODE
364	APOBEC3C	CUTA	ENST00000488034.6	chr6:33417484:33417553/chr6:33416664:33416747/chr6:33416747:33416776/chr6:33416613:33416649/chr6:33416923:33416964/chr6:33417097:33417141	eCLIP_ENCODE
365	APOBEC3C	CUTA	ENST00000374500.10	chr6:33417484:33417553/chr6:33416664:33416747/chr6:33416747:33416776/chr6:33416613:33416649/chr6:33416923:33416964/chr6:33417097:33417141	eCLIP_ENCODE
366	APOBEC3C	CUTA	ENST00000607266.5	chr6:33417484:33417553/chr6:33416664:33416747/chr6:33416747:33416776/chr6:33416613:33416649/chr6:33416923:33416964/chr6:33417097:33417141	eCLIP_ENCODE
367	APOBEC3C	CUTA	ENST00000494751.5	chr6:33417484:33417553/chr6:33416664:33416747/chr6:33416747:33416776/chr6:33416613:33416649/chr6:33416923:33416964/chr6:33417097:33417141	eCLIP_ENCODE
368	APOBEC3C	CUTA	ENST00000488478.5	chr6:33417484:33417553/chr6:33416664:33416747/chr6:33416747:33416776/chr6:33416613:33416649/chr6:33416923:33416964/chr6:33417097:33417141	eCLIP_ENCODE
369	APOBEC3C	CUTA	ENST00000482684.5	chr6:33417484:33417553/chr6:33416664:33416747/chr6:33416747:33416776/chr6:33416613:33416649/chr6:33416923:33416964/chr6:33417097:33417141	eCLIP_ENCODE
370	APOBEC3C	CUTA	ENST00000374484.8	chr6:33417484:33417553/chr6:33416664:33416747/chr6:33416747:33416776/chr6:33416613:33416649/chr6:33416923:33416964/chr6:33417097:33417141	eCLIP_ENCODE
371	APOBEC3C	CUTA	ENST00000440279.7	chr6:33417484:33417553/chr6:33416664:33416747/chr6:33416747:33416776/chr6:33416613:33416649/chr6:33416923:33416964/chr6:33417097:33417141	eCLIP_ENCODE
372	APOBEC3C	CUTA	ENST00000374496.3	chr6:33417484:33417553/chr6:33416664:33416747/chr6:33416747:33416776/chr6:33416923:33416964/chr6:33417097:33417141	eCLIP_ENCODE
373	APOBEC3C	RPL13	ENST00000472354.1	chr16:89563030:89563073	eCLIP_ENCODE
374	APOBEC3C	IMP3	ENST00000403490.3	chr15:75639340:75639412	eCLIP_ENCODE
375	APOBEC3C	PRPF8	ENST00000571958.1	chr17:1650656:1650714	eCLIP_ENCODE
376	APOBEC3C	RPL15	ENST00000354811.5	chr3:23917859:23917870/chr3:23917849:23917851/chr3:23917851:23917859	eCLIP_ENCODE
377	APOBEC3C	SRRT	ENST00000445337.1	chr7:100888541:100888630	eCLIP_ENCODE
378	APOBEC3C	CD63	ENST00000548898.5	chr12:55725491:55725572/chr12:55725572:55725625	eCLIP_ENCODE
379	APOBEC3C	CD63	ENST00000552067.5	chr12:55725491:55725572/chr12:55725572:55725625	eCLIP_ENCODE
380	APOBEC3C	CD63	ENST00000548160.5	chr12:55725491:55725572/chr12:55725572:55725625	eCLIP_ENCODE
381	APOBEC3C	IFITM1	ENST00000528780.5	chr11:315159:315254/chr11:314996:315159	eCLIP_ENCODE
382	APOBEC3C	IFITM1	ENST00000328221.5	chr11:314996:315159	eCLIP_ENCODE
383	APOBEC3C	IFITM1	ENST00000681938.1	chr11:315159:315254/chr11:314996:315159	eCLIP_ENCODE
384	APOBEC3C	IFITM1	ENST00000408968.4	chr11:315159:315254/chr11:314996:315159	eCLIP_ENCODE
385	APOBEC3C	GAPDH	ENST00000619601.1	chr12:6538178:6538213/chr12:6538158:6538178/chr12:6538137:6538158/chr12:6538108:6538137	eCLIP_ENCODE
386	APOBEC3C	SRRM2	ENST00000573692.1	chr16:2771081:2771195/chr16:2771293:2771388/chr16:2771201:2771293	eCLIP_ENCODE
387	APOBEC3C	SRRM2	ENST00000570539.1	chr16:2771081:2771195/chr16:2771293:2771388/chr16:2771201:2771293	eCLIP_ENCODE
388	APOBEC3C	UBXN1	ENST00000533000.5	chr11:62677781:62677830/chr11:62677578:62677632	eCLIP_ENCODE
389	APOBEC3C	DAP3	ENST00000491777.2	chr1:155738249:155738344	eCLIP_ENCODE
390	APOBEC3C	HNRNPA1	ENST00000677636.1	chr12:54283809:54283844	eCLIP_ENCODE
391	APOBEC3C	HNRNPA1	ENST00000678876.1	chr12:54283809:54283844	eCLIP_ENCODE
392	APOBEC3C	HNRNPA1	ENST00000677224.1	chr12:54283809:54283844	eCLIP_ENCODE
393	APOBEC3C	HNRNPA1	ENST00000677191.1	chr12:54283809:54283844	eCLIP_ENCODE
394	APOBEC3C	HNRNPA1	ENST00000676472.1	chr12:54283809:54283844	eCLIP_ENCODE
395	APOBEC3C	HNRNPA1	ENST00000678970.1	chr12:54283809:54283844	eCLIP_ENCODE
396	APOBEC3C	HNRNPA1	ENST00000679079.1	chr12:54283809:54283844	eCLIP_ENCODE
397	APOBEC3C	UBA52	ENST00000599256.5	chr19:18571890:18571911/chr19:18573292:18573310	eCLIP_ENCODE
398	APOBEC3C	UBA52	ENST00000597451.5	chr19:18573292:18573310	eCLIP_ENCODE
399	APOBEC3C	PSMD4	ENST00000427779.5	chr1:151267335:151267396	eCLIP_ENCODE
400	APOBEC3C	PSMD4	ENST00000453615.1	chr1:151267335:151267396	eCLIP_ENCODE
401	APOBEC3C	NDUFV1	ENST00000527355.5	chr11:67612402:67612481/chr11:67612370:67612402/chr11:67612121:67612133/chr11:67612216:67612266	eCLIP_ENCODE
402	APOBEC3C	TRMT112	ENST00000544844.6	chr11:64317267:64317304/chr11:64316960:64316968/chr11:64317095:64317145/chr11:64317057:64317077	eCLIP_ENCODE
403	APOBEC3C	TRMT112	ENST00000308774.6	chr11:64317267:64317304/chr11:64316960:64316968/chr11:64317095:64317145/chr11:64317057:64317077	eCLIP_ENCODE
404	APOBEC3C	DPM3	ENST00000368399.1	chr1:155140225:155140263	eCLIP_ENCODE
405	APOBEC3C	DPM3	ENST00000368400.5	chr1:155140225:155140263/chr1:155140490:155140508	eCLIP_ENCODE
406	APOBEC3C	DPM3	ENST00000341298.3	chr1:155140225:155140263/chr1:155140490:155140508	eCLIP_ENCODE
407	APOBEC3C	NME1	ENST00000456492.1	chr17:51155651:51155734	eCLIP_ENCODE
408	APOBEC3C	RPL36	ENST00000347512.8	chr19:5691530:5691551/chr19:5691551:5691595	eCLIP_ENCODE
409	APOBEC3C	RPL36	ENST00000579446.1	chr19:5691530:5691551/chr19:5691551:5691595	eCLIP_ENCODE
410	APOBEC3C	RPL36	ENST00000394580.2	chr19:5691530:5691551/chr19:5691551:5691595	eCLIP_ENCODE
411	APOBEC3C	RPL41	ENST00000501597.3	chr12:56117480:56117510	eCLIP_ENCODE
412	APOBEC3C	RPL41	ENST00000546591.6	chr12:56117480:56117510	eCLIP_ENCODE
413	APOBEC3C	ATP5ME	ENST00000304312.5	chr4:674210:674272	eCLIP_ENCODE
414	APOBEC3C	MYL6	ENST00000549392.5	chr12:56160067:56160126/chr12:56160126:56160148/chr12:56160241:56160320/chr12:56158682:56158712/chr12:56159998:56160047/chr12:56159976:56159998	eCLIP_ENCODE
415	APOBEC3C	RPL27A	ENST00000530913.1	chr11:8685772:8685832	eCLIP_ENCODE
416	APOBEC3C	RPS2	ENST00000563194.1	chr16:1964583:1964589	eCLIP_ENCODE
417	APOBEC3C	RFC4	ENST00000417876.1	chr3:186789910:186789962	eCLIP_ENCODE
418	APOBEC3C	SELENOH	ENST00000388857.8	chr11:57742203:57742248/chr11:57741578:57741611	eCLIP_ENCODE
419	APOBEC3C	SELENOH	ENST00000528798.1	chr11:57742203:57742248/chr11:57742861:57742891	eCLIP_ENCODE
420	APOBEC3C	KRT19	ENST00000593096.1	chr17:41523965:41523998	eCLIP_ENCODE
421	APOBEC3C	OST4	ENST00000447619.5	chr2:27071326:27071375	eCLIP_ENCODE
422	APOBEC3C	OST4	ENST00000456793.2	chr2:27071326:27071375	eCLIP_ENCODE
423	APOBEC3C	OST4	ENST00000429985.1	chr2:27071326:27071375	eCLIP_ENCODE
424	APOBEC3C	PFN1	ENST00000574872.1	chr17:4946746:4946779/chr17:4945744:4945823	eCLIP_ENCODE
425	APOBEC3C	RNF181	ENST00000441634.5	chr2:85597495:85597552	eCLIP_ENCODE
426	APOBEC3C	RNF181	ENST00000306368.9	chr2:85597495:85597552	eCLIP_ENCODE
427	APOBEC3C	RNF181	ENST00000443647.5	chr2:85597495:85597552	eCLIP_ENCODE
428	APOBEC3C	RNF181	ENST00000456023.1	chr2:85597495:85597552	eCLIP_ENCODE
429	APOBEC3C	AURKAIP1	ENST00000338370.7	chr1:1374006:1374056	eCLIP_ENCODE
430	APOBEC3C	AURKAIP1	ENST00000338338.10	chr1:1374006:1374056	eCLIP_ENCODE
431	APOBEC3C	AURKAIP1	ENST00000321751.9	chr1:1374006:1374056	eCLIP_ENCODE
432	APOBEC3C	AURKAIP1	ENST00000378853.3	chr1:1374006:1374056	eCLIP_ENCODE
433	AQR	RASSF7	ENST00000632833.1	chr11:563307:563380	eCLIP_ENCODE
434	AQR	TNF	ENST00000445232.2	chr6:31644397:31644478/chr6:31644221:31644288/chr6:31644153:31644221	eCLIP_ENCODE
435	AQR	MIF	ENST00000613839.2	chr22:23894703:23894822/chr22:23894942:23895061	eCLIP_ENCODE
436	AQR	CHCHD10	ENST00000626041.1	chr22:23767580:23767641/chr22:23766262:23766372	eCLIP_ENCODE
437	AQR	NEU4	ENST00000625706.1	chr2:241814683:241814779	eCLIP_ENCODE
438	AQR	BAG6	ENST00000433960.5	chr6:31627709:31627801/chr6:31626745:31626843	eCLIP_ENCODE
439	AQR	LTB	ENST00000457552.2	chr6:31648637:31648683/chr6:31649143:31649194/chr6:31648873:31648910/chr6:31648724:31648765/chr6:31648913:31649013	eCLIP_ENCODE
440	AQR	CNOT3	ENST00000613028.1	chr19:54155240:54155344	eCLIP_ENCODE
441	AQR	C6orf15	ENST00000412706.2	chr6:31157060:31157149	eCLIP_ENCODE
442	AQR	FLOT1	ENST00000411944.5	chr6:30730283:30730376/chr6:30730713:30730793/chr6:30730879:30730920	eCLIP_ENCODE
443	AQR	BAG6	ENST00000458596.5	chr6:31629522:31629583/chr6:31629335:31629367	eCLIP_ENCODE
444	AQR	FLOT1	ENST00000445319.5	chr6:30730283:30730376/chr6:30730713:30730793/chr6:30730879:30730920	eCLIP_ENCODE
445	AQR	GPANK1	ENST00000446315.5	chr6:31646515:31646572	eCLIP_ENCODE
446	AQR	GPANK1	ENST00000420352.5	chr6:31646515:31646572	eCLIP_ENCODE
447	AQR	GPANK1	ENST00000458699.5	chr6:31646515:31646572	eCLIP_ENCODE
448	AQR	GPANK1	ENST00000453239.1	chr6:31646515:31646572	eCLIP_ENCODE
449	AQR	GPANK1	ENST00000443202.1	chr6:31646515:31646572	eCLIP_ENCODE
450	AQR	NELFE	ENST00000628497.1	chr6:31950392:31950442/chr6:31950544:31950596/chr6:31950596:31950635/chr6:31950256:31950295	eCLIP_ENCODE
451	AQR	POU5F1	ENST00000376243.8	chr6:31157060:31157149/chr6:31158028:31158146	eCLIP_ENCODE
452	AQR	VPS52	ENST00000421357.5	chr6:33404838:33404893	eCLIP_ENCODE
453	AQR	LST1	ENST00000439436.5	chr6:31626745:31626843	eCLIP_ENCODE
454	AQR	LST1	ENST00000448618.5	chr6:31627709:31627801/chr6:31626745:31626843	eCLIP_ENCODE
455	AQR	LST1	ENST00000451371.5	chr6:31627709:31627801/chr6:31626745:31626843	eCLIP_ENCODE
456	AQR	LST1	ENST00000430632.5	chr6:31627709:31627801/chr6:31626745:31626843	eCLIP_ENCODE
457	AQR	LST1	ENST00000440323.5	chr6:31627709:31627801/chr6:31626745:31626843	eCLIP_ENCODE
458	AQR	LST1	ENST00000449236.5	chr6:31627709:31627801/chr6:31626745:31626843	eCLIP_ENCODE
459	AQR	LST1	ENST00000419469.5	chr6:31626745:31626843	eCLIP_ENCODE
460	AQR	LST1	ENST00000443655.5	chr6:31627709:31627801/chr6:31626745:31626843	eCLIP_ENCODE
461	AQR	LST1	ENST00000425260.5	chr6:31627709:31627801/chr6:31626745:31626843	eCLIP_ENCODE
462	AQR	LST1	ENST00000451922.5	chr6:31627709:31627801/chr6:31626745:31626843	eCLIP_ENCODE
463	AQR	LST1	ENST00000420142.1	chr6:31627709:31627801	eCLIP_ENCODE
464	AQR	FLOT1	ENST00000416389.5	chr6:30730713:30730793/chr6:30730879:30730920	eCLIP_ENCODE
465	AQR	LTB	ENST00000456113.2	chr6:31657193:31657245/chr6:31657490:31657518	eCLIP_ENCODE
466	AQR	NELFE	ENST00000629797.1	chr6:31945143:31945214/chr6:31945104:31945143/chr6:31945027:31945073	eCLIP_ENCODE
467	AQR	GPANK1	ENST00000426953.5	chr6:31651755:31651813	eCLIP_ENCODE
468	AQR	GPANK1	ENST00000450924.5	chr6:31651755:31651813	eCLIP_ENCODE
469	AQR	GPANK1	ENST00000424399.5	chr6:31651755:31651813	eCLIP_ENCODE
470	AQR	GPANK1	ENST00000440952.1	chr6:31651755:31651813	eCLIP_ENCODE
471	AQR	GPANK1	ENST00000440374.1	chr6:31651755:31651813	eCLIP_ENCODE
472	AQR	GPANK1	ENST00000423574.5	chr6:31741135:31741196	eCLIP_ENCODE
473	AQR	GPANK1	ENST00000438145.5	chr6:31741135:31741196	eCLIP_ENCODE
474	AQR	GPANK1	ENST00000432713.5	chr6:31741135:31741196	eCLIP_ENCODE
475	AQR	GPANK1	ENST00000418144.1	chr6:31741135:31741196	eCLIP_ENCODE
476	AQR	GPANK1	ENST00000452805.1	chr6:31741135:31741196	eCLIP_ENCODE
477	AQR	GPANK1	ENST00000424956.5	chr6:31656080:31656118/chr6:31656404:31656502	eCLIP_ENCODE
478	AQR	GPANK1	ENST00000424195.5	chr6:31656080:31656118	eCLIP_ENCODE
479	AQR	GPANK1	ENST00000418462.1	chr6:31656080:31656118/chr6:31656404:31656502	eCLIP_ENCODE
480	AQR	B3GALT4	ENST00000415322.4	chr6:33200180:33200258	eCLIP_ENCODE
481	AQR	EEF1B2	ENST00000637177.1	chr2:206161302:206161329/chr2:206161329:206161356/chr2:206161356:206161398/chr2:206160713:206160744/chr2:206160066:206160104/chr2:206160058:206160066/chr2:206160560:206160603	eCLIP_ENCODE
482	AQR	EEF1B2	ENST00000638006.1	chr2:206161302:206161329/chr2:206161329:206161356/chr2:206161356:206161398/chr2:206160713:206160744/chr2:206160066:206160104/chr2:206160058:206160066/chr2:206160560:206160603	eCLIP_ENCODE
483	AQR	POU5F1	ENST00000451077.6	chr6:31157060:31157149/chr6:31158028:31158146	eCLIP_ENCODE
484	AQR	ZCCHC2	ENST00000588676.1	chr18:62524359:62524382/chr18:62524382:62524399	eCLIP_ENCODE
485	AQR	TTC38	ENST00000629918.1	chr22:46268069:46268116	eCLIP_ENCODE
486	AQR	IDH3B	ENST00000466494.6	chr20:2658831:2658884/chr20:2658499:2658526/chr20:2658526:2658546/chr20:2658546:2658603/chr20:2658630:2658686	eCLIP_ENCODE
487	AQR	IDH3B	ENST00000477689.2	chr20:2658831:2658884/chr20:2658546:2658603/chr20:2658630:2658686	eCLIP_ENCODE
488	AQR	RPS21	ENST00000343986.9	chr20:62387139:62387169/chr20:62387252:62387295/chr20:62387195:62387252/chr20:62387295:62387347/chr20:62387672:62387708	eCLIP_ENCODE
489	AQR	RPS21	ENST00000370562.1	chr20:62387672:62387708	eCLIP_ENCODE
490	AQR	RPS21	ENST00000370592.2	chr20:62387672:62387708	eCLIP_ENCODE
491	AQR	RPS21	ENST00000450116.6	chr20:62387672:62387708	eCLIP_ENCODE
492	AQR	THBS1	ENST00000397591.2	chr15:39581226:39581266	eCLIP_ENCODE
493	AQR	FOS	ENST00000555242.1	chr14:75280526:75280618	eCLIP_ENCODE
494	AQR	FOS	ENST00000555672.1	chr14:75280526:75280618	eCLIP_ENCODE
495	AQR	FOS	ENST00000557139.1	chr14:75280526:75280618	eCLIP_ENCODE
496	AQR	FOS	ENST00000555347.1	chr14:75280526:75280618	eCLIP_ENCODE
497	AQR	CHCHD10	ENST00000517886.1	chr22:23767580:23767641/chr22:23766262:23766372	eCLIP_ENCODE
498	AQR	BMP4	ENST00000558961.1	chr14:53950864:53950963/chr14:53951815:53951821/chr14:53951776:53951809/chr14:53951821:53951855	eCLIP_ENCODE
499	AQR	BMP4	ENST00000609748.1	chr14:53951815:53951821/chr14:53951776:53951809/chr14:53951821:53951855	eCLIP_ENCODE
500	AQR	SRSF5	ENST00000555349.5	chr14:69768093:69768134/chr14:69769274:69769295/chr14:69769295:69769322	eCLIP_ENCODE
501	AQR	SRSF5	ENST00000554021.1	chr14:69768093:69768134/chr14:69769274:69769295/chr14:69769295:69769322	eCLIP_ENCODE
502	AQR	BIRC7	ENST00000395306.1	chr20:63239384:63239444/chr20:63239237:63239271/chr20:63239233:63239237/chr20:63239271:63239299	eCLIP_ENCODE
503	AQR	ABCA7	ENST00000530092.2	chr19:1055855:1055939	eCLIP_ENCODE
504	AQR	ABCA7	ENST00000529442.7	chr19:1057081:1057128	eCLIP_ENCODE
505	AQR	FTCD	ENST00000446405.5	chr21:46137208:46137234/chr21:46138480:46138511	eCLIP_ENCODE
506	AQR	POLR1D	ENST00000302979.5	chr13:27622007:27622065	eCLIP_ENCODE
507	AQR	POLR1D	ENST00000399696.3	chr13:27622007:27622065	eCLIP_ENCODE
508	AQR	NCLN	ENST00000592235.1	chr19:3207161:3207266	eCLIP_ENCODE
509	AQR	FKBP4	ENST00000630279.1	chr12:2795241:2795291	eCLIP_ENCODE
510	AQR	ID1	ENST00000376105.4	chr20:31605987:31606036/chr20:31606036:31606085/chr20:31605812:31605854	eCLIP_ENCODE
511	AQR	ID1	ENST00000376112.4	chr20:31605987:31606036/chr20:31606036:31606085/chr20:31605812:31605854	eCLIP_ENCODE
512	AQR	MAGOHB	ENST00000625272.1	chr12:10613394:10613443	eCLIP_ENCODE
513	AQR	ANKRD9	ENST00000559651.1	chr14:102508767:102508801	eCLIP_ENCODE
514	AQR	ANKRD9	ENST00000557902.1	chr14:102508839:102508870/chr14:102508801:102508839/chr14:102508767:102508801	eCLIP_ENCODE
515	AQR	FST	ENST00000497789.2	chr5:53484971:53485025	eCLIP_ENCODE
516	AQR	NECAB3	ENST00000473892.1	chr20:33669649:33669671	eCLIP_ENCODE
517	AQR	TMEM259	ENST00000586285.2	chr19:1011229:1011330/chr19:1011330:1011367/chr19:1011169:1011229	eCLIP_ENCODE
518	AQR	SNX5	ENST00000606557.1	chr20:17968329:17968350/chr20:17968350:17968382/chr20:17968384:17968408/chr20:17968480:17968550/chr20:17968430:17968480	eCLIP_ENCODE
519	AQR	SNX5	ENST00000606602.1	chr20:17968707:17968780/chr20:17968329:17968350/chr20:17968350:17968382/chr20:17968384:17968408/chr20:17968480:17968550/chr20:17968430:17968480	eCLIP_ENCODE
520	AQR	SNX5	ENST00000481323.1	chr20:17968707:17968780/chr20:17968329:17968350/chr20:17968350:17968382/chr20:17968384:17968408/chr20:17968480:17968550/chr20:17968430:17968480	eCLIP_ENCODE
521	AQR	SNX5	ENST00000486039.1	chr20:17968707:17968780/chr20:17968329:17968350/chr20:17968350:17968382/chr20:17968384:17968408/chr20:17968480:17968550/chr20:17968430:17968480	eCLIP_ENCODE
522	AQR	ROMO1	ENST00000374078.5	chr20:35699559:35699637	eCLIP_ENCODE
523	AQR	ROMO1	ENST00000374077.8	chr20:35699559:35699637	eCLIP_ENCODE
524	AQR	ROMO1	ENST00000374072.5	chr20:35699559:35699637	eCLIP_ENCODE
525	AQR	ROMO1	ENST00000397416.1	chr20:35699559:35699637	eCLIP_ENCODE
526	AQR	ROMO1	ENST00000336695.4	chr20:35699559:35699637	eCLIP_ENCODE
527	AQR	RPL17	ENST00000615479.4	chr18:49491368:49491405/chr18:49491571:49491608/chr18:49490893:49490946	eCLIP_ENCODE
528	AQR	RPL17	ENST00000578528.1	chr18:49491368:49491405/chr18:49491571:49491608/chr18:49490893:49490946	eCLIP_ENCODE
529	AQR	PNCK	ENST00000434652.5	chrX:153672526:153672557/chrX:153672557:153672565	eCLIP_ENCODE
530	AQR	GTPBP3	ENST00000602165.1	chr19:17337976:17338021/chr19:17338318:17338399/chr19:17338252:17338290	eCLIP_ENCODE
531	AQR	GTPBP3	ENST00000600610.5	chr19:17337976:17338021/chr19:17339102:17339154/chr19:17338318:17338399/chr19:17338252:17338290/chr19:17339322:17339376/chr19:17339265:17339322/chr19:17339414:17339454	eCLIP_ENCODE
532	AQR	DENND10	ENST00000472379.2	chr10:119104202:119104231/chr10:119104172:119104202	eCLIP_ENCODE
533	AQR	FAM32A	ENST00000587351.1	chr19:16185550:16185609/chr19:16185609:16185684	eCLIP_ENCODE
534	AQR	SLC6A8	ENST00000429147.1	chrX:153691549:153691591/chrX:153692100:153692170	eCLIP_ENCODE
535	AQR	SLC6A8	ENST00000413787.1	chrX:153693838:153693896/chrX:153694068:153694129/chrX:153693172:153693191/chrX:153693584:153693623	eCLIP_ENCODE
536	AQR	SLC6A8	ENST00000442457.1	chrX:153693838:153693896/chrX:153694068:153694129/chrX:153693584:153693623	eCLIP_ENCODE
537	AQR	SLC6A8	ENST00000457723.1	chrX:153693838:153693896/chrX:153694068:153694129/chrX:153693584:153693623	eCLIP_ENCODE
538	AQR	AP1G2	ENST00000557189.5	chr14:23567350:23567403/chr14:23566429:23566447	eCLIP_ENCODE
539	AQR	AP1G2	ENST00000553756.1	chr14:23567350:23567403/chr14:23566429:23566447	eCLIP_ENCODE
540	AQR	AP1G2	ENST00000556843.1	chr14:23567350:23567403/chr14:23566429:23566447	eCLIP_ENCODE
541	AQR	YDJC	ENST00000292778.11	chr22:21629171:21629257	eCLIP_ENCODE
542	AQR	YDJC	ENST00000415762.6	chr22:21629171:21629257	eCLIP_ENCODE
543	AQR	YDJC	ENST00000398873.4	chr22:21629171:21629257	eCLIP_ENCODE
544	AQR	TCEAL1	ENST00000372626.7	chrX:103629560:103629609/chrX:103629854:103629978	eCLIP_ENCODE
545	AQR	TCEAL1	ENST00000372625.8	chrX:103629560:103629609/chrX:103629854:103629978	eCLIP_ENCODE
546	AQR	TCEAL1	ENST00000372624.3	chrX:103629560:103629609/chrX:103629854:103629978	eCLIP_ENCODE
547	AQR	ARFGAP2	ENST00000528708.5	chr11:47176737:47176783	eCLIP_ENCODE
548	AQR	ARFGAP2	ENST00000524586.1	chr11:47176737:47176783	eCLIP_ENCODE
549	AQR	RPS29	ENST00000554075.2	chr14:49586030:49586084/chr14:49586084:49586129/chr14:49585909:49585951	eCLIP_ENCODE
550	AQR	RPS29	ENST00000557519.1	chr14:49586030:49586084/chr14:49586084:49586129/chr14:49585909:49585951	eCLIP_ENCODE
551	AQR	NEDD4L	ENST00000617539.1	chr18:58044716:58044735/chr18:58044705:58044716/chr18:58044735:58044769	eCLIP_ENCODE
552	AQR	SMARCD1	ENST00000551497.1	chr12:50086577:50086661	eCLIP_ENCODE
553	AQR	TTYH3	ENST00000400376.2	chr7:2646771:2646819/chr7:2646819:2646885	eCLIP_ENCODE
554	AQR	PKD1	ENST00000561668.5	chr16:2091890:2091965	eCLIP_ENCODE
555	AQR	MIF	ENST00000215754.8	chr22:23894703:23894822/chr22:23894942:23895061	eCLIP_ENCODE
556	AQR	STUB1	ENST00000567173.5	chr16:681876:681930/chr16:680703:680746/chr16:680682:680703	eCLIP_ENCODE
557	AQR	STUB1	ENST00000564370.5	chr16:681876:681930	eCLIP_ENCODE
558	AQR	STUB1	ENST00000566408.5	chr16:681876:681930	eCLIP_ENCODE
559	AQR	STUB1	ENST00000564316.1	chr16:681876:681930	eCLIP_ENCODE
560	AQR	PLXNB2	ENST00000427829.1	chr22:50281819:50281847/chr22:50281770:50281819	eCLIP_ENCODE
561	AQR	PLXNB2	ENST00000434732.1	chr22:50284635:50284720	eCLIP_ENCODE
562	AQR	TCIRG1	ENST00000530063.1	chr11:68050424:68050505	eCLIP_ENCODE
563	AQR	EIF5	ENST00000560763.5	chr14:103334610:103334637/chr14:103334595:103334610/chr14:103334253:103334304	eCLIP_ENCODE
564	AQR	EIF5	ENST00000559130.5	chr14:103336100:103336152	eCLIP_ENCODE
565	AQR	EIF5	ENST00000559532.5	chr14:103336100:103336152	eCLIP_ENCODE
566	AQR	PACSIN3	ENST00000530405.5	chr11:47182725:47182805	eCLIP_ENCODE
567	AQR	MLST8	ENST00000563179.5	chr16:2206230:2206258/chr16:2206211:2206230/chr16:2206258:2206300	eCLIP_ENCODE
568	AQR	MLST8	ENST00000562851.5	chr16:2206230:2206258/chr16:2206211:2206230/chr16:2206258:2206300	eCLIP_ENCODE
569	AQR	MLST8	ENST00000567623.6	chr16:2206230:2206258/chr16:2206211:2206230/chr16:2206258:2206300	eCLIP_ENCODE
570	AQR	MLST8	ENST00000562479.5	chr16:2206230:2206258/chr16:2206211:2206230/chr16:2206258:2206300	eCLIP_ENCODE
571	AQR	ECH1	ENST00000601094.5	chr19:38831225:38831315	eCLIP_ENCODE
572	AQR	ECH1	ENST00000597205.1	chr19:38831225:38831315	eCLIP_ENCODE
573	AQR	ECH1	ENST00000595567.1	chr19:38831225:38831315	eCLIP_ENCODE
574	AQR	RHOT2	ENST00000569197.2	chr16:673121:673185	eCLIP_ENCODE
575	AQR	DCAF11	ENST00000558408.1	chr14:24115738:24115783	eCLIP_ENCODE
576	AQR	PSME1	ENST00000558112.1	chr14:24137699:24137776/chr14:24138184:24138229/chr14:24137520:24137561/chr14:24138567:24138590	eCLIP_ENCODE
577	AQR	RPS15A	ENST00000563579.1	chr16:18783127:18783171/chr16:18783074:18783127/chr16:18784702:18784748	eCLIP_ENCODE
578	AQR	RNF31	ENST00000557991.5	chr14:24148120:24148191/chr14:24148236:24148296	eCLIP_ENCODE
579	AQR	RNF31	ENST00000559260.5	chr14:24148120:24148191/chr14:24148647:24148668/chr14:24148236:24148296	eCLIP_ENCODE
580	AQR	IPO4	ENST00000559253.1	chr14:24188376:24188447	eCLIP_ENCODE
581	AQR	IPO4	ENST00000625289.1	chr14:24188376:24188447	eCLIP_ENCODE
582	AQR	IPO4	ENST00000561034.1	chr14:24188376:24188447	eCLIP_ENCODE
583	AQR	METTL26	ENST00000338401.8	chr16:636051:636076/chr16:636076:636099	eCLIP_ENCODE
584	AQR	METTL26	ENST00000397666.6	chr16:636051:636076/chr16:636076:636099	eCLIP_ENCODE
585	AQR	METTL26	ENST00000301686.13	chr16:636051:636076/chr16:636076:636099	eCLIP_ENCODE
586	AQR	METTL26	ENST00000397664.8	chr16:636051:636076/chr16:636076:636099	eCLIP_ENCODE
587	AQR	METTL26	ENST00000568077.5	chr16:636051:636076/chr16:636076:636099	eCLIP_ENCODE
588	AQR	METTL26	ENST00000456420.6	chr16:636051:636076/chr16:636076:636099	eCLIP_ENCODE
589	AQR	METTL26	ENST00000397665.6	chr16:636051:636076/chr16:636076:636099	eCLIP_ENCODE
590	AQR	METTL26	ENST00000564039.1	chr16:636051:636076/chr16:636076:636099	eCLIP_ENCODE
591	AQR	METTL26	ENST00000568773.1	chr16:636051:636076/chr16:636076:636099	eCLIP_ENCODE
592	AQR	METTL26	ENST00000565163.5	chr16:636051:636076/chr16:636076:636099	eCLIP_ENCODE
593	AQR	METTL26	ENST00000568830.1	chr16:636051:636076/chr16:636076:636099	eCLIP_ENCODE
594	AQR	METTL26	ENST00000614890.4	chr16:636051:636076/chr16:636076:636099	eCLIP_ENCODE
595	AQR	NR2F2	ENST00000559679.1	chr15:96334030:96334102	eCLIP_ENCODE
596	AQR	ATF4	ENST00000680748.1	chr22:39520800:39520852/chr22:39521654:39521715/chr22:39520750:39520790/chr22:39521303:39521368	eCLIP_ENCODE
597	AQR	ATF4	ENST00000674835.2	chr22:39520800:39520852/chr22:39521654:39521715/chr22:39520750:39520790/chr22:39521303:39521368	eCLIP_ENCODE
598	AQR	ANKMY2	ENST00000627859.1	chr7:16645463:16645508	eCLIP_ENCODE
599	AQR	TMSB10	ENST00000233143.6	chr2:84905718:84905753	eCLIP_ENCODE
600	AQR	CITED2	ENST00000537332.2	chr6:139373886:139374007	eCLIP_ENCODE
601	AQR	CITED2	ENST00000618718.1	chr6:139374359:139374413/chr6:139373886:139374007	eCLIP_ENCODE
602	AQR	USF2	ENST00000602164.5	chr19:35270002:35270093	eCLIP_ENCODE
603	AQR	USF2	ENST00000598058.1	chr19:35270002:35270093	eCLIP_ENCODE
604	AQR	SBF1	ENST00000692006.1	chr22:50459912:50459934/chr22:50459934:50459954	eCLIP_ENCODE
605	AQR	SBF1	ENST00000686717.1	chr22:50465883:50465940/chr22:50465702:50465763	eCLIP_ENCODE
606	AQR	SBF1	ENST00000689095.1	chr22:50465883:50465940	eCLIP_ENCODE
607	AQR	SBF1	ENST00000686421.1	chr22:50466499:50466557/chr22:50465883:50465940	eCLIP_ENCODE
608	AQR	SBF1	ENST00000692076.1	chr22:50466499:50466557/chr22:50465883:50465940	eCLIP_ENCODE
609	AQR	SBF1	ENST00000687878.1	chr22:50466499:50466557	eCLIP_ENCODE
610	AQR	JMJD8	ENST00000562824.5	chr16:684178:684224/chr16:684098:684178	eCLIP_ENCODE
611	AQR	JMJD8	ENST00000562111.1	chr16:684178:684224/chr16:684098:684178	eCLIP_ENCODE
612	AQR	SNTB1	ENST00000520717.1	chr8:120812080:120812122/chr8:120812026:120812080/chr8:120812386:120812421/chr8:120812421:120812426/chr8:120812357:120812386	eCLIP_ENCODE
613	AQR	ERGIC3	ENST00000442139.5	chr20:35556267:35556288/chr20:35556288:35556311/chr20:35557318:35557361/chr20:35557246:35557297/chr20:35556901:35556973	eCLIP_ENCODE
614	AQR	ERGIC3	ENST00000451605.1	chr20:35557404:35557471/chr20:35556267:35556288/chr20:35556288:35556311/chr20:35557318:35557361/chr20:35557246:35557297/chr20:35556901:35556973	eCLIP_ENCODE
615	AQR	HSPA8	ENST00000524552.5	chr11:123059235:123059267	eCLIP_ENCODE
616	AQR	HSPA8	ENST00000534567.5	chr11:123061296:123061345	eCLIP_ENCODE
617	AQR	HSPA8	ENST00000532182.5	chr11:123061296:123061345	eCLIP_ENCODE
618	AQR	HSPA8	ENST00000524590.5	chr11:123061296:123061345	eCLIP_ENCODE
619	AQR	HSPA8	ENST00000530391.1	chr11:123061296:123061345	eCLIP_ENCODE
620	AQR	CYCS	ENST00000409409.5	chr7:25125157:25125200	eCLIP_ENCODE
621	AQR	CYCS	ENST00000409764.5	chr7:25125157:25125200	eCLIP_ENCODE
622	AQR	CYCS	ENST00000413447.1	chr7:25125157:25125200	eCLIP_ENCODE
623	AQR	CDK9	ENST00000421939.5	chr9:127786616:127786683/chr9:127786228:127786278/chr9:127786770:127786820	eCLIP_ENCODE
624	AQR	ETV4	ENST00000586826.1	chr17:43529468:43529503/chr17:43529204:43529256	eCLIP_ENCODE
625	AQR	HNRNPK	ENST00000481820.6	chr9:83970128:83970160/chr9:83970879:83970920/chr9:83970794:83970829/chr9:83971243:83971276	eCLIP_ENCODE
626	AQR	NOP10	ENST00000557912.1	chr15:34342106:34342179	eCLIP_ENCODE
627	AQR	NOP10	ENST00000328848.6	chr15:34342106:34342179	eCLIP_ENCODE
628	AQR	HYAL2	ENST00000458018.1	chr3:50320502:50320599	eCLIP_ENCODE
629	AQR	HYAL2	ENST00000424190.1	chr3:50320502:50320599	eCLIP_ENCODE
630	AQR	HYAL2	ENST00000426286.1	chr3:50320502:50320599	eCLIP_ENCODE
631	AQR	HYAL2	ENST00000415028.1	chr3:50320502:50320599	eCLIP_ENCODE
632	AQR	MEA1	ENST00000643776.1	chr6:43013353:43013456	eCLIP_ENCODE
633	AQR	KHNYN	ENST00000556510.1	chr14:24430663:24430743	eCLIP_ENCODE
634	AQR	C1orf122	ENST00000468084.1	chr1:37808301:37808344	eCLIP_ENCODE
635	AQR	C1orf122	ENST00000373042.5	chr1:37808301:37808344	eCLIP_ENCODE
636	AQR	EMD	ENST00000428228.5	chrX:154380766:154380826/chrX:154380366:154380401/chrX:154380213:154380263/chrX:154380019:154380058	eCLIP_ENCODE
637	AQR	EMD	ENST00000684082.1	chrX:154380766:154380826/chrX:154380366:154380401/chrX:154380213:154380263/chrX:154380019:154380058	eCLIP_ENCODE
638	AQR	PLOD3	ENST00000440925.1	chr7:101210641:101210722	eCLIP_ENCODE
639	AQR	ZFP36	ENST00000594045.2	chr19:39407705:39407804/chr19:39406934:39406984/chr19:39406924:39406934	eCLIP_ENCODE
640	AQR	PPP1R14B	ENST00000392210.6	chr11:64244781:64244891/chr11:64245164:64245182/chr11:64245182:64245208	eCLIP_ENCODE
641	AQR	PPP1R14B	ENST00000542235.1	chr11:64244781:64244891/chr11:64245164:64245182/chr11:64245182:64245208	eCLIP_ENCODE
642	AQR	SYMPK	ENST00000601600.1	chr19:45854545:45854619/chr19:45854430:45854545	eCLIP_ENCODE
643	AQR	RPS3A	ENST00000503002.5	chr4:151099714:151099775/chr4:151100455:151100498	eCLIP_ENCODE
644	AQR	FBXL12	ENST00000586073.1	chr19:9818649:9818749	eCLIP_ENCODE
645	AQR	GNL3	ENST00000474423.1	chr3:52687468:52687554/chr3:52687392:52687447/chr3:52686844:52686853	eCLIP_ENCODE
646	AQR	FBXW5	ENST00000443788.1	chr9:136943851:136943900	eCLIP_ENCODE
647	AQR	C8G	ENST00000371634.7	chr9:136945560:136945691	eCLIP_ENCODE
648	AQR	C8G	ENST00000649480.1	chr9:136945560:136945691	eCLIP_ENCODE
649	AQR	PAXX	ENST00000371620.4	chr9:136992949:136993077	eCLIP_ENCODE
650	AQR	NFKBIA	ENST00000553342.1	chr14:35404398:35404418/chr14:35404379:35404398/chr14:35404329:35404379/chr14:35403790:35403831	eCLIP_ENCODE
651	AQR	SQSTM1	ENST00000626660.1	chr5:179821141:179821205	eCLIP_ENCODE
652	AQR	DDAH2	ENST00000437288.5	chr6:31728382:31728451	eCLIP_ENCODE
653	AQR	RABGGTA	ENST00000560127.1	chr14:24271447:24271497	eCLIP_ENCODE
654	AQR	BRD2	ENST00000606059.1	chr6:32976914:32976972	eCLIP_ENCODE
655	AQR	BRD2	ENST00000481259.1	chr6:32976914:32976972/chr6:32977378:32977454	eCLIP_ENCODE
656	AQR	GPAA1	ENST00000529503.5	chr8:144083568:144083737	eCLIP_ENCODE
657	AQR	GPAA1	ENST00000530633.1	chr8:144083568:144083737	eCLIP_ENCODE
658	AQR	GPAA1	ENST00000524418.5	chr8:144083568:144083737	eCLIP_ENCODE
659	AQR	GPAA1	ENST00000528073.5	chr8:144083568:144083737	eCLIP_ENCODE
660	AQR	GPAA1	ENST00000530258.1	chr8:144083568:144083737	eCLIP_ENCODE
661	AQR	NT5DC2	ENST00000471522.5	chr3:52529290:52529376	eCLIP_ENCODE
662	AQR	MAF1	ENST00000527058.1	chr8:144106292:144106365	eCLIP_ENCODE
663	AQR	TRIM8	ENST00000642304.1	chr10:102656173:102656261/chr10:102656078:102656172	eCLIP_ENCODE
664	AQR	TMEM141	ENST00000290079.9	chr9:136792034:136792057/chr9:136791395:136791466/chr9:136792219:136792268/chr9:136791588:136791669	eCLIP_ENCODE
665	AQR	BCKDK	ENST00000484226.2	chr16:31110519:31110538/chr16:31110498:31110505	eCLIP_ENCODE
666	AQR	FTL	ENST00000331825.11	chr19:48966413:48966442/chr19:48966405:48966413/chr19:48965743:48965750/chr19:48965750:48965795/chr19:48966564:48966596/chr19:48965618:48965646/chr19:48965608:48965618/chr19:48966231:48966255/chr19:48966255:48966272/chr19:48966272:48966305/chr19:48965914:48965962	eCLIP_ENCODE
667	AQR	CLDND1	ENST00000513873.1	chr3:98516848:98516917	eCLIP_ENCODE
668	AQR	POMT2	ENST00000683907.1	chr14:77279765:77279829	eCLIP_ENCODE
669	AQR	POMT2	ENST00000682128.1	chr14:77279765:77279829	eCLIP_ENCODE
670	AQR	POMT2	ENST00000684172.1	chr14:77279765:77279829	eCLIP_ENCODE
671	AQR	ANPEP	ENST00000560028.1	chr15:89805212:89805280	eCLIP_ENCODE
672	AQR	MT2A	ENST00000245185.6	chr16:56608674:56608719/chr16:56609215:56609278/chr16:56609058:56609109/chr16:56608934:56609016	eCLIP_ENCODE
673	AQR	MT2A	ENST00000561491.1	chr16:56608674:56608719/chr16:56609215:56609278/chr16:56609058:56609109/chr16:56608934:56609016	eCLIP_ENCODE
674	AQR	RPL28	ENST00000431533.6	chr19:55385965:55386015	eCLIP_ENCODE
675	AQR	RPL28	ENST00000428193.6	chr19:55385965:55386015	eCLIP_ENCODE
676	AQR	DDX41	ENST00000504781.5	chr5:177515648:177515661/chr5:177515661:177515685/chr5:177515342:177515388/chr5:177515964:177515986	eCLIP_ENCODE
677	AQR	DDX41	ENST00000509576.5	chr5:177515648:177515661/chr5:177515661:177515685/chr5:177515342:177515388/chr5:177515964:177515986	eCLIP_ENCODE
678	AQR	DDX41	ENST00000629036.2	chr5:177515648:177515661/chr5:177515661:177515685/chr5:177515342:177515388/chr5:177515964:177515986	eCLIP_ENCODE
679	AQR	DDX41	ENST00000510171.3	chr5:177515964:177515986	eCLIP_ENCODE
680	AQR	TCEAL4	ENST00000415568.2	chrX:103586121:103586207/chrX:103585615:103585657/chrX:103586207:103586282	eCLIP_ENCODE
681	AQR	TCEAL4	ENST00000490644.5	chrX:103586121:103586207/chrX:103585615:103585657/chrX:103586207:103586282	eCLIP_ENCODE
682	AQR	TCEAL4	ENST00000459722.1	chrX:103586121:103586207/chrX:103585615:103585657/chrX:103586207:103586282	eCLIP_ENCODE
683	AQR	TCEAL4	ENST00000494801.5	chrX:103586121:103586207/chrX:103585615:103585657/chrX:103586207:103586282	eCLIP_ENCODE
684	AQR	TCEAL4	ENST00000434216.2	chrX:103586121:103586207/chrX:103585615:103585657/chrX:103586207:103586282	eCLIP_ENCODE
685	AQR	TCEAL4	ENST00000425011.1	chrX:103586121:103586207/chrX:103585615:103585657/chrX:103586207:103586282	eCLIP_ENCODE
686	AQR	TCEAL4	ENST00000469586.1	chrX:103586207:103586282	eCLIP_ENCODE
687	AQR	ZNF581	ENST00000270451.6	chr19:55644523:55644613	eCLIP_ENCODE
688	AQR	ZNF581	ENST00000588537.1	chr19:55644523:55644613	eCLIP_ENCODE
689	AQR	GAMT	ENST00000591788.3	chr19:1399761:1399793/chr19:1399754:1399761/chr19:1399689:1399736	eCLIP_ENCODE
690	AQR	PPAN	ENST00000430370.1	chr19:10107605:10107643	eCLIP_ENCODE
691	AQR	EIF3G	ENST00000593054.5	chr19:10116762:10116805/chr19:10116042:10116117	eCLIP_ENCODE
692	AQR	MAP2K3	ENST00000527123.1	chr17:21313430:21313508	eCLIP_ENCODE
693	AQR	MBD6	ENST00000547844.1	chr12:57529023:57529215	eCLIP_ENCODE
694	AQR	DTX3	ENST00000550596.5	chr12:57605542:57605631/chr12:57604870:57604900/chr12:57604855:57604870	eCLIP_ENCODE
695	AQR	TMEM91	ENST00000535712.1	chr19:41382926:41382991/chr19:41382921:41382926	eCLIP_ENCODE
696	AQR	ADM	ENST00000524948.5	chr11:10305793:10305843	eCLIP_ENCODE
697	AQR	ADM	ENST00000526492.4	chr11:10305793:10305843	eCLIP_ENCODE
698	AQR	ADM	ENST00000525063.2	chr11:10305793:10305843	eCLIP_ENCODE
699	AQR	ADM	ENST00000528544.1	chr11:10305793:10305843	eCLIP_ENCODE
700	AQR	TNFRSF12A	ENST00000574699.1	chr16:3020486:3020551/chr16:3021452:3021576	eCLIP_ENCODE
701	AQR	TNFRSF12A	ENST00000575836.1	chr16:3020486:3020551	eCLIP_ENCODE
702	AQR	ISYNA1	ENST00000578352.5	chr19:18437442:18437488	eCLIP_ENCODE
703	AQR	ISYNA1	ENST00000581800.5	chr19:18437442:18437488	eCLIP_ENCODE
704	AQR	ISYNA1	ENST00000583534.1	chr19:18437442:18437488	eCLIP_ENCODE
705	AQR	PTOV1	ENST00000597730.1	chr19:49860381:49860455/chr19:49860581:49860624/chr19:49860334:49860381	eCLIP_ENCODE
706	AQR	PNKP	ENST00000636840.1	chr19:49860381:49860455/chr19:49860581:49860624/chr19:49860334:49860381	eCLIP_ENCODE
707	AQR	YIF1A	ENST00000496746.5	chr11:66284914:66285046	eCLIP_ENCODE
708	AQR	HMGB2	ENST00000506267.1	chr4:173333648:173333707/chr4:173333722:173333740	eCLIP_ENCODE
709	AQR	AKT1S1	ENST00000599525.1	chr19:49873279:49873372	eCLIP_ENCODE
710	AQR	ERCC3	ENST00000456257.1	chr2:127290187:127290236/chr2:127289734:127289894	eCLIP_ENCODE
711	AQR	CKB	ENST00000554989.1	chr14:103521223:103521262/chr14:103520557:103520634	eCLIP_ENCODE
712	AQR	CKB	ENST00000553610.5	chr14:103521223:103521262/chr14:103520557:103520634	eCLIP_ENCODE
713	AQR	CKB	ENST00000555039.1	chr14:103520557:103520634	eCLIP_ENCODE
714	AQR	CKB	ENST00000553878.5	chr14:103521778:103521820	eCLIP_ENCODE
715	AQR	SERF2	ENST00000674451.1	chr15:43792972:43792986/chr15:43792986:43793009/chr15:43793086:43793124/chr15:43793080:43793086	eCLIP_ENCODE
716	AQR	SERF2	ENST00000339624.9	chr15:43792972:43792986/chr15:43792986:43793009/chr15:43793086:43793124/chr15:43793080:43793086/chr15:43793644:43793741	eCLIP_ENCODE
717	AQR	SERF2	ENST00000402131.5	chr15:43792972:43792986/chr15:43792986:43793009/chr15:43793086:43793124/chr15:43793080:43793086/chr15:43793644:43793741	eCLIP_ENCODE
718	AQR	SERF2	ENST00000403425.5	chr15:43792972:43792986/chr15:43792986:43793009/chr15:43793086:43793124/chr15:43793080:43793086/chr15:43793644:43793741	eCLIP_ENCODE
719	AQR	SERF2	ENST00000409614.1	chr15:43792972:43792986/chr15:43792986:43793009/chr15:43793086:43793124/chr15:43793080:43793086/chr15:43793644:43793741	eCLIP_ENCODE
720	AQR	RPS15	ENST00000586656.5	chr19:1439950:1440047/chr19:1438737:1438828	eCLIP_ENCODE
721	AQR	RPS15	ENST00000617694.4	chr19:1439950:1440047/chr19:1438737:1438828	eCLIP_ENCODE
722	AQR	RPS28	ENST00000600659.3	chr19:8321883:8321955	eCLIP_ENCODE
723	AQR	STOML2	ENST00000488050.1	chr9:35100650:35100769	eCLIP_ENCODE
724	AQR	GALT	ENST00000554897.5	chr9:34647266:34647294/chr9:34647256:34647266	eCLIP_ENCODE
725	AQR	GALT	ENST00000556244.1	chr9:34647266:34647294/chr9:34647256:34647266	eCLIP_ENCODE
726	AQR	FLOT1	ENST00000416018.5	chr6:30741304:30741394/chr6:30742106:30742153/chr6:30741846:30741887	eCLIP_ENCODE
727	AQR	SIGMAR1	ENST00000680277.1	chr9:34637058:34637172/chr9:34637172:34637226	eCLIP_ENCODE
728	AQR	GTF3C5	ENST00000435745.1	chr9:133055079:133055125/chr9:133055043:133055079	eCLIP_ENCODE
729	AQR	FKBP2	ENST00000535135.7	chr11:64243404:64243471	eCLIP_ENCODE
730	AQR	IER3	ENST00000259874.6	chr6:30744215:30744226/chr6:30744226:30744267/chr6:30744168:30744215/chr6:30744267:30744309	eCLIP_ENCODE
731	AQR	IER3	ENST00000376377.2	chr6:30744215:30744226/chr6:30744226:30744267/chr6:30744168:30744215/chr6:30744267:30744309	eCLIP_ENCODE
732	AQR	PEX5	ENST00000544456.5	chr12:7190252:7190393	eCLIP_ENCODE
733	AQR	PEX5	ENST00000536841.5	chr12:7190252:7190393	eCLIP_ENCODE
734	AQR	RPS11	ENST00000596873.1	chr19:49497559:49497597/chr19:49497893:49497937/chr19:49497154:49497190	eCLIP_ENCODE
735	AQR	FCGRT	ENST00000598491.5	chr19:49513471:49513522	eCLIP_ENCODE
736	AQR	FCGRT	ENST00000599701.5	chr19:49513471:49513522	eCLIP_ENCODE
737	AQR	FCGRT	ENST00000600273.5	chr19:49513471:49513522	eCLIP_ENCODE
738	AQR	SCAF1	ENST00000601038.5	chr19:49646473:49646521/chr19:49644960:49645047	eCLIP_ENCODE
739	AQR	SCAF1	ENST00000595242.3	chr19:49646473:49646521/chr19:49644960:49645047	eCLIP_ENCODE
740	AQR	TMUB1	ENST00000462940.1	chr7:151082589:151082700	eCLIP_ENCODE
741	AQR	TMUB1	ENST00000482202.5	chr7:151082589:151082700	eCLIP_ENCODE
742	AQR	TMUB1	ENST00000476627.5	chr7:151082589:151082700	eCLIP_ENCODE
743	AQR	TMUB1	ENST00000488752.5	chr7:151082589:151082700	eCLIP_ENCODE
744	AQR	TMUB1	ENST00000492838.1	chr7:151082589:151082700	eCLIP_ENCODE
745	AQR	ERF	ENST00000598965.1	chr19:42250295:42250331/chr19:42249920:42249992	eCLIP_ENCODE
746	AQR	FKBP11	ENST00000547789.1	chr12:48923815:48923887	eCLIP_ENCODE
747	AQR	TUBA1B	ENST00000549870.5	chr12:49129699:49129743	eCLIP_ENCODE
748	AQR	SELENBP1	ENST00000427867.2	chr1:151369672:151369718	eCLIP_ENCODE
749	AQR	CFB	ENST00000475617.5	chr6:31946985:31947017	eCLIP_ENCODE
750	AQR	CFB	ENST00000460718.5	chr6:31946985:31947017	eCLIP_ENCODE
751	AQR	SKIV2L	ENST00000483553.5	chr6:31968264:31968311/chr6:31968313:31968391	eCLIP_ENCODE
752	AQR	ALDOA	ENST00000565355.1	chr16:30069790:30069828/chr16:30070073:30070116	eCLIP_ENCODE
753	AQR	CSNK1G2	ENST00000591002.5	chr19:1978789:1978846	eCLIP_ENCODE
754	AQR	CSNK1G2	ENST00000585959.2	chr19:1978789:1978846	eCLIP_ENCODE
755	AQR	MRPS34	ENST00000177742.7	chr16:1772758:1772804/chr16:1772625:1772668/chr16:1772571:1772625	eCLIP_ENCODE
756	AQR	MRPS34	ENST00000397375.7	chr16:1772758:1772804/chr16:1772625:1772668/chr16:1772571:1772625	eCLIP_ENCODE
757	AQR	GADD45B	ENST00000585359.1	chr19:2476394:2476442	eCLIP_ENCODE
758	AQR	GADD45B	ENST00000587345.1	chr19:2476394:2476442	eCLIP_ENCODE
759	AQR	GADD45B	ENST00000587887.5	chr19:2476394:2476442	eCLIP_ENCODE
760	AQR	TECR	ENST00000601187.1	chr19:14565031:14565178	eCLIP_ENCODE
761	AQR	CSNK1A1	ENST00000515748.2	chr5:149550030:149550091	eCLIP_ENCODE
762	AQR	TPI1	ENST00000493987.5	chr12:6869762:6869810/chr12:6869638:6869701/chr12:6868781:6868905	eCLIP_ENCODE
763	AQR	TPI1	ENST00000462761.5	chr12:6868781:6868905	eCLIP_ENCODE
764	AQR	TPI1	ENST00000495834.1	chr12:6869638:6869701/chr12:6868781:6868905	eCLIP_ENCODE
765	AQR	COG7	ENST00000563164.1	chr16:23392336:23392413	eCLIP_ENCODE
766	AQR	SORBS3	ENST00000522721.1	chr8:22566270:22566366	eCLIP_ENCODE
767	AQR	SEPTIN2	ENST00000457874.1	chr2:241337379:241337415	eCLIP_ENCODE
768	AQR	ATP6V0C	ENST00000564973.1	chr16:2519473:2519565/chr16:2519184:2519246	eCLIP_ENCODE
769	AQR	RASSF7	ENST00000531112.1	chr11:563307:563380	eCLIP_ENCODE
770	AQR	FOXP4	ENST00000670130.1	chr6:41587258:41587308/chr6:41586953:41587010/chr6:41587156:41587195	eCLIP_ENCODE
771	AQR	VCP	ENST00000681125.1	chr9:35061521:35061567/chr9:35061164:35061233	eCLIP_ENCODE
772	AQR	VCP	ENST00000679449.1	chr9:35068237:35068279/chr9:35068010:35068090	eCLIP_ENCODE
773	AQR	ACTB	ENST00000464611.1	chr7:5527923:5527954/chr7:5527954:5528006/chr7:5527871:5527923	eCLIP_ENCODE
774	AQR	ACTB	ENST00000417101.2	chr7:5529418:5529469/chr7:5529492:5529555/chr7:5529379:5529418/chr7:5529688:5529745	eCLIP_ENCODE
775	AQR	SPG7	ENST00000567138.3	chr16:89532060:89532118	eCLIP_ENCODE
776	AQR	COA4	ENST00000541455.1	chr11:73873307:73873417	eCLIP_ENCODE
777	AQR	WDR83OS	ENST00000596731.7	chr19:12669201:12669261	eCLIP_ENCODE
778	AQR	WDR83OS	ENST00000222190.9	chr19:12669201:12669261	eCLIP_ENCODE
779	AQR	WDR83OS	ENST00000598732.1	chr19:12669201:12669261	eCLIP_ENCODE
780	AQR	HOOK2	ENST00000588052.5	chr19:12772993:12773112	eCLIP_ENCODE
781	AQR	POLD4	ENST00000530584.5	chr11:67352627:67352704	eCLIP_ENCODE
782	AQR	POLD4	ENST00000539074.1	chr11:67352627:67352704	eCLIP_ENCODE
783	AQR	POLD4	ENST00000531239.2	chr11:67352627:67352704	eCLIP_ENCODE
784	AQR	RPTOR	ENST00000576366.1	chr17:80922818:80922869	eCLIP_ENCODE
785	AQR	RTKN	ENST00000640304.1	chr2:74426528:74426659	eCLIP_ENCODE
786	AQR	DAXX	ENST00000446403.1	chr6:33322773:33322858	eCLIP_ENCODE
787	AQR	XPO6	ENST00000569315.1	chr16:28101404:28101471	eCLIP_ENCODE
788	AQR	TTC31	ENST00000414247.1	chr2:74492902:74492952	eCLIP_ENCODE
789	AQR	EIF4G2	ENST00000528839.1	chr11:10799738:10799827	eCLIP_ENCODE
790	AQR	CUTA	ENST00000488034.6	chr6:33417077:33417204	eCLIP_ENCODE
791	AQR	CUTA	ENST00000374500.10	chr6:33417077:33417204	eCLIP_ENCODE
792	AQR	CUTA	ENST00000607266.5	chr6:33417077:33417204	eCLIP_ENCODE
793	AQR	CUTA	ENST00000494751.5	chr6:33417077:33417204	eCLIP_ENCODE
794	AQR	CUTA	ENST00000488478.5	chr6:33417077:33417204	eCLIP_ENCODE
795	AQR	CUTA	ENST00000482684.5	chr6:33417077:33417204	eCLIP_ENCODE
796	AQR	CUTA	ENST00000374484.8	chr6:33417077:33417204	eCLIP_ENCODE
797	AQR	CUTA	ENST00000440279.7	chr6:33417077:33417204	eCLIP_ENCODE
798	AQR	CUTA	ENST00000374496.3	chr6:33417077:33417204	eCLIP_ENCODE
799	AQR	RPL13	ENST00000467736.5	chr16:89561083:89561118/chr16:89561060:89561083/chr16:89561516:89561539/chr16:89561118:89561232/chr16:89560880:89560929/chr16:89560929:89560963/chr16:89561361:89561404/chr16:89561539:89561604	eCLIP_ENCODE
800	AQR	RPL13	ENST00000472354.1	chr16:89562396:89562420/chr16:89562820:89562934	eCLIP_ENCODE
801	AQR	ILF3	ENST00000587941.1	chr19:10671314:10671347	eCLIP_ENCODE
802	AQR	ILF3	ENST00000593061.5	chr19:10683936:10684004	eCLIP_ENCODE
803	AQR	G3BP2	ENST00000677426.1	chr4:75647109:75647175/chr4:75648601:75648690	eCLIP_ENCODE
804	AQR	PHAF1	ENST00000569277.1	chr16:67146345:67146386	eCLIP_ENCODE
805	AQR	MRPL34	ENST00000252602.2	chr19:17306101:17306190/chr19:17305954:17306000	eCLIP_ENCODE
806	AQR	MRPL34	ENST00000602206.1	chr19:17306101:17306190/chr19:17305954:17306000	eCLIP_ENCODE
807	AQR	NIP7	ENST00000569637.6	chr16:69339886:69339986/chr16:69339986:69340080	eCLIP_ENCODE
808	AQR	HMGCR	ENST00000509085.5	chr5:75360270:75360338/chr5:75359553:75359595/chr5:75359147:75359182/chr5:75359182:75359236/chr5:75359946:75360013	eCLIP_ENCODE
809	AQR	HMGCR	ENST00000511986.1	chr5:75360270:75360338/chr5:75359553:75359595/chr5:75359147:75359182/chr5:75359182:75359236/chr5:75359946:75360013	eCLIP_ENCODE
810	AQR	CFL1	ENST00000524553.5	chr11:65855619:65855641/chr11:65855659:65855689/chr11:65855641:65855655	eCLIP_ENCODE
811	AQR	CFL1	ENST00000530413.1	chr11:65855619:65855641/chr11:65855659:65855689/chr11:65855641:65855655	eCLIP_ENCODE
812	AQR	SAT2	ENST00000269298.10	chr17:7627511:7627545/chr17:7627545:7627558/chr17:7627229:7627272/chr17:7627356:7627436/chr17:7627436:7627505	eCLIP_ENCODE
813	AQR	SAT2	ENST00000571074.5	chr17:7627511:7627545/chr17:7627545:7627558/chr17:7627229:7627272/chr17:7627356:7627436/chr17:7627436:7627505	eCLIP_ENCODE
814	AQR	SAT2	ENST00000575826.5	chr17:7627511:7627545/chr17:7627545:7627558/chr17:7627229:7627272/chr17:7627356:7627436/chr17:7627436:7627505	eCLIP_ENCODE
815	AQR	SAT2	ENST00000573566.1	chr17:7627511:7627545/chr17:7627545:7627558/chr17:7627229:7627272/chr17:7627356:7627436/chr17:7627436:7627505	eCLIP_ENCODE
816	AQR	RPL15	ENST00000354811.5	chr3:23917811:23917875/chr3:23918566:23918632/chr3:23918381:23918452/chr3:23919131:23919240	eCLIP_ENCODE
817	AQR	ABCB6	ENST00000443805.1	chr2:219210894:219210948	eCLIP_ENCODE
818	AQR	HLA-C	ENST00000415537.1	chr6:31271297:31271362	eCLIP_ENCODE
819	AQR	DMTN	ENST00000522340.5	chr8:22066913:22066932/chr8:22066892:22066913	eCLIP_ENCODE
820	AQR	NDUFAF8	ENST00000431388.3	chr17:81239644:81239775	eCLIP_ENCODE
821	AQR	NDUFAF8	ENST00000576002.1	chr17:81239644:81239775	eCLIP_ENCODE
822	AQR	CD63	ENST00000548898.5	chr12:55725733:55725820/chr12:55725598:55725703	eCLIP_ENCODE
823	AQR	CD63	ENST00000552067.5	chr12:55725733:55725820/chr12:55725598:55725703	eCLIP_ENCODE
824	AQR	CD63	ENST00000548160.5	chr12:55725733:55725820/chr12:55725598:55725703	eCLIP_ENCODE
825	AQR	SMO	ENST00000475779.1	chr7:129211764:129211814/chr7:129212000:129212064	eCLIP_ENCODE
826	AQR	EIF4G1	ENST00000676206.1	chr3:184320574:184320661	eCLIP_ENCODE
827	AQR	EIF4G1	ENST00000428387.5	chr3:184320574:184320661/chr3:184321231:184321288	eCLIP_ENCODE
828	AQR	EIF4G1	ENST00000427607.5	chr3:184320574:184320661/chr3:184321231:184321288	eCLIP_ENCODE
829	AQR	EIF4G1	ENST00000457456.5	chr3:184320574:184320661/chr3:184321231:184321288	eCLIP_ENCODE
830	AQR	RPS23	ENST00000511844.1	chr5:82277657:82277695/chr5:82278221:82278339/chr5:82277793:82277858	eCLIP_ENCODE
831	AQR	MRPL17	ENST00000532203.1	chr11:6682779:6682863/chr11:6683085:6683124/chr11:6682689:6682759	eCLIP_ENCODE
832	AQR	MCM4	ENST00000524086.5	chr8:47961212:47961254	eCLIP_ENCODE
833	AQR	MCM4	ENST00000648554.1	chr8:47971258:47971386	eCLIP_ENCODE
834	AQR	PRR13	ENST00000551945.5	chr12:53443333:53443407/chr12:53442662:53442772	eCLIP_ENCODE
835	AQR	GAPDH	ENST00000619601.1	chr12:6536859:6536882/chr12:6536822:6536859/chr12:6536882:6536925/chr12:6537299:6537330/chr12:6537529:6537584/chr12:6537584:6537609/chr12:6537388:6537432	eCLIP_ENCODE
836	AQR	EIF4A1	ENST00000581770.5	chr17:7574221:7574290/chr17:7574305:7574334	eCLIP_ENCODE
837	AQR	EIF4A1	ENST00000577929.1	chr17:7574221:7574290/chr17:7574305:7574334	eCLIP_ENCODE
838	AQR	EIF4A1	ENST00000582050.1	chr17:7578145:7578182/chr17:7578102:7578145/chr17:7577896:7577942	eCLIP_ENCODE
839	AQR	YJU2B	ENST00000589096.1	chr19:13759034:13759149	eCLIP_ENCODE
840	AQR	PLSCR3	ENST00000571802.1	chr17:7394433:7394461/chr17:7394461:7394479	eCLIP_ENCODE
841	AQR	PLSCR3	ENST00000573213.1	chr17:7394433:7394461/chr17:7394461:7394479	eCLIP_ENCODE
842	AQR	TMEM256	ENST00000302422.4	chr17:7403693:7403761	eCLIP_ENCODE
843	AQR	TMEM256	ENST00000576017.1	chr17:7403693:7403761	eCLIP_ENCODE
844	AQR	ABCA2	ENST00000490486.2	chr9:137009072:137009142	eCLIP_ENCODE
845	AQR	ID3	ENST00000374561.6	chr1:23558365:23558448/chr1:23558891:23558958	eCLIP_ENCODE
846	AQR	LYPLA2	ENST00000421070.1	chr1:23792759:23792801/chr1:23793215:23793255	eCLIP_ENCODE
847	AQR	RPS6	ENST00000380381.3	chr9:19379590:19379637/chr9:19380149:19380161/chr9:19380161:19380190	eCLIP_ENCODE
848	AQR	GALE	ENST00000456977.5	chr1:23796064:23796129/chr1:23796129:23796151	eCLIP_ENCODE
849	AQR	SRRM2	ENST00000572883.1	chr16:2768311:2768368	eCLIP_ENCODE
850	AQR	CNOT3	ENST00000471126.1	chr19:54155240:54155344	eCLIP_ENCODE
851	AQR	COMMD3	ENST00000471350.1	chr10:22318621:22318715	eCLIP_ENCODE
852	AQR	MRPL43	ENST00000370236.5	chr10:100986943:100987017	eCLIP_ENCODE
853	AQR	MRPL43	ENST00000318364.13	chr10:100986943:100987017	eCLIP_ENCODE
854	AQR	MRPL43	ENST00000477279.1	chr10:100986943:100987017	eCLIP_ENCODE
855	AQR	MRPL43	ENST00000370234.4	chr10:100986943:100987017	eCLIP_ENCODE
856	AQR	RNF40	ENST00000563909.5	chr16:30762378:30762536/chr16:30763087:30763149	eCLIP_ENCODE
857	AQR	RNF40	ENST00000566811.5	chr16:30762378:30762536/chr16:30763087:30763149	eCLIP_ENCODE
858	AQR	RNF40	ENST00000565931.1	chr16:30762378:30762536/chr16:30763087:30763149	eCLIP_ENCODE
859	AQR	ZYX	ENST00000449630.5	chr7:143381461:143381566	eCLIP_ENCODE
860	AQR	ZYX	ENST00000457235.5	chr7:143381461:143381566	eCLIP_ENCODE
861	AQR	MLF2	ENST00000536207.1	chr12:6751597:6751694	eCLIP_ENCODE
862	AQR	RACK1	ENST00000514455.5	chr5:181237007:181237071	eCLIP_ENCODE
863	AQR	RACK1	ENST00000509148.1	chr5:181237007:181237071	eCLIP_ENCODE
864	AQR	PHB2	ENST00000545555.2	chr12:6967759:6967847/chr12:6967221:6967250	eCLIP_ENCODE
865	AQR	FGFR4	ENST00000430285.5	chr5:177090908:177090960/chr5:177090826:177090864/chr5:177090864:177090897/chr5:177090312:177090405	eCLIP_ENCODE
866	AQR	HNRNPA1	ENST00000679101.1	chr12:54280822:54280866/chr12:54281341:54281397	eCLIP_ENCODE
867	AQR	HNRNPA1	ENST00000551702.5	chr12:54280822:54280866/chr12:54281341:54281397/chr12:54282053:54282083	eCLIP_ENCODE
868	AQR	HNRNPA1	ENST00000678690.1	chr12:54280822:54280866/chr12:54281341:54281397	eCLIP_ENCODE
869	AQR	HNRNPA1	ENST00000678919.1	chr12:54280822:54280866/chr12:54281341:54281397/chr12:54282053:54282083	eCLIP_ENCODE
870	AQR	HNRNPA1	ENST00000548688.5	chr12:54281341:54281397/chr12:54282053:54282083	eCLIP_ENCODE
871	AQR	HNRNPA1	ENST00000676842.1	chr12:54282053:54282083	eCLIP_ENCODE
872	AQR	HNRNPA1	ENST00000677636.1	chr12:54283750:54283778/chr12:54283809:54283867	eCLIP_ENCODE
873	AQR	HNRNPA1	ENST00000678876.1	chr12:54283750:54283778/chr12:54283809:54283867	eCLIP_ENCODE
874	AQR	HNRNPA1	ENST00000677224.1	chr12:54283750:54283778/chr12:54283809:54283867	eCLIP_ENCODE
875	AQR	HNRNPA1	ENST00000677191.1	chr12:54283750:54283778/chr12:54283809:54283867	eCLIP_ENCODE
876	AQR	HNRNPA1	ENST00000676472.1	chr12:54283750:54283778/chr12:54283809:54283867	eCLIP_ENCODE
877	AQR	HNRNPA1	ENST00000678970.1	chr12:54283750:54283778/chr12:54283809:54283867	eCLIP_ENCODE
878	AQR	HNRNPA1	ENST00000679079.1	chr12:54283750:54283778/chr12:54283809:54283867	eCLIP_ENCODE
879	AQR	PRELID1	ENST00000503853.1	chr5:177306379:177306437/chr5:177305968:177306045/chr5:177306045:177306114	eCLIP_ENCODE
880	AQR	SRSF2	ENST00000583836.1	chr17:76736768:76736790/chr17:76736751:76736768/chr17:76736790:76736799/chr17:76736468:76736491/chr17:76736500:76736551	eCLIP_ENCODE
881	AQR	SRSF2	ENST00000358156.6	chr17:76736768:76736790/chr17:76736751:76736768/chr17:76736790:76736799/chr17:76736468:76736491/chr17:76736500:76736551	eCLIP_ENCODE
882	AQR	APOC1	ENST00000589078.1	chr19:44916169:44916219	eCLIP_ENCODE
883	AQR	APOC2	ENST00000585786.1	chr19:44948644:44948689/chr19:44948689:44948750/chr19:44948523:44948566/chr19:44949109:44949183	eCLIP_ENCODE
884	AQR	UQCRQ	ENST00000378667.1	chr5:132866712:132866774/chr5:132867024:132867077/chr5:132866783:132866878	eCLIP_ENCODE
885	AQR	UQCRQ	ENST00000378665.1	chr5:132866712:132866774/chr5:132867024:132867077/chr5:132866783:132866878	eCLIP_ENCODE
886	AQR	LEAP2	ENST00000296877.3	chr5:132873910:132874001	eCLIP_ENCODE
887	AQR	GCDH	ENST00000590472.5	chr19:12897625:12897702	eCLIP_ENCODE
888	AQR	GPX3	ENST00000520059.1	chr5:151027520:151027574	eCLIP_ENCODE
889	AQR	UBA52	ENST00000599256.5	chr19:18571898:18571959/chr19:18573278:18573442	eCLIP_ENCODE
890	AQR	UBA52	ENST00000597451.5	chr19:18573278:18573442	eCLIP_ENCODE
891	AQR	CYBC1	ENST00000582438.1	chr17:82444106:82444175	eCLIP_ENCODE
892	AQR	H2BC8	ENST00000541790.4	chr6:26216549:26216659	eCLIP_ENCODE
893	AQR	MRPL28	ENST00000450882.1	chr16:369026:369075/chr16:368601:368694/chr16:368530:368601/chr16:370214:370311	eCLIP_ENCODE
894	AQR	EIF4A2	ENST00000441007.5	chr3:186783618:186783702/chr3:186784344:186784380/chr3:186784380:186784430/chr3:186784430:186784478	eCLIP_ENCODE
895	AQR	EIF4A2	ENST00000445596.5	chr3:186783618:186783702/chr3:186784344:186784380/chr3:186784380:186784430/chr3:186784430:186784478	eCLIP_ENCODE
896	AQR	EIF4A2	ENST00000498746.1	chr3:186785849:186785890/chr3:186784344:186784380/chr3:186784380:186784430/chr3:186784430:186784478	eCLIP_ENCODE
897	AQR	CCHCR1	ENST00000488920.2	chr6:31157060:31157149	eCLIP_ENCODE
898	AQR	CCHCR1	ENST00000507892.1	chr6:31157060:31157149/chr6:31158028:31158146	eCLIP_ENCODE
899	AQR	CCHCR1	ENST00000506831.1	chr6:31157060:31157149	eCLIP_ENCODE
900	AQR	H3-3B	ENST00000592643.5	chr17:75778940:75778999/chr17:75779216:75779274/chr17:75779140:75779216/chr17:75779593:75779658	eCLIP_ENCODE
901	AQR	H3-3B	ENST00000591890.5	chr17:75778940:75778999/chr17:75779216:75779274/chr17:75779140:75779216/chr17:75779593:75779658	eCLIP_ENCODE
902	AQR	H3-3B	ENST00000587560.5	chr17:75778940:75778999/chr17:75779216:75779274/chr17:75779140:75779216	eCLIP_ENCODE
903	AQR	H3-3B	ENST00000589599.5	chr17:75778940:75778999/chr17:75779216:75779274/chr17:75779140:75779216/chr17:75779593:75779658	eCLIP_ENCODE
904	AQR	H3-3B	ENST00000586270.5	chr17:75778940:75778999/chr17:75779216:75779274/chr17:75779140:75779216	eCLIP_ENCODE
905	AQR	H3-3B	ENST00000587171.1	chr17:75778940:75778999/chr17:75779216:75779274/chr17:75779140:75779216/chr17:75779593:75779658	eCLIP_ENCODE
906	AQR	RNF44	ENST00000506378.1	chr5:176530542:176530581	eCLIP_ENCODE
907	AQR	APOC3	ENST00000433777.5	chr11:116830680:116830741/chr11:116830637:116830680/chr11:116830741:116830805/chr11:116829939:116829964/chr11:116829964:116829976	eCLIP_ENCODE
908	AQR	APOA1	ENST00000375320.5	chr11:116836348:116836437/chr11:116837414:116837443/chr11:116837385:116837414/chr11:116837133:116837178/chr11:116837092:116837133/chr11:116837312:116837368/chr11:116836961:116836975/chr11:116836975:116836991/chr11:116836991:116837003	eCLIP_ENCODE
909	AQR	APOA1	ENST00000359492.6	chr11:116836348:116836437/chr11:116837414:116837443/chr11:116837385:116837414/chr11:116837133:116837178/chr11:116837092:116837133/chr11:116837565:116837604/chr11:116837312:116837368/chr11:116836961:116836975/chr11:116836975:116836991/chr11:116836991:116837003	eCLIP_ENCODE
910	AQR	APOA1	ENST00000375329.6	chr11:116836348:116836437/chr11:116837414:116837443/chr11:116837385:116837414/chr11:116837133:116837178/chr11:116837092:116837133/chr11:116837565:116837604/chr11:116837312:116837368/chr11:116836961:116836975/chr11:116836975:116836991/chr11:116836991:116837003	eCLIP_ENCODE
911	AQR	APOA1	ENST00000375323.5	chr11:116836348:116836437/chr11:116837414:116837443/chr11:116837385:116837414/chr11:116837133:116837178/chr11:116837092:116837133/chr11:116837565:116837604/chr11:116837312:116837368/chr11:116836961:116836975/chr11:116836975:116836991/chr11:116836991:116837003	eCLIP_ENCODE
912	AQR	APOA1	ENST00000236850.5	chr11:116836348:116836437/chr11:116837414:116837443/chr11:116837385:116837414/chr11:116837133:116837178/chr11:116837092:116837133/chr11:116837565:116837604/chr11:116837312:116837368/chr11:116836961:116836975/chr11:116836975:116836991/chr11:116836991:116837003	eCLIP_ENCODE
913	AQR	TRIM47	ENST00000586495.1	chr17:75876760:75876866	eCLIP_ENCODE
914	AQR	MRFAP1	ENST00000507420.1	chr4:6641285:6641296	eCLIP_ENCODE
915	AQR	BAG6	ENST00000422948.5	chr6:31640501:31640549	eCLIP_ENCODE
916	AQR	RBM4	ENST00000532968.1	chr11:66640119:66640162	eCLIP_ENCODE
917	AQR	ACY1	ENST00000637149.1	chr3:51987635:51987678/chr3:51988434:51988539	eCLIP_ENCODE
918	AQR	RPL29	ENST00000481629.1	chr3:51995379:51995418/chr3:51995445:51995498/chr3:51995817:51995874/chr3:51995086:51995134/chr3:51995003:51995042	eCLIP_ENCODE
919	AQR	APOA2	ENST00000367990.7	chr1:161222533:161222539/chr1:161223464:161223504/chr1:161223008:161223059/chr1:161222874:161222905/chr1:161223304:161223348/chr1:161223411:161223438/chr1:161223563:161223592	eCLIP_ENCODE
920	AQR	APOA2	ENST00000463812.1	chr1:161222533:161222539/chr1:161223464:161223504/chr1:161223008:161223059/chr1:161222874:161222905/chr1:161223304:161223348/chr1:161223411:161223438/chr1:161223563:161223592	eCLIP_ENCODE
921	AQR	APOA2	ENST00000481511.5	chr1:161222533:161222539/chr1:161223008:161223059/chr1:161222874:161222905/chr1:161223304:161223348	eCLIP_ENCODE
922	AQR	APOA2	ENST00000470459.6	chr1:161222533:161222539/chr1:161223464:161223504/chr1:161223008:161223059/chr1:161222874:161222905/chr1:161223304:161223348/chr1:161223411:161223438/chr1:161223563:161223592	eCLIP_ENCODE
923	AQR	APOA2	ENST00000464492.5	chr1:161222533:161222539/chr1:161223464:161223504/chr1:161223008:161223059/chr1:161222874:161222905/chr1:161223304:161223348/chr1:161223411:161223438/chr1:161223563:161223592	eCLIP_ENCODE
924	AQR	APOA2	ENST00000491350.1	chr1:161222533:161222539/chr1:161223008:161223059/chr1:161222874:161222905/chr1:161223304:161223348	eCLIP_ENCODE
925	AQR	APOA2	ENST00000463273.5	chr1:161222533:161222539/chr1:161223464:161223504/chr1:161223008:161223059/chr1:161222874:161222905/chr1:161223304:161223348/chr1:161223411:161223438	eCLIP_ENCODE
926	AQR	APOA2	ENST00000469730.2	chr1:161222533:161222539/chr1:161223464:161223504/chr1:161223008:161223059/chr1:161222874:161222905/chr1:161223304:161223348/chr1:161223411:161223438	eCLIP_ENCODE
927	AQR	HNRNPH1	ENST00000523921.1	chr5:179617472:179617514	eCLIP_ENCODE
928	AQR	SETD1A	ENST00000452917.3	chr16:30958581:30958669	eCLIP_ENCODE
929	AQR	NME3	ENST00000219302.8	chr16:1771141:1771242	eCLIP_ENCODE
930	AQR	NME3	ENST00000564628.1	chr16:1771141:1771242	eCLIP_ENCODE
931	AQR	NME3	ENST00000568561.5	chr16:1771141:1771242	eCLIP_ENCODE
932	AQR	NME3	ENST00000563498.1	chr16:1771141:1771242	eCLIP_ENCODE
933	AQR	NME3	ENST00000563854.1	chr16:1771141:1771242	eCLIP_ENCODE
934	AQR	SOCS1	ENST00000332029.4	chr16:11255499:11255568/chr16:11256014:11256093	eCLIP_ENCODE
935	AQR	SOCS1	ENST00000644787.1	chr16:11255499:11255568/chr16:11256014:11256093	eCLIP_ENCODE
936	AQR	ATXN2L	ENST00000569318.1	chr16:28835477:28835511	eCLIP_ENCODE
937	AQR	ATXN2L	ENST00000566007.5	chr16:28836248:28836294/chr16:28836121:28836156/chr16:28836693:28836771	eCLIP_ENCODE
938	AQR	ATXN2L	ENST00000564162.1	chr16:28836248:28836294/chr16:28836121:28836156/chr16:28836693:28836771	eCLIP_ENCODE
939	AQR	ATXN2L	ENST00000567024.1	chr16:28836693:28836771	eCLIP_ENCODE
940	AQR	RPL32	ENST00000434963.1	chr3:12839485:12839564/chr3:12840256:12840307	eCLIP_ENCODE
941	AQR	RPL36	ENST00000582463.5	chr19:5690326:5690369/chr19:5690424:5690537/chr19:5690643:5690690/chr19:5690588:5690643	eCLIP_ENCODE
942	AQR	RPL36	ENST00000347512.8	chr19:5690326:5690369/chr19:5690424:5690537/chr19:5690643:5690690/chr19:5690588:5690643/chr19:5691236:5691344	eCLIP_ENCODE
943	AQR	RPL36	ENST00000579446.1	chr19:5690326:5690369/chr19:5690424:5690537/chr19:5690643:5690690/chr19:5690588:5690643/chr19:5691236:5691344	eCLIP_ENCODE
944	AQR	RPL36	ENST00000394580.2	chr19:5690326:5690369/chr19:5690424:5690537/chr19:5690643:5690690/chr19:5690588:5690643/chr19:5691236:5691344	eCLIP_ENCODE
945	AQR	RPL37	ENST00000508493.1	chr5:40834144:40834182/chr5:40834245:40834287/chr5:40834399:40834490	eCLIP_ENCODE
946	AQR	RPL41	ENST00000501597.3	chr12:56117005:56117042/chr12:56116920:56116934/chr12:56116890:56116902/chr12:56116934:56116976/chr12:56116874:56116890/chr12:56116976:56116990/chr12:56116867:56116874/chr12:56116863:56116867/chr12:56117194:56117211/chr12:56117159:56117194/chr12:56117473:56117497/chr12:56116769:56116806/chr12:56116806:56116829/chr12:56116829:56116850	eCLIP_ENCODE
947	AQR	RPL41	ENST00000546591.6	chr12:56117005:56117042/chr12:56116920:56116934/chr12:56116890:56116902/chr12:56116934:56116976/chr12:56116874:56116890/chr12:56116976:56116990/chr12:56116867:56116874/chr12:56116863:56116867/chr12:56117194:56117211/chr12:56117159:56117194/chr12:56117473:56117497/chr12:56116769:56116806/chr12:56116806:56116829/chr12:56116829:56116850	eCLIP_ENCODE
948	AQR	ATP5ME	ENST00000304312.5	chr4:674202:674211/chr4:674164:674202/chr4:673923:673955/chr4:673955:673984/chr4:673882:673899/chr4:673899:673913	eCLIP_ENCODE
949	AQR	MYL6	ENST00000549392.5	chr12:56158658:56158721/chr12:56159584:56159600/chr12:56158404:56158425/chr12:56158425:56158444/chr12:56158444:56158506	eCLIP_ENCODE
950	AQR	ITPRIPL1	ENST00000420176.5	chr2:96325560:96325604	eCLIP_ENCODE
951	AQR	PTMA	ENST00000440384.1	chr2:231711366:231711374	eCLIP_ENCODE
952	AQR	SH2B1	ENST00000569651.1	chr16:28873331:28873414	eCLIP_ENCODE
953	AQR	RPL27A	ENST00000530913.1	chr11:8684656:8684737/chr11:8685666:8685732	eCLIP_ENCODE
954	AQR	TSR1	ENST00000571806.1	chr17:2336095:2336165	eCLIP_ENCODE
955	AQR	CNPY2	ENST00000546466.5	chr12:56311148:56311210	eCLIP_ENCODE
956	AQR	ZIM2	ENST00000593931.1	chr19:56822865:56822904/chr19:56824221:56824253/chr19:56823684:56823722	eCLIP_ENCODE
957	AQR	KMT2B	ENST00000689864.1	chr19:35724602:35724678	eCLIP_ENCODE
958	AQR	KMT2B	ENST00000690487.1	chr19:35724602:35724678	eCLIP_ENCODE
959	AQR	KMT2B	ENST00000686920.1	chr19:35737789:35737901	eCLIP_ENCODE
960	AQR	RPS27	ENST00000651669.1	chr1:153991996:153992049/chr1:153992049:153992090/chr1:153991198:153991261	eCLIP_ENCODE
961	AQR	RPS27	ENST00000643794.1	chr1:153991996:153992049/chr1:153992049:153992090/chr1:153991198:153991261	eCLIP_ENCODE
962	AQR	DDX5	ENST00000579996.5	chr17:64502410:64502431	eCLIP_ENCODE
963	AQR	DDX5	ENST00000578190.5	chr17:64504639:64504666/chr17:64504666:64504744/chr17:64504304:64504325	eCLIP_ENCODE
964	AQR	DDX5	ENST00000583239.6	chr17:64504639:64504666/chr17:64504666:64504744/chr17:64504304:64504325	eCLIP_ENCODE
965	AQR	DDX5	ENST00000579091.5	chr17:64504639:64504666/chr17:64504666:64504744/chr17:64504304:64504325	eCLIP_ENCODE
966	AQR	HGS	ENST00000678981.1	chr17:81695736:81695828	eCLIP_ENCODE
967	AQR	HGS	ENST00000678142.1	chr17:81695736:81695828	eCLIP_ENCODE
968	AQR	HGS	ENST00000678428.1	chr17:81695736:81695828	eCLIP_ENCODE
969	AQR	HGS	ENST00000575078.6	chr17:81701448:81701475	eCLIP_ENCODE
970	AQR	HGS	ENST00000678607.1	chr17:81701448:81701475	eCLIP_ENCODE
971	AQR	HGS	ENST00000677466.1	chr17:81701448:81701475	eCLIP_ENCODE
972	AQR	HGS	ENST00000573320.2	chr17:81701448:81701475	eCLIP_ENCODE
973	AQR	HGS	ENST00000570652.2	chr17:81701448:81701475	eCLIP_ENCODE
974	AQR	RIC8A	ENST00000528357.5	chr11:209253:209319	eCLIP_ENCODE
975	AQR	RIC8A	ENST00000526982.1	chr11:209253:209319	eCLIP_ENCODE
976	AQR	RIC8A	ENST00000530889.1	chr11:209253:209319	eCLIP_ENCODE
977	AQR	RIC8A	ENST00000527468.1	chr11:209253:209319	eCLIP_ENCODE
978	AQR	GPX1	ENST00000419783.3	chr3:49357976:49358028/chr3:49357725:49357792	eCLIP_ENCODE
979	AQR	GPX1	ENST00000419349.2	chr3:49357976:49358028/chr3:49357725:49357792	eCLIP_ENCODE
980	AQR	GPX1	ENST00000643797.1	chr3:49357976:49358028/chr3:49357725:49357792	eCLIP_ENCODE
981	AQR	GPX1	ENST00000646881.2	chr3:49357976:49358028/chr3:49357725:49357792	eCLIP_ENCODE
982	AQR	GPX1	ENST00000496791.2	chr3:49357976:49358028/chr3:49357725:49357792	eCLIP_ENCODE
983	AQR	MAZ	ENST00000567444.5	chr16:29807825:29807872/chr16:29807874:29807902/chr16:29808163:29808253/chr16:29808741:29808782	eCLIP_ENCODE
984	AQR	MAZ	ENST00000562557.5	chr16:29808163:29808253/chr16:29808741:29808782	eCLIP_ENCODE
985	AQR	MAZ	ENST00000569978.1	chr16:29808163:29808253/chr16:29808741:29808782	eCLIP_ENCODE
986	AQR	NT5C	ENST00000245552.7	chr17:75131498:75131564	eCLIP_ENCODE
987	AQR	NT5C	ENST00000580758.5	chr17:75131498:75131564	eCLIP_ENCODE
988	AQR	NT5C	ENST00000578407.5	chr17:75131498:75131564	eCLIP_ENCODE
989	AQR	NT5C	ENST00000582170.1	chr17:75131498:75131564	eCLIP_ENCODE
990	AQR	NFRKB	ENST00000531318.1	chr11:129892845:129892931	eCLIP_ENCODE
991	AQR	PLD2	ENST00000575316.1	chr17:4807717:4807802	eCLIP_ENCODE
992	AQR	GPX4	ENST00000585362.6	chr19:1105558:1105629	eCLIP_ENCODE
993	AQR	GPX4	ENST00000587648.5	chr19:1106215:1106293/chr19:1105839:1105882/chr19:1105558:1105629/chr19:1106376:1106451	eCLIP_ENCODE
994	AQR	GPX4	ENST00000585480.1	chr19:1106215:1106293/chr19:1105839:1105882/chr19:1105558:1105629/chr19:1106376:1106451	eCLIP_ENCODE
995	AQR	BAX	ENST00000515540.5	chr19:48955838:48955863/chr19:48956152:48956181/chr19:48954976:48955000/chr19:48954959:48954976/chr19:48954940:48954959/chr19:48955483:48955575/chr19:48955581:48955632/chr19:48955672:48955741	eCLIP_ENCODE
996	AQR	SLC25A3	ENST00000551265.5	chr12:98593739:98593822/chr12:98593913:98594020	eCLIP_ENCODE
997	AQR	RPS2	ENST00000526586.6	chr16:1962915:1962962/chr16:1962258:1962285/chr16:1962695:1962739/chr16:1963127:1963148/chr16:1963113:1963127/chr16:1962285:1962326	eCLIP_ENCODE
998	AQR	RPS2	ENST00000563194.1	chr16:1964244:1964274/chr16:1964586:1964659/chr16:1964739:1964798/chr16:1964798:1964807/chr16:1964691:1964730	eCLIP_ENCODE
999	AQR	ZNF598	ENST00000564556.1	chr16:1999456:1999507/chr16:1999094:1999153/chr16:1998565:1998665/chr16:1998665:1998706	eCLIP_ENCODE
1000	AQR	MEN1	ENST00000424912.1	chr11:64810150:64810219/chr11:64810101:64810150	eCLIP_ENCODE
1001	AQR	POLRMT	ENST00000590336.2	chr19:618620:618698/chr19:617673:617719/chr19:617852:617936	eCLIP_ENCODE
1002	AQR	VWA1	ENST00000471398.1	chr1:1436868:1436934/chr1:1435928:1435985	eCLIP_ENCODE
1003	AQR	CDK2	ENST00000555357.1	chr12:55967811:55967887/chr12:55967121:55967189	eCLIP_ENCODE
1004	AQR	ERBB3	ENST00000550828.1	chr12:56093565:56093587/chr12:56093549:56093565/chr12:56093730:56093793	eCLIP_ENCODE
1005	AQR	TRIM28	ENST00000597968.1	chr19:58545384:58545440	eCLIP_ENCODE
1006	AQR	ATP6V0B	ENST00000461670.5	chr1:43976378:43976420/chr1:43975105:43975148/chr1:43976549:43976619/chr1:43975848:43975870	eCLIP_ENCODE
1007	AQR	ATP6V0B	ENST00000498208.1	chr1:43975105:43975148/chr1:43975848:43975870	eCLIP_ENCODE
1008	AQR	RELA	ENST00000534283.1	chr11:65662168:65662256	eCLIP_ENCODE
1009	AQR	ARL6IP4	ENST00000439686.6	chr12:122981263:122981304/chr12:122981832:122981872	eCLIP_ENCODE
1010	AQR	ARL6IP4	ENST00000456762.3	chr12:122981263:122981304/chr12:122981832:122981872	eCLIP_ENCODE
1011	AQR	ARL6IP4	ENST00000357866.4	chr12:122981263:122981304/chr12:122981832:122981872	eCLIP_ENCODE
1012	AQR	SLC26A6	ENST00000444531.5	chr3:48630718:48630768/chr3:48631271:48631334/chr3:48632209:48632243	eCLIP_ENCODE
1013	AQR	SLC26A6	ENST00000414944.1	chr3:48630718:48630768/chr3:48631271:48631334/chr3:48632209:48632243	eCLIP_ENCODE
1014	AQR	SLC26A6	ENST00000431213.5	chr3:48632209:48632243	eCLIP_ENCODE
1015	AQR	PABPC4	ENST00000531243.2	chr1:39576520:39576552/chr1:39576512:39576520/chr1:39576202:39576239	eCLIP_ENCODE
1016	AQR	MAFK	ENST00000406174.2	chr7:1539049:1539121/chr7:1539121:1539192	eCLIP_ENCODE
1017	AQR	ARHGDIA	ENST00000580685.5	chr17:81869696:81869748/chr17:81869435:81869510	eCLIP_ENCODE
1018	AQR	PCBP2	ENST00000552980.6	chr12:53455363:53455372/chr12:53455316:53455363/chr12:53454898:53454942/chr12:53455458:53455470	eCLIP_ENCODE
1019	AQR	PYCR1	ENST00000583564.5	chr17:81935514:81935578/chr17:81936816:81936907/chr17:81937161:81937216	eCLIP_ENCODE
1020	AQR	PYCR1	ENST00000585244.1	chr17:81935514:81935578/chr17:81936816:81936907/chr17:81937161:81937216	eCLIP_ENCODE
1021	AQR	KRT8	ENST00000547176.3	chr12:52901113:52901195/chr12:52900069:52900126/chr12:52900636:52900740	eCLIP_ENCODE
1022	AQR	C3	ENST00000594270.5	chr19:6712639:6712670	eCLIP_ENCODE
1023	AQR	SLC12A4	ENST00000570616.1	chr16:67945205:67945336/chr16:67945010:67945046	eCLIP_ENCODE
1024	AQR	SLC12A4	ENST00000575857.3	chr16:67945722:67945748/chr16:67946323:67946432/chr16:67946675:67946689	eCLIP_ENCODE
1025	AQR	RPL6	ENST00000548343.1	chr12:112408622:112408662	eCLIP_ENCODE
1026	AQR	TMEM94	ENST00000580918.1	chr17:75491892:75491937	eCLIP_ENCODE
1027	AQR	TMEM94	ENST00000582843.1	chr17:75491892:75491937	eCLIP_ENCODE
1028	AQR	CDT1	ENST00000569140.1	chr16:88806453:88806519	eCLIP_ENCODE
1029	AQR	LLGL2	ENST00000583514.5	chr17:75574271:75574329/chr17:75574411:75574504	eCLIP_ENCODE
1030	AQR	UBC	ENST00000541272.1	chr12:124913787:124913806/chr12:124913761:124913787	eCLIP_ENCODE
1031	AQR	UBC	ENST00000540351.1	chr12:124913787:124913806/chr12:124913761:124913787	eCLIP_ENCODE
1032	AQR	UBC	ENST00000541645.1	chr12:124913787:124913806/chr12:124913761:124913787	eCLIP_ENCODE
1033	AQR	UBC	ENST00000535131.1	chr12:124913787:124913806/chr12:124913761:124913787	eCLIP_ENCODE
1034	AQR	UBC	ENST00000546271.1	chr12:124913787:124913806/chr12:124913761:124913787	eCLIP_ENCODE
1035	AQR	UBC	ENST00000540700.1	chr12:124914552:124914559/chr12:124914548:124914552/chr12:124914559:124914582/chr12:124914505:124914548/chr12:124914582:124914587/chr12:124913787:124913806/chr12:124913761:124913787	eCLIP_ENCODE
1036	AQR	UBC	ENST00000535859.1	chr12:124913787:124913806/chr12:124913761:124913787	eCLIP_ENCODE
1037	AQR	TAF10	ENST00000693612.1	chr11:6611786:6611840/chr11:6612020:6612064/chr11:6611854:6611927	eCLIP_ENCODE
1038	AQR	TAF10	ENST00000527248.3	chr11:6611786:6611840/chr11:6612020:6612064/chr11:6611854:6611927	eCLIP_ENCODE
1039	AQR	CSAD	ENST00000498635.1	chr12:53173725:53173828	eCLIP_ENCODE
1040	AQR	TEPSIN	ENST00000572050.1	chr17:81237487:81237559	eCLIP_ENCODE
1041	AQR	IFRD2	ENST00000438296.1	chr3:50288929:50288996/chr3:50289205:50289256/chr3:50289682:50289746	eCLIP_ENCODE
1042	AQR	NEU4	ENST00000428592.1	chr2:241814683:241814779	eCLIP_ENCODE
1043	AQR	RPLP0	ENST00000552292.5	chr12:120197454:120197505/chr12:120197282:120197321	eCLIP_ENCODE
1044	AQR	RPLP0	ENST00000550423.5	chr12:120200684:120200695/chr12:120200695:120200720/chr12:120200720:120200730/chr12:120198979:120199032/chr12:120199182:120199266/chr12:120200808:120200852	eCLIP_ENCODE
1045	AQR	RPLP0	ENST00000551914.1	chr12:120200684:120200695/chr12:120200695:120200720/chr12:120200720:120200730/chr12:120198979:120199032/chr12:120199182:120199266	eCLIP_ENCODE
1046	AQR	SLC25A39	ENST00000593166.1	chr17:44320748:44320795	eCLIP_ENCODE
1047	AQR	HDLBP	ENST00000442730.1	chr2:241230083:241230156/chr2:241229656:241229718/chr2:241229718:241229830	eCLIP_ENCODE
1048	AQR	TMCC1	ENST00000510323.1	chr3:129655048:129655119	eCLIP_ENCODE
1049	AQR	RNASEK	ENST00000570898.1	chr17:7013721:7013793/chr17:7014124:7014178	eCLIP_ENCODE
1050	AQR	RNASEK	ENST00000593646.6	chr17:7013721:7013793/chr17:7014124:7014178	eCLIP_ENCODE
1051	AQR	RNASEK	ENST00000552039.2	chr17:7013721:7013793/chr17:7014124:7014178	eCLIP_ENCODE
1052	AQR	RNASEK	ENST00000552842.1	chr17:7013721:7013793/chr17:7014124:7014178	eCLIP_ENCODE
1053	AQR	RNASEK	ENST00000549393.2	chr17:7013721:7013793/chr17:7014124:7014178	eCLIP_ENCODE
1054	AQR	RNASEK	ENST00000552321.2	chr17:7013721:7013793/chr17:7014124:7014178	eCLIP_ENCODE
1055	AQR	PHF23	ENST00000574236.5	chr17:7237451:7237511/chr17:7237596:7237706	eCLIP_ENCODE
1056	AQR	GABARAP	ENST00000570856.1	chr17:7242207:7242326	eCLIP_ENCODE
1057	AQR	GABARAP	ENST00000573928.1	chr17:7242207:7242326	eCLIP_ENCODE
1058	AQR	ID2	ENST00000331129.3	chr2:8682905:8682944/chr2:8682516:8682550/chr2:8682488:8682516/chr2:8682819:8682861	eCLIP_ENCODE
1059	AQR	SRM	ENST00000490101.1	chr1:11055061:11055113	eCLIP_ENCODE
1060	AQR	RFNG	ENST00000578356.1	chr17:82051252:82051298/chr17:82050786:82050841/chr17:82050696:82050786	eCLIP_ENCODE
1061	AQR	FASN	ENST00000580382.1	chr17:82079632:82079664/chr17:82079610:82079632/chr17:82079530:82079610/chr17:82080670:82080680/chr17:82080618:82080653/chr17:82080109:82080148	eCLIP_ENCODE
1062	AQR	FASN	ENST00000637026.1	chr17:82096481:82096529/chr17:82096471:82096481/chr17:82096432:82096471	eCLIP_ENCODE
1063	AQR	FASN	ENST00000636968.1	chr17:82096481:82096529/chr17:82096471:82096481/chr17:82096432:82096471	eCLIP_ENCODE
1064	AQR	SREBF1	ENST00000486311.5	chr17:17812810:17812871	eCLIP_ENCODE
1065	AQR	POLR2H	ENST00000412877.1	chr3:184363300:184363335/chr3:184363282:184363300/chr3:184363338:184363390/chr3:184363390:184363438/chr3:184362148:184362236	eCLIP_ENCODE
1066	AQR	EIF1	ENST00000586699.1	chr17:41690184:41690230/chr17:41690077:41690180	eCLIP_ENCODE
1067	AQR	RPL38	ENST00000528433.2	chr17:74203735:74203782/chr17:74203820:74203886/chr17:74203886:74203907/chr17:74203907:74204002	eCLIP_ENCODE
1068	AQR	EIF2B4	ENST00000418146.1	chr2:27368702:27368756/chr2:27369847:27369870/chr2:27368970:27369006	eCLIP_ENCODE
1069	AQR	KAT2A	ENST00000588759.1	chr17:42114613:42114660	eCLIP_ENCODE
1070	AQR	AXIN2	ENST00000544103.2	chr17:65558769:65558816	eCLIP_ENCODE
1071	AQR	TRAF4	ENST00000478021.1	chr17:28744290:28744385/chr17:28744254:28744290	eCLIP_ENCODE
1072	AQR	TRAF4	ENST00000584944.5	chr17:28747804:28747863/chr17:28747171:28747235/chr17:28747235:28747304	eCLIP_ENCODE
1073	AQR	TRAF4	ENST00000473421.1	chr17:28747804:28747863/chr17:28747171:28747235/chr17:28747235:28747304	eCLIP_ENCODE
1074	AQR	TRAF4	ENST00000454852.6	chr17:28748409:28748455/chr17:28747804:28747863/chr17:28748894:28748939/chr17:28748666:28748716/chr17:28747235:28747304	eCLIP_ENCODE
1075	AQR	COG1	ENST00000582672.1	chr17:73206812:73206856	eCLIP_ENCODE
1076	AQR	COG1	ENST00000582973.1	chr17:73206812:73206856	eCLIP_ENCODE
1077	AQR	OST4	ENST00000447619.5	chr2:27071561:27071571/chr2:27071571:27071603	eCLIP_ENCODE
1078	AQR	OST4	ENST00000456793.2	chr2:27071561:27071571/chr2:27071571:27071603	eCLIP_ENCODE
1079	AQR	OST4	ENST00000429985.1	chr2:27071561:27071571/chr2:27071571:27071603	eCLIP_ENCODE
1080	AQR	PREB	ENST00000456259.5	chr2:27131645:27131660	eCLIP_ENCODE
1081	AQR	PREB	ENST00000430533.1	chr2:27131645:27131660	eCLIP_ENCODE
1082	AQR	PREB	ENST00000441451.1	chr2:27131645:27131660	eCLIP_ENCODE
1083	AQR	ATXN7L3	ENST00000590537.5	chr17:44195431:44195511/chr17:44196038:44196100/chr17:44194810:44194903/chr17:44195079:44195151/chr17:44196000:44196031/chr17:44195359:44195412	eCLIP_ENCODE
1084	AQR	TXNIP	ENST00000425134.2	chr1:145994790:145994807/chr1:145994102:145994192/chr1:145994217:145994238/chr1:145994238:145994263/chr1:145994263:145994282/chr1:145993855:145993922/chr1:145995308:145995367/chr1:145995458:145995525/chr1:145994408:145994434/chr1:145994900:145994925/chr1:145994839:145994878/chr1:145995266:145995296	eCLIP_ENCODE
1085	AQR	EEF1B2	ENST00000415904.1	chr2:206161302:206161329/chr2:206161329:206161356/chr2:206161356:206161398/chr2:206160713:206160744/chr2:206160066:206160104/chr2:206160058:206160066/chr2:206160560:206160603	eCLIP_ENCODE
1086	AQR	EEF1B2	ENST00000435123.1	chr2:206161302:206161329/chr2:206161329:206161356/chr2:206161356:206161398/chr2:206160713:206160744/chr2:206160066:206160104/chr2:206160058:206160066/chr2:206160560:206160603	eCLIP_ENCODE
1087	AQR	AAMP	ENST00000422731.1	chr2:218265469:218265541	eCLIP_ENCODE
1088	AQR	DCXR	ENST00000577532.5	chr17:82036501:82036524/chr17:82036524:82036545/chr17:82036372:82036454	eCLIP_ENCODE
1089	AQR	DCXR	ENST00000306869.7	chr17:82036501:82036524/chr17:82036524:82036545/chr17:82036372:82036454	eCLIP_ENCODE
1090	AQR	DCXR	ENST00000581584.5	chr17:82036501:82036524/chr17:82036524:82036545/chr17:82036372:82036454	eCLIP_ENCODE
1091	AQR	DCXR	ENST00000582900.5	chr17:82036501:82036524/chr17:82036524:82036545/chr17:82036372:82036454	eCLIP_ENCODE
1092	AQR	DCXR	ENST00000579821.5	chr17:82036501:82036524/chr17:82036524:82036545/chr17:82036372:82036454	eCLIP_ENCODE
1093	AQR	DCXR	ENST00000577712.5	chr17:82036501:82036524/chr17:82036524:82036545/chr17:82036372:82036454	eCLIP_ENCODE
1094	AQR	DCXR	ENST00000579155.1	chr17:82036501:82036524/chr17:82036524:82036545	eCLIP_ENCODE
1095	AQR	CTDSP1	ENST00000431127.1	chr2:218401738:218401749/chr2:218401716:218401738/chr2:218401712:218401716/chr2:218401518:218401548/chr2:218402031:218402082/chr2:218402082:218402166	eCLIP_ENCODE
1096	AQR	PFN1	ENST00000574872.1	chr17:4945965:4946037/chr17:4946588:4946628/chr17:4946770:4946888	eCLIP_ENCODE
1097	AQR	TMEM150A	ENST00000425160.1	chr2:85601080:85601172	eCLIP_ENCODE
1098	AQR	PYCR2	ENST00000472798.2	chr1:225922343:225922443/chr1:225923657:225923721/chr1:225923724:225923869	eCLIP_ENCODE
1099	AQR	ESPN	ENST00000632803.1	chr1:6448557:6448684	eCLIP_ENCODE
1100	AQR	ESPN	ENST00000632593.1	chr1:6448557:6448684	eCLIP_ENCODE
1101	AQR	ESPN	ENST00000478323.1	chr1:6448557:6448684	eCLIP_ENCODE
1102	AQR	ESPN	ENST00000475479.2	chr1:6451544:6451654	eCLIP_ENCODE
1103	AQR	RBM8A	ENST00000369307.4	chr1:145927039:145927101	eCLIP_ENCODE
1104	AQR	PSRC1	ENST00000418914.2	chr1:109282717:109282764/chr1:109282963:109283068	eCLIP_ENCODE
1105	AQR	HNRNPU	ENST00000640119.1	chr1:244856578:244856623	eCLIP_ENCODE
1106	BCCIP	PHB2	ENST00000545555.2	chr12:6967559:6967606	eCLIP_ENCODE
1107	BCLAF1	TAMM41	ENST00000624342.1	chr3:11817186:11817287	eCLIP_ENCODE
1108	BCLAF1	MSH5	ENST00000452856.1	chr6:31744545:31744569	eCLIP_ENCODE
1109	BCLAF1	ACACA	ENST00000634140.1	chr17:37330324:37330405/chr17:37330175:37330319	eCLIP_ENCODE
1110	BCLAF1	FLOT1	ENST00000411944.5	chr6:30730962:30730995	eCLIP_ENCODE
1111	BCLAF1	SFTA2	ENST00000457919.2	chr6:30922739:30922770	eCLIP_ENCODE
1112	BCLAF1	FLOT1	ENST00000445319.5	chr6:30730962:30730995	eCLIP_ENCODE
1113	BCLAF1	NELFE	ENST00000628497.1	chr6:31950388:31950403/chr6:31950352:31950388/chr6:31950618:31950635	eCLIP_ENCODE
1114	BCLAF1	FLOT1	ENST00000416389.5	chr6:30730962:30730995	eCLIP_ENCODE
1115	BCLAF1	HSPH1	ENST00000435381.5	chr13:31137349:31137391/chr13:31137460:31137524	eCLIP_ENCODE
1116	BCLAF1	PFDN6	ENST00000445559.5	chr6:33211496:33211527	eCLIP_ENCODE
1117	BCLAF1	PFDN6	ENST00000452658.6	chr6:33211496:33211527	eCLIP_ENCODE
1118	BCLAF1	PFDN6	ENST00000448594.5	chr6:33211496:33211527	eCLIP_ENCODE
1119	BCLAF1	PFDN6	ENST00000547952.2	chr6:33211496:33211527	eCLIP_ENCODE
1120	BCLAF1	GPANK1	ENST00000423574.5	chr6:31740529:31740614	eCLIP_ENCODE
1121	BCLAF1	GPANK1	ENST00000438145.5	chr6:31740529:31740614	eCLIP_ENCODE
1122	BCLAF1	GPANK1	ENST00000432713.5	chr6:31740529:31740614	eCLIP_ENCODE
1123	BCLAF1	GPANK1	ENST00000418144.1	chr6:31740529:31740614	eCLIP_ENCODE
1124	BCLAF1	GPANK1	ENST00000452805.1	chr6:31740529:31740614	eCLIP_ENCODE
1125	BCLAF1	VARS1	ENST00000455956.1	chr6:31785257:31785289	eCLIP_ENCODE
1126	BCLAF1	NELFE	ENST00000625993.1	chr6:31948085:31948122	eCLIP_ENCODE
1127	BCLAF1	SFTA2	ENST00000448586.2	chr6:30921662:30921688/chr6:30921601:30921652/chr6:30921280:30921303	eCLIP_ENCODE
1128	BCLAF1	LMO7	ENST00000526371.1	chr13:75804288:75804340/chr13:75804340:75804402/chr13:75804470:75804554	eCLIP_ENCODE
1129	BCLAF1	LMO7	ENST00000533809.2	chr13:75841123:75841172	eCLIP_ENCODE
1130	BCLAF1	SFTA2	ENST00000383539.4	chr6:30921662:30921688/chr6:30921601:30921652/chr6:30921280:30921303	eCLIP_ENCODE
1131	BCLAF1	ITSN1	ENST00000456489.1	chr21:33735043:33735105	eCLIP_ENCODE
1132	BCLAF1	ATP5IF1	ENST00000642464.1	chr1:28237960:28238073/chr1:28237849:28237960	eCLIP_ENCODE
1133	BCLAF1	ATP5IF1	ENST00000647074.2	chr1:28237960:28238073/chr1:28237849:28237960	eCLIP_ENCODE
1134	BCLAF1	ATP5IF1	ENST00000647380.1	chr1:28237960:28238073/chr1:28237849:28237960	eCLIP_ENCODE
1135	BCLAF1	PLCB1	ENST00000637422.1	chr20:8790227:8790260	eCLIP_ENCODE
1136	BCLAF1	MTRNR2L3	ENST00000543500.3	chr20:57358588:57358595/chr20:57358567:57358581/chr20:57358560:57358567/chr20:57358722:57358758	eCLIP_ENCODE
1137	BCLAF1	TTI1	ENST00000620381.1	chr20:38006216:38006247/chr20:38006196:38006212	eCLIP_ENCODE
1138	BCLAF1	PSMC6	ENST00000553798.5	chr14:52708313:52708390	eCLIP_ENCODE
1139	BCLAF1	TCEAL9	ENST00000372656.5	chrX:103357092:103357162/chrX:103357617:103357670	eCLIP_ENCODE
1140	BCLAF1	TCEAL9	ENST00000372661.6	chrX:103357092:103357162/chrX:103357617:103357670	eCLIP_ENCODE
1141	BCLAF1	TCEAL9	ENST00000646896.1	chrX:103357092:103357162/chrX:103357617:103357670	eCLIP_ENCODE
1142	BCLAF1	PCNX1	ENST00000555780.1	chr14:71109456:71109502/chr14:71109795:71109861	eCLIP_ENCODE
1143	BCLAF1	LPAR6	ENST00000620633.5	chr13:48412863:48412928	eCLIP_ENCODE
1144	BCLAF1	LEMD2	ENST00000504692.1	chr6:33777144:33777225	eCLIP_ENCODE
1145	BCLAF1	SLC25A16	ENST00000608053.1	chr10:68487135:68487191	eCLIP_ENCODE
1146	BCLAF1	TCEAL8	ENST00000451678.1	chrX:103253872:103253980	eCLIP_ENCODE
1147	BCLAF1	BEX3	ENST00000361298.9	chrX:103377508:103377539	eCLIP_ENCODE
1148	BCLAF1	BEX3	ENST00000372645.3	chrX:103377508:103377539	eCLIP_ENCODE
1149	BCLAF1	BEX3	ENST00000372635.1	chrX:103377508:103377539	eCLIP_ENCODE
1150	BCLAF1	BEX3	ENST00000372634.1	chrX:103377508:103377539	eCLIP_ENCODE
1151	BCLAF1	SRSF5	ENST00000555349.5	chr14:69768271:69768282/chr14:69768603:69768605/chr14:69768621:69768674/chr14:69768888:69768897/chr14:69768859:69768888/chr14:69769279:69769320/chr14:69769207:69769279/chr14:69769180:69769206/chr14:69768797:69768801/chr14:69768801:69768859	eCLIP_ENCODE
1152	BCLAF1	SRSF5	ENST00000554021.1	chr14:69768271:69768282/chr14:69768603:69768605/chr14:69768621:69768674/chr14:69768888:69768897/chr14:69768859:69768888/chr14:69769279:69769320/chr14:69769207:69769279/chr14:69769180:69769206/chr14:69768797:69768801/chr14:69768801:69768859	eCLIP_ENCODE
1153	BCLAF1	MYL12A	ENST00000578562.6	chr18:3253886:3253965/chr18:3253405:3253428	eCLIP_ENCODE
1154	BCLAF1	IFNAR2	ENST00000682044.1	chr21:33246716:33246832	eCLIP_ENCODE
1155	BCLAF1	HMGB3	ENST00000430118.1	chrX:150986099:150986191	eCLIP_ENCODE
1156	BCLAF1	FST	ENST00000497789.2	chr5:53485038:53485113	eCLIP_ENCODE
1157	BCLAF1	RBBP7	ENST00000493145.1	chrX:16869149:16869219	eCLIP_ENCODE
1158	BCLAF1	RPL17	ENST00000615479.4	chr18:49490538:49490543/chr18:49490513:49490538	eCLIP_ENCODE
1159	BCLAF1	PSIP1	ENST00000481862.1	chr9:15472630:15472675	eCLIP_ENCODE
1160	BCLAF1	PRMT5	ENST00000553502.5	chr14:22924631:22924704	eCLIP_ENCODE
1161	BCLAF1	PRMT5	ENST00000556043.5	chr14:22924631:22924704	eCLIP_ENCODE
1162	BCLAF1	SMCHD1	ENST00000585229.1	chr18:2700906:2700917	eCLIP_ENCODE
1163	BCLAF1	AP1G2	ENST00000557162.1	chr14:23563872:23563943/chr14:23563716:23563778/chr14:23563624:23563636	eCLIP_ENCODE
1164	BCLAF1	ARID2	ENST00000477947.1	chr12:45893420:45893449/chr12:45892084:45892095	eCLIP_ENCODE
1165	BCLAF1	DDX3X	ENST00000647373.1	chrX:41343805:41343820	eCLIP_ENCODE
1166	BCLAF1	DDX3X	ENST00000611968.2	chrX:41346383:41346411/chrX:41346857:41346893/chrX:41346897:41346945/chrX:41346502:41346530/chrX:41346549:41346623/chrX:41347673:41347722	eCLIP_ENCODE
1167	BCLAF1	GEN1	ENST00000534451.2	chr2:17774270:17774401/chr2:17773095:17773136/chr2:17773218:17773293/chr2:17772684:17772785	eCLIP_ENCODE
1168	BCLAF1	MTRNR2L10	ENST00000545075.3	chrX:55181644:55181718	eCLIP_ENCODE
1169	BCLAF1	PAWR	ENST00000548426.1	chr12:79690472:79690531	eCLIP_ENCODE
1170	BCLAF1	PAWR	ENST00000552637.1	chr12:79690472:79690531	eCLIP_ENCODE
1171	BCLAF1	APEX1	ENST00000557344.5	chr14:20455660:20455691/chr14:20456040:20456101/chr14:20455974:20456040	eCLIP_ENCODE
1172	BCLAF1	APEX1	ENST00000554325.1	chr14:20455660:20455691/chr14:20456040:20456101/chr14:20455974:20456040	eCLIP_ENCODE
1173	BCLAF1	APEX1	ENST00000557181.5	chr14:20455660:20455691/chr14:20456040:20456101/chr14:20455974:20456040	eCLIP_ENCODE
1174	BCLAF1	APEX1	ENST00000553368.1	chr14:20455660:20455691	eCLIP_ENCODE
1175	BCLAF1	APEX1	ENST00000556054.5	chr14:20455660:20455691/chr14:20456040:20456101/chr14:20455974:20456040	eCLIP_ENCODE
1176	BCLAF1	APEX1	ENST00000557592.5	chr14:20455660:20455691/chr14:20456040:20456101/chr14:20455974:20456040	eCLIP_ENCODE
1177	BCLAF1	APEX1	ENST00000557150.5	chr14:20455660:20455691/chr14:20456040:20456101/chr14:20455974:20456040	eCLIP_ENCODE
1178	BCLAF1	APEX1	ENST00000438886.1	chr14:20456040:20456101	eCLIP_ENCODE
1179	BCLAF1	EIF5	ENST00000560763.5	chr14:103335764:103335828/chr14:103335828:103335901/chr14:103335915:103335933	eCLIP_ENCODE
1180	BCLAF1	EIF5	ENST00000559130.5	chr14:103335764:103335828/chr14:103335828:103335901/chr14:103335915:103335933	eCLIP_ENCODE
1181	BCLAF1	EIF5	ENST00000559532.5	chr14:103335764:103335828/chr14:103335828:103335901/chr14:103336714:103336802/chr14:103335915:103335933	eCLIP_ENCODE
1182	BCLAF1	PEX13	ENST00000444100.2	chr2:61018012:61018060	eCLIP_ENCODE
1183	BCLAF1	PEX13	ENST00000401576.1	chr2:61018012:61018060	eCLIP_ENCODE
1184	BCLAF1	PEX13	ENST00000414712.2	chr2:61018012:61018060	eCLIP_ENCODE
1185	BCLAF1	DCAF11	ENST00000558408.1	chr14:24115664:24115709/chr14:24116956:24117003	eCLIP_ENCODE
1186	BCLAF1	PSME1	ENST00000558112.1	chr14:24137702:24137777/chr14:24137777:24137796/chr14:24138102:24138117/chr14:24137522:24137546/chr14:24137546:24137561	eCLIP_ENCODE
1187	BCLAF1	ZNF830	ENST00000578339.1	chr17:34962647:34962748	eCLIP_ENCODE
1188	BCLAF1	HNRNPLL	ENST00000441689.1	chr2:38568385:38568400/chr2:38568400:38568422/chr2:38568422:38568444/chr2:38569131:38569177/chr2:38569802:38569836/chr2:38568259:38568298/chr2:38568209:38568259/chr2:38569259:38569305/chr2:38569305:38569336	eCLIP_ENCODE
1189	BCLAF1	TTC19	ENST00000578103.1	chr17:16026576:16026652	eCLIP_ENCODE
1190	BCLAF1	TOP3B	ENST00000442653.1	chr22:21975711:21975760	eCLIP_ENCODE
1191	BCLAF1	TMSB10	ENST00000233143.6	chr2:84906013:84906065	eCLIP_ENCODE
1192	BCLAF1	ACACA	ENST00000614438.1	chr17:37330175:37330319	eCLIP_ENCODE
1193	BCLAF1	GGNBP2	ENST00000615952.1	chr17:36586994:36587019/chr17:36587019:36587111/chr17:36586170:36586200	eCLIP_ENCODE
1194	BCLAF1	ATP5IF1	ENST00000497986.5	chr1:28237960:28238073/chr1:28237849:28237960	eCLIP_ENCODE
1195	BCLAF1	ATP5IF1	ENST00000335514.10	chr1:28237960:28238073/chr1:28237849:28237960	eCLIP_ENCODE
1196	BCLAF1	ATP5IF1	ENST00000465645.1	chr1:28237960:28238073/chr1:28237849:28237960	eCLIP_ENCODE
1197	BCLAF1	KAAG1	ENST00000274766.2	chr6:24357459:24357499	eCLIP_ENCODE
1198	BCLAF1	HSPA8	ENST00000524552.5	chr11:123058304:123058331/chr11:123058278:123058304/chr11:123058331:123058401/chr11:123058407:123058485/chr11:123058251:123058278/chr11:123058631:123058647/chr11:123057844:123057882/chr11:123057885:123057903/chr11:123057910:123057919/chr11:123057903:123057910/chr11:123057818:123057844	eCLIP_ENCODE
1199	BCLAF1	HSPA8	ENST00000526686.1	chr11:123058304:123058331/chr11:123058278:123058304/chr11:123058331:123058401/chr11:123058407:123058485/chr11:123058251:123058278/chr11:123058631:123058647/chr11:123057885:123057903/chr11:123057910:123057919/chr11:123057903:123057910	eCLIP_ENCODE
1200	BCLAF1	CYCS	ENST00000409409.5	chr7:25123716:25123815/chr7:25124019:25124080	eCLIP_ENCODE
1201	BCLAF1	CYCS	ENST00000409764.5	chr7:25123716:25123815/chr7:25124019:25124080	eCLIP_ENCODE
1202	BCLAF1	CYCS	ENST00000413447.1	chr7:25123716:25123815/chr7:25124019:25124080	eCLIP_ENCODE
1203	BCLAF1	HNRNPK	ENST00000481820.6	chr9:83970738:83970740	eCLIP_ENCODE
1204	BCLAF1	HIBCH	ENST00000414928.1	chr2:190252163:190252187/chr2:190252232:190252283	eCLIP_ENCODE
1205	BCLAF1	GBA2	ENST00000378088.1	chr9:35738524:35738552/chr9:35738044:35738095	eCLIP_ENCODE
1206	BCLAF1	PARP2	ENST00000539930.1	chr14:20356598:20356617	eCLIP_ENCODE
1207	BCLAF1	ANKRD40	ENST00000513072.1	chr17:50699811:50699885	eCLIP_ENCODE
1208	BCLAF1	UBE2Z	ENST00000514948.1	chr17:48921239:48921270	eCLIP_ENCODE
1209	BCLAF1	H1-2	ENST00000343677.4	chr6:26056142:26056190/chr6:26055907:26055929/chr6:26055929:26055987/chr6:26055874:26055907/chr6:26055755:26055827	eCLIP_ENCODE
1210	BCLAF1	H1-4	ENST00000304218.6	chr6:26156534:26156538/chr6:26157060:26157097/chr6:26156853:26156890	eCLIP_ENCODE
1211	BCLAF1	SEC23A	ENST00000625395.1	chr14:39095896:39095910/chr14:39095910:39095947/chr14:39096003:39096111	eCLIP_ENCODE
1212	BCLAF1	GNL3	ENST00000474423.1	chr3:52687569:52687616/chr3:52687531:52687557	eCLIP_ENCODE
1213	BCLAF1	MTRNR2L12	ENST00000600213.3	chr3:96617579:96617621	eCLIP_ENCODE
1214	BCLAF1	MSH5	ENST00000429846.1	chr6:31761561:31761610/chr6:31762147:31762185	eCLIP_ENCODE
1215	BCLAF1	MTRNR2L4	ENST00000399974.5	chr16:3371973:3372024	eCLIP_ENCODE
1216	BCLAF1	RABGGTA	ENST00000560127.1	chr14:24270401:24270452	eCLIP_ENCODE
1217	BCLAF1	SPRED2	ENST00000427238.1	chr2:65344716:65344781	eCLIP_ENCODE
1218	BCLAF1	BRD2	ENST00000481259.1	chr6:32977505:32977542	eCLIP_ENCODE
1219	BCLAF1	MKRN1	ENST00000463142.1	chr7:140455110:140455174/chr7:140454584:140454641	eCLIP_ENCODE
1220	BCLAF1	RC3H2	ENST00000398671.2	chr9:122855299:122855360/chr9:122855360:122855398	eCLIP_ENCODE
1221	BCLAF1	PRICKLE4	ENST00000483200.2	chr6:41785340:41785434	eCLIP_ENCODE
1222	BCLAF1	VPS39	ENST00000564994.5	chr15:42160747:42160829	eCLIP_ENCODE
1223	BCLAF1	FBXW7	ENST00000605042.1	chr4:152411496:152411547/chr4:152411351:152411496	eCLIP_ENCODE
1224	BCLAF1	MTRNR2L6	ENST00000604952.1	chr7:142667553:142667562/chr7:142667503:142667517/chr7:142667517:142667553	eCLIP_ENCODE
1225	BCLAF1	PPP4R2	ENST00000460360.1	chr3:73065071:73065130/chr3:73065021:73065071	eCLIP_ENCODE
1226	BCLAF1	M6PR	ENST00000537621.1	chr12:8943795:8943841	eCLIP_ENCODE
1227	BCLAF1	PABPN1	ENST00000555295.1	chr14:23323456:23323483/chr14:23323964:23323989	eCLIP_ENCODE
1228	BCLAF1	MARS1	ENST00000630571.2	chr12:57489276:57489296	eCLIP_ENCODE
1229	BCLAF1	MARS1	ENST00000547665.5	chr12:57516514:57516574	eCLIP_ENCODE
1230	BCLAF1	MARS1	ENST00000552499.5	chr12:57516514:57516574	eCLIP_ENCODE
1231	BCLAF1	MARS1	ENST00000551172.1	chr12:57516514:57516574	eCLIP_ENCODE
1232	BCLAF1	MTRNR2L8	ENST00000536684.3	chr11:10508896:10508921/chr11:10508921:10508927/chr11:10508927:10508966/chr11:10508349:10508394/chr11:10507957:10507972/chr11:10507918:10507957	eCLIP_ENCODE
1233	BCLAF1	HDAC6	ENST00000430858.1	chrX:48824909:48824948	eCLIP_ENCODE
1234	BCLAF1	HMGB2	ENST00000438704.6	chr4:173331975:173332087/chr4:173332087:173332142/chr4:173333190:173333214/chr4:173333086:173333178/chr4:173333500:173333530	eCLIP_ENCODE
1235	BCLAF1	HMGB2	ENST00000506267.1	chr4:173333190:173333214/chr4:173333086:173333178/chr4:173333500:173333530	eCLIP_ENCODE
1236	BCLAF1	ERCC3	ENST00000456257.1	chr2:127288736:127288805	eCLIP_ENCODE
1237	BCLAF1	GK	ENST00000378938.1	chrX:30720737:30720741/chrX:30720702:30720737	eCLIP_ENCODE
1238	BCLAF1	TNKS1BP1	ENST00000530920.1	chr11:57310286:57310339	eCLIP_ENCODE
1239	BCLAF1	KARS1	ENST00000566772.1	chr16:75636017:75636066	eCLIP_ENCODE
1240	BCLAF1	HDGFL2	ENST00000619255.1	chr19:4499658:4499701	eCLIP_ENCODE
1241	BCLAF1	SKIV2L	ENST00000483553.5	chr6:31968772:31968795/chr6:31968241:31968250/chr6:31967766:31967803	eCLIP_ENCODE
1242	BCLAF1	SKIV2L	ENST00000491994.1	chr6:31968772:31968795	eCLIP_ENCODE
1243	BCLAF1	ENO2	ENST00000543975.1	chr12:6922055:6922087	eCLIP_ENCODE
1244	BCLAF1	SPTAN1	ENST00000637903.1	chr9:128624452:128624487/chr9:128624359:128624441/chr9:128624339:128624359	eCLIP_ENCODE
1245	BCLAF1	SEPTIN2	ENST00000457874.1	chr2:241337493:241337521/chr2:241337521:241337557	eCLIP_ENCODE
1246	BCLAF1	VCP	ENST00000681562.1	chr9:35065327:35065358	eCLIP_ENCODE
1247	BCLAF1	NXF1	ENST00000531474.2	chr11:62803910:62803954/chr11:62803790:62803890/chr11:62803478:62803573	eCLIP_ENCODE
1248	BCLAF1	LUC7L	ENST00000442701.1	chr16:190056:190088	eCLIP_ENCODE
1249	BCLAF1	PFDN6	ENST00000395131.5	chr6:33290324:33290356/chr6:33290173:33290213	eCLIP_ENCODE
1250	BCLAF1	PFDN6	ENST00000374610.6	chr6:33290324:33290356/chr6:33290173:33290213	eCLIP_ENCODE
1251	BCLAF1	PFDN6	ENST00000374607.5	chr6:33290324:33290356/chr6:33290173:33290213	eCLIP_ENCODE
1252	BCLAF1	PFDN6	ENST00000374606.10	chr6:33290324:33290356/chr6:33290173:33290213	eCLIP_ENCODE
1253	BCLAF1	TTC31	ENST00000414247.1	chr2:74492307:74492372	eCLIP_ENCODE
1254	BCLAF1	EIF4G2	ENST00000528839.1	chr11:10799668:10799705/chr11:10800282:10800349/chr11:10800430:10800440	eCLIP_ENCODE
1255	BCLAF1	EIF4G2	ENST00000531180.1	chr11:10800282:10800349/chr11:10800430:10800440/chr11:10800440:10800486	eCLIP_ENCODE
1256	BCLAF1	EIF4G2	ENST00000534605.1	chr11:10804942:10805001	eCLIP_ENCODE
1257	BCLAF1	TTC14	ENST00000491380.5	chr3:180603138:180603236	eCLIP_ENCODE
1258	BCLAF1	PPFIBP1	ENST00000619325.1	chr12:27676544:27676604	eCLIP_ENCODE
1259	BCLAF1	MBTD1	ENST00000586898.1	chr17:51192796:51192919	eCLIP_ENCODE
1260	BCLAF1	IVNS1ABP	ENST00000422754.1	chr1:185307548:185307592/chr1:185307592:185307640/chr1:185307485:185307529/chr1:185307091:185307137	eCLIP_ENCODE
1261	BCLAF1	SART3	ENST00000546611.1	chr12:108560842:108560882	eCLIP_ENCODE
1262	BCLAF1	G3BP1	ENST00000678500.1	chr5:151797248:151797342/chr5:151795545:151795600	eCLIP_ENCODE
1263	BCLAF1	G3BP1	ENST00000678295.1	chr5:151803970:151804077	eCLIP_ENCODE
1264	BCLAF1	ILF3	ENST00000587941.1	chr19:10671370:10671398/chr19:10671357:10671370/chr19:10671398:10671439/chr19:10670985:10671076/chr19:10671184:10671204/chr19:10671162:10671184/chr19:10670973:10670985/chr19:10671090:10671157	eCLIP_ENCODE
1265	BCLAF1	ILF3	ENST00000593061.5	chr19:10683920:10683969/chr19:10683635:10683673/chr19:10683522:10683543	eCLIP_ENCODE
1266	BCLAF1	G3BP2	ENST00000678932.1	chr4:75646339:75646391/chr4:75647036:75647099	eCLIP_ENCODE
1267	BCLAF1	G3BP2	ENST00000677426.1	chr4:75647036:75647099/chr4:75648719:75648741	eCLIP_ENCODE
1268	BCLAF1	G3BP2	ENST00000510902.2	chr4:75655219:75655246/chr4:75655139:75655219/chr4:75655089:75655139/chr4:75655764:75655783/chr4:75655783:75655872	eCLIP_ENCODE
1269	BCLAF1	G3BP2	ENST00000677597.1	chr4:75655783:75655872	eCLIP_ENCODE
1270	BCLAF1	G3BP2	ENST00000515457.6	chr4:75657551:75657592/chr4:75657695:75657724/chr4:75657592:75657674	eCLIP_ENCODE
1271	BCLAF1	PSME3IP1	ENST00000564424.1	chr16:57173819:57173863	eCLIP_ENCODE
1272	BCLAF1	ZNF121	ENST00000591447.1	chr19:9566999:9567080	eCLIP_ENCODE
1273	BCLAF1	ZHX1	ENST00000602651.1	chr8:123253372:123253437	eCLIP_ENCODE
1274	BCLAF1	FHOD1	ENST00000567561.1	chr16:67230721:67230778	eCLIP_ENCODE
1275	BCLAF1	HMGCR	ENST00000509085.5	chr5:75360413:75360458/chr5:75359469:75359540	eCLIP_ENCODE
1276	BCLAF1	HMGCR	ENST00000511986.1	chr5:75360413:75360458/chr5:75359469:75359540	eCLIP_ENCODE
1277	BCLAF1	MUS81	ENST00000529742.1	chr11:65865983:65866091	eCLIP_ENCODE
1278	BCLAF1	SLC10A5	ENST00000518568.3	chr8:81694888:81694947/chr8:81694725:81694820/chr8:81694494:81694680	eCLIP_ENCODE
1279	BCLAF1	CCNL1	ENST00000468977.5	chr3:157149565:157149596/chr3:157149484:157149565/chr3:157149295:157149385/chr3:157149835:157149869/chr3:157149869:157149921/chr3:157148535:157148586/chr3:157148338:157148483	eCLIP_ENCODE
1280	BCLAF1	GBF1	ENST00000678007.1	chr10:102367514:102367558/chr10:102368234:102368249	eCLIP_ENCODE
1281	BCLAF1	GBF1	ENST00000678604.1	chr10:102367514:102367558/chr10:102368234:102368249	eCLIP_ENCODE
1282	BCLAF1	GBF1	ENST00000677917.1	chr10:102367514:102367558/chr10:102368234:102368249	eCLIP_ENCODE
1283	BCLAF1	GBF1	ENST00000678722.1	chr10:102368234:102368249	eCLIP_ENCODE
1284	BCLAF1	GBF1	ENST00000677098.1	chr10:102368234:102368249	eCLIP_ENCODE
1285	BCLAF1	TCIM	ENST00000315792.5	chr8:40153933:40154011/chr8:40153746:40153818	eCLIP_ENCODE
1286	BCLAF1	MCM4	ENST00000524086.5	chr8:47962353:47962395	eCLIP_ENCODE
1287	BCLAF1	MCM4	ENST00000648554.1	chr8:47971339:47971372	eCLIP_ENCODE
1288	BCLAF1	RPS6	ENST00000380381.3	chr9:19378804:19378845/chr9:19380197:19380231	eCLIP_ENCODE
1289	BCLAF1	GALE	ENST00000456977.5	chr1:23796766:23796783	eCLIP_ENCODE
1290	BCLAF1	PFAS	ENST00000583059.1	chr17:8263776:8263804/chr17:8263108:8263142/chr17:8263221:8263263/chr17:8262976:8262994	eCLIP_ENCODE
1291	BCLAF1	MAGEF1	ENST00000317897.5	chr3:184711308:184711413	eCLIP_ENCODE
1292	BCLAF1	VPS8	ENST00000628962.1	chr3:184824741:184824782	eCLIP_ENCODE
1293	BCLAF1	RNF40	ENST00000563909.5	chr16:30763125:30763181	eCLIP_ENCODE
1294	BCLAF1	RNF40	ENST00000566811.5	chr16:30763125:30763181	eCLIP_ENCODE
1295	BCLAF1	RNF40	ENST00000565931.1	chr16:30763125:30763181	eCLIP_ENCODE
1296	BCLAF1	DAP3	ENST00000491777.2	chr1:155738361:155738426	eCLIP_ENCODE
1297	BCLAF1	HNRNPA1	ENST00000551702.5	chr12:54282214:54282244	eCLIP_ENCODE
1298	BCLAF1	HNRNPA1	ENST00000678919.1	chr12:54282214:54282244	eCLIP_ENCODE
1299	BCLAF1	HNRNPA1	ENST00000548688.5	chr12:54282214:54282244	eCLIP_ENCODE
1300	BCLAF1	HNRNPA1	ENST00000676842.1	chr12:54282214:54282244	eCLIP_ENCODE
1301	BCLAF1	HNRNPA1	ENST00000677291.1	chr12:54282838:54282874	eCLIP_ENCODE
1302	BCLAF1	HNRNPA1	ENST00000677645.1	chr12:54282838:54282874	eCLIP_ENCODE
1303	BCLAF1	HNRNPA1	ENST00000677636.1	chr12:54283843:54283877/chr12:54283877:54283891/chr12:54283816:54283843/chr12:54282838:54282874	eCLIP_ENCODE
1304	BCLAF1	HNRNPA1	ENST00000678347.1	chr12:54282838:54282874	eCLIP_ENCODE
1305	BCLAF1	HNRNPA1	ENST00000678876.1	chr12:54283843:54283877/chr12:54283877:54283891/chr12:54283816:54283843/chr12:54282838:54282874	eCLIP_ENCODE
1306	BCLAF1	HNRNPA1	ENST00000677224.1	chr12:54283843:54283877/chr12:54283877:54283891/chr12:54283816:54283843/chr12:54282838:54282874	eCLIP_ENCODE
1307	BCLAF1	HNRNPA1	ENST00000677191.1	chr12:54283843:54283877/chr12:54283877:54283891/chr12:54283816:54283843/chr12:54282838:54282874	eCLIP_ENCODE
1308	BCLAF1	HNRNPA1	ENST00000676472.1	chr12:54283843:54283877/chr12:54283877:54283891/chr12:54283816:54283843	eCLIP_ENCODE
1309	BCLAF1	HNRNPA1	ENST00000678970.1	chr12:54283843:54283877/chr12:54283877:54283891/chr12:54283816:54283843	eCLIP_ENCODE
1310	BCLAF1	HNRNPA1	ENST00000679079.1	chr12:54284321:54284329/chr12:54283843:54283877/chr12:54283877:54283891/chr12:54283816:54283843/chr12:54284364:54284379	eCLIP_ENCODE
1311	BCLAF1	HNRNPA1	ENST00000677518.1	chr12:54283843:54283877/chr12:54283877:54283891/chr12:54283816:54283843	eCLIP_ENCODE
1312	BCLAF1	HNRNPA1	ENST00000679026.1	chr12:54284321:54284329/chr12:54283843:54283877/chr12:54283877:54283891/chr12:54283816:54283843/chr12:54284364:54284379	eCLIP_ENCODE
1313	BCLAF1	CNOT1	ENST00000566240.1	chr16:58542432:58542489/chr16:58542233:58542261	eCLIP_ENCODE
1314	BCLAF1	GTF3C3	ENST00000435252.1	chr2:196776477:196776536/chr2:196775117:196775180/chr2:196775180:196775228	eCLIP_ENCODE
1315	BCLAF1	HTT	ENST00000650588.1	chr4:3174736:3174782	eCLIP_ENCODE
1316	BCLAF1	BAZ2A	ENST00000547453.1	chr12:56600781:56600795	eCLIP_ENCODE
1317	BCLAF1	TAF7	ENST00000624761.2	chr5:141319870:141319916/chr5:141319036:141319110/chr5:141319124:141319285/chr5:141319426:141319495/chr5:141319495:141319582	eCLIP_ENCODE
1318	BCLAF1	KPNA4	ENST00000469804.1	chr3:160565213:160565231	eCLIP_ENCODE
1319	BCLAF1	BSCL2	ENST00000413908.1	chr11:62707108:62707199	eCLIP_ENCODE
1320	BCLAF1	RBM4	ENST00000532968.1	chr11:66639869:66639963/chr11:66640050:66640117	eCLIP_ENCODE
1321	BCLAF1	HNRNPH1	ENST00000523136.1	chr5:179616870:179616879/chr5:179616868:179616870	eCLIP_ENCODE
1322	BCLAF1	HNRNPH1	ENST00000523921.1	chr5:179617030:179617042/chr5:179617042:179617090/chr5:179618012:179618019/chr5:179618028:179618046/chr5:179618019:179618026/chr5:179618046:179618055/chr5:179617990:179618012/chr5:179618055:179618060/chr5:179617988:179617990/chr5:179618144:179618162/chr5:179618202:179618227/chr5:179618162:179618184/chr5:179618227:179618240/chr5:179618240:179618266/chr5:179618266:179618286/chr5:179616879:179616932…	eCLIP_ENCODE
1323	BCLAF1	METTL23	ENST00000588964.1	chr17:76733033:76733077	eCLIP_ENCODE
1324	BCLAF1	NR1H2	ENST00000597790.5	chr19:50376520:50376600	eCLIP_ENCODE
1325	BCLAF1	SUPT6H	ENST00000584312.1	chr17:28674538:28674581/chr17:28674375:28674433/chr17:28673451:28673490	eCLIP_ENCODE
1326	BCLAF1	RPL41	ENST00000501597.3	chr12:56117187:56117191/chr12:56117191:56117211/chr12:56116778:56116794/chr12:56117180:56117186	eCLIP_ENCODE
1327	BCLAF1	RPL41	ENST00000546591.6	chr12:56117187:56117191/chr12:56117191:56117211/chr12:56116778:56116794/chr12:56117180:56117186	eCLIP_ENCODE
1328	BCLAF1	ATP5ME	ENST00000304312.5	chr4:672483:672520/chr4:672447:672483/chr4:673302:673339/chr4:673344:673391	eCLIP_ENCODE
1329	BCLAF1	OPA1	ENST00000429164.1	chr3:193667237:193667275	eCLIP_ENCODE
1330	BCLAF1	TSR1	ENST00000571806.1	chr17:2335510:2335541/chr17:2335373:2335396/chr17:2335618:2335727	eCLIP_ENCODE
1331	BCLAF1	CDR2	ENST00000567010.1	chr16:22349275:22349314	eCLIP_ENCODE
1332	BCLAF1	DDX5	ENST00000579996.5	chr17:64502499:64502535/chr17:64502535:64502547/chr17:64502925:64502932/chr17:64502995:64503016/chr17:64503016:64503049/chr17:64502964:64502995/chr17:64502934:64502964/chr17:64503049:64503088/chr17:64503088:64503098/chr17:64503190:64503211/chr17:64503211:64503243/chr17:64503187:64503190/chr17:64503243:64503303/chr17:64503338:64503343/chr17:64503343:64503348/chr17:64502162:64502164/chr17:64502164:…	eCLIP_ENCODE
1333	BCLAF1	DDX5	ENST00000577787.1	chr17:64502925:64502932/chr17:64502995:64503016/chr17:64503016:64503049/chr17:64502964:64502995/chr17:64502934:64502964/chr17:64503049:64503088/chr17:64503088:64503098/chr17:64503190:64503211/chr17:64503211:64503243/chr17:64503187:64503190/chr17:64503243:64503303/chr17:64503338:64503343/chr17:64503343:64503348	eCLIP_ENCODE
1334	BCLAF1	DDX5	ENST00000578190.5	chr17:64504112:64504116/chr17:64503992:64504028/chr17:64504087:64504112/chr17:64504064:64504087/chr17:64504028:64504064/chr17:64504676:64504679/chr17:64504716:64504759/chr17:64504702:64504716/chr17:64504679:64504702/chr17:64504296:64504309/chr17:64504309:64504318/chr17:64504248:64504288/chr17:64504232:64504244/chr17:64504221:64504232	eCLIP_ENCODE
1335	BCLAF1	DDX5	ENST00000583239.6	chr17:64504112:64504116/chr17:64504087:64504112/chr17:64504064:64504087/chr17:64504028:64504064/chr17:64504676:64504679/chr17:64504716:64504759/chr17:64504702:64504716/chr17:64504679:64504702/chr17:64504296:64504309/chr17:64504309:64504318/chr17:64504248:64504288/chr17:64504232:64504244/chr17:64504221:64504232	eCLIP_ENCODE
1336	BCLAF1	DDX5	ENST00000579091.5	chr17:64504112:64504116/chr17:64504087:64504112/chr17:64504064:64504087/chr17:64504028:64504064/chr17:64504676:64504679/chr17:64504716:64504759/chr17:64504702:64504716/chr17:64504679:64504702/chr17:64504296:64504309/chr17:64504309:64504318/chr17:64504248:64504288/chr17:64504232:64504244/chr17:64504221:64504232	eCLIP_ENCODE
1337	BCLAF1	ACBD4	ENST00000589798.5	chr17:45136741:45136776/chr17:45136691:45136741	eCLIP_ENCODE
1338	BCLAF1	PLD2	ENST00000575316.1	chr17:4808192:4808244	eCLIP_ENCODE
1339	BCLAF1	KMT2E	ENST00000479838.2	chr7:105101567:105101580/chr7:105101960:105101995/chr7:105102044:105102141/chr7:105101884:105101924	eCLIP_ENCODE
1340	BCLAF1	UBTF	ENST00000529373.1	chr17:44209644:44209711	eCLIP_ENCODE
1341	BCLAF1	RFC4	ENST00000417876.1	chr3:186790308:186790376	eCLIP_ENCODE
1342	BCLAF1	INPPL1	ENST00000540329.5	chr11:72229708:72229755	eCLIP_ENCODE
1343	BCLAF1	EDC4	ENST00000577105.1	chr16:67882545:67882593/chr16:67882801:67882857	eCLIP_ENCODE
1344	BCLAF1	EDC4	ENST00000573985.5	chr16:67882545:67882593/chr16:67882801:67882857	eCLIP_ENCODE
1345	BCLAF1	EDC4	ENST00000575033.1	chr16:67882801:67882857	eCLIP_ENCODE
1346	BCLAF1	KMT2D	ENST00000686968.1	chr12:49053017:49053073	eCLIP_ENCODE
1347	BCLAF1	RPL6	ENST00000548343.1	chr12:112408419:112408493/chr12:112408280:112408327/chr12:112408624:112408639/chr12:112408644:112408657	eCLIP_ENCODE
1348	BCLAF1	NCAPD3	ENST00000533155.6	chr11:134209381:134209448/chr11:134209329:134209381	eCLIP_ENCODE
1349	BCLAF1	RPLP0	ENST00000552292.5	chr12:120197582:120197636	eCLIP_ENCODE
1350	BCLAF1	SYNRG	ENST00000612770.1	chr17:37584648:37584711/chr17:37584711:37584760	eCLIP_ENCODE
1351	BCLAF1	TMCC1	ENST00000510323.1	chr3:129654974:129654999/chr3:129654999:129655072	eCLIP_ENCODE
1352	BCLAF1	INTS2	ENST00000583076.1	chr17:61926528:61926611	eCLIP_ENCODE
1353	BCLAF1	ACADVL	ENST00000584103.5	chr17:7220617:7220672	eCLIP_ENCODE
1354	BCLAF1	ACADVL	ENST00000579546.1	chr17:7224646:7224694/chr17:7224694:7224714/chr17:7223812:7223840/chr17:7224186:7224233/chr17:7224483:7224536/chr17:7223644:7223653/chr17:7223659:7223706	eCLIP_ENCODE
1355	BCLAF1	ACADVL	ENST00000583848.5	chr17:7224646:7224694/chr17:7224694:7224714	eCLIP_ENCODE
1356	BCLAF1	MST1	ENST00000448220.5	chr3:49684085:49684145	eCLIP_ENCODE
1357	BCLAF1	EIF2B4	ENST00000417567.1	chr2:27367069:27367152	eCLIP_ENCODE
1358	BCLAF1	EIF2B4	ENST00000418146.1	chr2:27369184:27369211/chr2:27369413:27369513	eCLIP_ENCODE
1359	BCLAF1	KAT2A	ENST00000588759.1	chr17:42114376:42114391	eCLIP_ENCODE
1360	BCLAF1	TRAF4	ENST00000584944.5	chr17:28748147:28748178	eCLIP_ENCODE
1361	BCLAF1	TRAF4	ENST00000473421.1	chr17:28748147:28748178	eCLIP_ENCODE
1362	BCLAF1	TRAF4	ENST00000454852.6	chr17:28748147:28748178	eCLIP_ENCODE
1363	BCLAF1	MED24	ENST00000580302.1	chr17:40053468:40053508	eCLIP_ENCODE
1364	BCLAF1	DLG1	ENST00000434148.1	chr3:197297199:197297229	eCLIP_ENCODE
1365	BCLAF1	SCN9A	ENST00000645283.1	chr2:166278234:166278313/chr2:166278139:166278149/chr2:166278149:166278199	eCLIP_ENCODE
1366	BCLAF1	TXNIP	ENST00000425134.2	chr1:145995144:145995179/chr1:145995012:145995033/chr1:145995191:145995247/chr1:145994926:145994937/chr1:145994764:145994802/chr1:145994012:145994069	eCLIP_ENCODE
1367	BCLAF1	PNRC2	ENST00000579103.1	chr1:23961067:23961131	eCLIP_ENCODE
1368	BCLAF1	GCC2	ENST00000492785.1	chr2:108472041:108472088	eCLIP_ENCODE
1369	BCLAF1	PSRC1	ENST00000418914.2	chr1:109282002:109282054	eCLIP_ENCODE
1370	BCLAF1	HNRNPU	ENST00000640119.1	chr1:244856537:244856563/chr1:244856517:244856537/chr1:244856463:244856517/chr1:244856727:244856729/chr1:244856073:244856094/chr1:244856061:244856073/chr1:244856094:244856109/chr1:244856003:244856061/chr1:244856109:244856156/chr1:244856620:244856625/chr1:244856588:244856620/chr1:244856563:244856588/chr1:244855903:244855984/chr1:244856748:244856775/chr1:244856729:244856748	eCLIP_ENCODE
1371	BUD13	PAXBP1	ENST00000573680.5	chr21:32771416:32771505	eCLIP_ENCODE
1372	BUD13	TNF	ENST00000445232.2	chr6:31644224:31644282/chr6:31644442:31644509	eCLIP_ENCODE
1373	BUD13	EEF1D	ENST00000633394.1	chr8:143590050:143590099	eCLIP_ENCODE
1374	BUD13	GFUS	ENST00000633095.1	chr8:143616211:143616260/chr8:143615123:143615192/chr8:143614882:143615005	eCLIP_ENCODE
1375	BUD13	PUF60	ENST00000632993.1	chr8:143805405:143805422	eCLIP_ENCODE
1376	BUD13	ACACA	ENST00000634140.1	chr17:37330243:37330335	eCLIP_ENCODE
1377	BUD13	C6orf15	ENST00000412706.2	chr6:31157059:31157132	eCLIP_ENCODE
1378	BUD13	POU5F1	ENST00000376243.8	chr6:31157059:31157132	eCLIP_ENCODE
1379	BUD13	VPS52	ENST00000421357.5	chr6:33405324:33405349/chr6:33404830:33404875	eCLIP_ENCODE
1380	BUD13	GPANK1	ENST00000423574.5	chr6:31741141:31741188	eCLIP_ENCODE
1381	BUD13	GPANK1	ENST00000438145.5	chr6:31741141:31741188	eCLIP_ENCODE
1382	BUD13	GPANK1	ENST00000432713.5	chr6:31741141:31741188	eCLIP_ENCODE
1383	BUD13	GPANK1	ENST00000418144.1	chr6:31741141:31741188	eCLIP_ENCODE
1384	BUD13	GPANK1	ENST00000452805.1	chr6:31741141:31741188	eCLIP_ENCODE
1385	BUD13	SFTA2	ENST00000448586.2	chr6:30921593:30921683	eCLIP_ENCODE
1386	BUD13	ZBTB22	ENST00000448500.1	chr6:33295684:33295755/chr6:33294699:33294726	eCLIP_ENCODE
1387	BUD13	POU5F1	ENST00000451077.6	chr6:31157059:31157132	eCLIP_ENCODE
1388	BUD13	PFDN6	ENST00000412289.5	chr6:33268605:33268637/chr6:33267969:33268027	eCLIP_ENCODE
1389	BUD13	PFDN6	ENST00000425878.6	chr6:33268605:33268637/chr6:33267969:33268027	eCLIP_ENCODE
1390	BUD13	PFDN6	ENST00000442285.5	chr6:33268605:33268637/chr6:33267969:33268027	eCLIP_ENCODE
1391	BUD13	PFDN6	ENST00000552711.2	chr6:33268605:33268637/chr6:33267969:33268027	eCLIP_ENCODE
1392	BUD13	SFTA2	ENST00000383539.4	chr6:30921593:30921683	eCLIP_ENCODE
1393	BUD13	TMSB4X	ENST00000380635.5	chrX:12976420:12976494	eCLIP_ENCODE
1394	BUD13	TMSB4X	ENST00000380633.1	chrX:12976420:12976494	eCLIP_ENCODE
1395	BUD13	UCKL1	ENST00000430743.1	chr20:63941172:63941226/chr20:63940708:63940716	eCLIP_ENCODE
1396	BUD13	TTI1	ENST00000620381.1	chr20:38006125:38006193	eCLIP_ENCODE
1397	BUD13	RPS21	ENST00000343986.9	chr20:62388454:62388483	eCLIP_ENCODE
1398	BUD13	RPS21	ENST00000370562.1	chr20:62388454:62388483	eCLIP_ENCODE
1399	BUD13	RPS21	ENST00000450116.6	chr20:62388454:62388483	eCLIP_ENCODE
1400	BUD13	PSMC6	ENST00000553798.5	chr14:52708440:52708522	eCLIP_ENCODE
1401	BUD13	FOS	ENST00000554212.5	chr14:75280552:75280605	eCLIP_ENCODE
1402	BUD13	FOS	ENST00000555242.1	chr14:75280552:75280605	eCLIP_ENCODE
1403	BUD13	FOS	ENST00000555672.1	chr14:75280552:75280605	eCLIP_ENCODE
1404	BUD13	FOS	ENST00000557139.1	chr14:75280552:75280605	eCLIP_ENCODE
1405	BUD13	FOS	ENST00000555347.1	chr14:75280552:75280605	eCLIP_ENCODE
1406	BUD13	SGSM3	ENST00000427834.5	chr22:40409030:40409100	eCLIP_ENCODE
1407	BUD13	SGSM3	ENST00000417424.1	chr22:40409030:40409100	eCLIP_ENCODE
1408	BUD13	SRSF5	ENST00000555349.5	chr14:69769149:69769165	eCLIP_ENCODE
1409	BUD13	SRSF5	ENST00000554021.1	chr14:69769149:69769165	eCLIP_ENCODE
1410	BUD13	PPDPF	ENST00000370179.8	chr20:63521030:63521087	eCLIP_ENCODE
1411	BUD13	PPDPF	ENST00000370177.1	chr20:63521030:63521087	eCLIP_ENCODE
1412	BUD13	BEX4	ENST00000372691.3	chrX:103215259:103215319	eCLIP_ENCODE
1413	BUD13	FKBP4	ENST00000538622.1	chr12:2797715:2797778	eCLIP_ENCODE
1414	BUD13	ID1	ENST00000376105.4	chr20:31606021:31606121/chr20:31605352:31605415	eCLIP_ENCODE
1415	BUD13	ID1	ENST00000376112.4	chr20:31606021:31606121/chr20:31605352:31605415	eCLIP_ENCODE
1416	BUD13	GABARAPL1	ENST00000539408.5	chr12:10213248:10213330	eCLIP_ENCODE
1417	BUD13	GABARAPL1	ENST00000537201.5	chr12:10213248:10213330	eCLIP_ENCODE
1418	BUD13	GABARAPL1	ENST00000629504.1	chr12:10213248:10213330	eCLIP_ENCODE
1419	BUD13	UBL4A	ENST00000369653.8	chrX:154486145:154486216/chrX:154486299:154486422	eCLIP_ENCODE
1420	BUD13	UBL4A	ENST00000417913.1	chrX:154486145:154486216/chrX:154486299:154486422	eCLIP_ENCODE
1421	BUD13	UBL4A	ENST00000630530.1	chrX:154486145:154486216/chrX:154486299:154486422	eCLIP_ENCODE
1422	BUD13	TMEM259	ENST00000586285.2	chr19:1011222:1011326/chr19:1011187:1011222	eCLIP_ENCODE
1423	BUD13	SNX5	ENST00000606557.1	chr20:17968302:17968387	eCLIP_ENCODE
1424	BUD13	SNX5	ENST00000606602.1	chr20:17968302:17968387	eCLIP_ENCODE
1425	BUD13	SNX5	ENST00000481323.1	chr20:17968302:17968387	eCLIP_ENCODE
1426	BUD13	SNX5	ENST00000486039.1	chr20:17968302:17968387	eCLIP_ENCODE
1427	BUD13	SEPTIN5	ENST00000395109.6	chr22:19719997:19720041/chr22:19720041:19720100/chr22:19719455:19719520/chr22:19719566:19719595/chr22:19719595:19719654	eCLIP_ENCODE
1428	BUD13	RPL17	ENST00000615479.4	chr18:49490553:49490558	eCLIP_ENCODE
1429	BUD13	PNCK	ENST00000434652.5	chrX:153672919:153673021	eCLIP_ENCODE
1430	BUD13	ULK3	ENST00000568679.1	chr15:74842452:74842484	eCLIP_ENCODE
1431	BUD13	PRMT5	ENST00000557443.5	chr14:22921008:22921069	eCLIP_ENCODE
1432	BUD13	ARHGAP4	ENST00000454164.5	chrX:153910813:153910895/chrX:153910377:153910460	eCLIP_ENCODE
1433	BUD13	GTPBP3	ENST00000602165.1	chr19:17338501:17338568/chr19:17337978:17338048/chr19:17337626:17337716	eCLIP_ENCODE
1434	BUD13	GTPBP3	ENST00000600610.5	chr19:17338501:17338568/chr19:17337978:17338048/chr19:17338918:17338981/chr19:17338981:17339059/chr19:17339085:17339162/chr19:17337626:17337716	eCLIP_ENCODE
1435	BUD13	SLC6A8	ENST00000429147.1	chrX:153692156:153692186/chrX:153692110:153692156/chrX:153691873:153691904	eCLIP_ENCODE
1436	BUD13	SLC6A8	ENST00000413787.1	chrX:153694533:153694543	eCLIP_ENCODE
1437	BUD13	AP1G2	ENST00000557162.1	chr14:23563836:23563872	eCLIP_ENCODE
1438	BUD13	SHMT2	ENST00000557703.5	chr12:57231015:57231053/chr12:57231684:57231761	eCLIP_ENCODE
1439	BUD13	SHMT2	ENST00000553529.5	chr12:57231015:57231053/chr12:57231684:57231761	eCLIP_ENCODE
1440	BUD13	SHMT2	ENST00000557427.5	chr12:57231015:57231053/chr12:57231684:57231761	eCLIP_ENCODE
1441	BUD13	SHMT2	ENST00000555773.5	chr12:57231015:57231053/chr12:57231684:57231761	eCLIP_ENCODE
1442	BUD13	SHMT2	ENST00000556737.1	chr12:57231015:57231053/chr12:57231684:57231761	eCLIP_ENCODE
1443	BUD13	YDJC	ENST00000292778.11	chr22:21629229:21629285/chr22:21629736:21629804	eCLIP_ENCODE
1444	BUD13	YDJC	ENST00000415762.6	chr22:21629229:21629285/chr22:21629736:21629804	eCLIP_ENCODE
1445	BUD13	YDJC	ENST00000398873.4	chr22:21629229:21629285/chr22:21629736:21629804	eCLIP_ENCODE
1446	BUD13	SDF2L1	ENST00000248958.5	chr22:21643862:21643957	eCLIP_ENCODE
1447	BUD13	BAG4	ENST00000521311.1	chr8:38208984:38209110	eCLIP_ENCODE
1448	BUD13	DDX3X	ENST00000611968.2	chrX:41346483:41346535	eCLIP_ENCODE
1449	BUD13	SGSM2	ENST00000570431.1	chr17:2364589:2364660	eCLIP_ENCODE
1450	BUD13	RNF215	ENST00000630264.1	chr22:30379555:30379654	eCLIP_ENCODE
1451	BUD13	RNF215	ENST00000421022.1	chr22:30379555:30379654	eCLIP_ENCODE
1452	BUD13	PKD1	ENST00000561668.5	chr16:2091811:2091867	eCLIP_ENCODE
1453	BUD13	LIME1	ENST00000444951.5	chr20:63737449:63737572	eCLIP_ENCODE
1454	BUD13	LIME1	ENST00000493265.2	chr20:63737449:63737572	eCLIP_ENCODE
1455	BUD13	STUB1	ENST00000567173.5	chr16:681786:681834	eCLIP_ENCODE
1456	BUD13	STUB1	ENST00000564370.5	chr16:681786:681834	eCLIP_ENCODE
1457	BUD13	STUB1	ENST00000566408.5	chr16:681786:681834	eCLIP_ENCODE
1458	BUD13	STUB1	ENST00000564316.1	chr16:681786:681834	eCLIP_ENCODE
1459	BUD13	PLXNB2	ENST00000434732.1	chr22:50284473:50284510	eCLIP_ENCODE
1460	BUD13	MAN2A2	ENST00000559965.5	chr15:90904186:90904223	eCLIP_ENCODE
1461	BUD13	MAN2A2	ENST00000559132.3	chr15:90906739:90906756	eCLIP_ENCODE
1462	BUD13	MAN2A2	ENST00000558171.1	chr15:90911047:90911107/chr15:90911107:90911132/chr15:90910191:90910216/chr15:90910495:90910528/chr15:90910976:90911034	eCLIP_ENCODE
1463	BUD13	MLST8	ENST00000562851.5	chr16:2206935:2206999/chr16:2207004:2207081/chr16:2206436:2206507	eCLIP_ENCODE
1464	BUD13	MLST8	ENST00000567623.6	chr16:2206935:2206999/chr16:2207004:2207081/chr16:2206436:2206507	eCLIP_ENCODE
1465	BUD13	MLST8	ENST00000562479.5	chr16:2206935:2206999/chr16:2207004:2207081/chr16:2206436:2206507	eCLIP_ENCODE
1466	BUD13	MECP2	ENST00000637917.1	chrX:154031408:154031468	eCLIP_ENCODE
1467	BUD13	LZTR1	ENST00000415354.6	chr22:20995527:20995590/chr22:20994276:20994349	eCLIP_ENCODE
1468	BUD13	CDAN1	ENST00000563260.1	chr15:42736739:42736789	eCLIP_ENCODE
1469	BUD13	RHOT2	ENST00000569197.2	chr16:673909:673931/chr16:674037:674099/chr16:673301:673350	eCLIP_ENCODE
1470	BUD13	NCAPH2	ENST00000522304.1	chr22:50522753:50522861	eCLIP_ENCODE
1471	BUD13	DNASE1L2	ENST00000382437.8	chr16:2236752:2236827	eCLIP_ENCODE
1472	BUD13	DCAF11	ENST00000558408.1	chr14:24115707:24115772	eCLIP_ENCODE
1473	BUD13	METTL26	ENST00000338401.8	chr16:635926:635990/chr16:636041:636096	eCLIP_ENCODE
1474	BUD13	METTL26	ENST00000397666.6	chr16:635926:635990/chr16:636041:636096	eCLIP_ENCODE
1475	BUD13	METTL26	ENST00000301686.13	chr16:635926:635990/chr16:636041:636096	eCLIP_ENCODE
1476	BUD13	METTL26	ENST00000397664.8	chr16:635926:635990/chr16:636041:636096	eCLIP_ENCODE
1477	BUD13	METTL26	ENST00000568077.5	chr16:635926:635990/chr16:636041:636096	eCLIP_ENCODE
1478	BUD13	METTL26	ENST00000456420.6	chr16:635926:635990/chr16:636041:636096	eCLIP_ENCODE
1479	BUD13	METTL26	ENST00000397665.6	chr16:635926:635990/chr16:636041:636096	eCLIP_ENCODE
1480	BUD13	METTL26	ENST00000564039.1	chr16:635926:635990/chr16:636041:636096	eCLIP_ENCODE
1481	BUD13	METTL26	ENST00000568773.1	chr16:635926:635990/chr16:636041:636096	eCLIP_ENCODE
1482	BUD13	METTL26	ENST00000565163.5	chr16:635926:635990/chr16:636041:636096	eCLIP_ENCODE
1483	BUD13	METTL26	ENST00000568830.1	chr16:635926:635990/chr16:636041:636096	eCLIP_ENCODE
1484	BUD13	METTL26	ENST00000614890.4	chr16:635926:635990/chr16:636041:636096	eCLIP_ENCODE
1485	BUD13	ATF4	ENST00000680748.1	chr22:39520757:39520791/chr22:39521665:39521787	eCLIP_ENCODE
1486	BUD13	ATF4	ENST00000674835.2	chr22:39520757:39520791/chr22:39521665:39521787	eCLIP_ENCODE
1487	BUD13	ANKMY2	ENST00000627859.1	chr7:16645411:16645456	eCLIP_ENCODE
1488	BUD13	ACACA	ENST00000614438.1	chr17:37330243:37330335	eCLIP_ENCODE
1489	BUD13	CITED2	ENST00000537332.2	chr6:139374018:139374085/chr6:139373892:139374018	eCLIP_ENCODE
1490	BUD13	CITED2	ENST00000618718.1	chr6:139374018:139374085/chr6:139373892:139374018	eCLIP_ENCODE
1491	BUD13	USF2	ENST00000602164.5	chr19:35270033:35270113	eCLIP_ENCODE
1492	BUD13	SBF1	ENST00000686029.1	chr22:50455751:50455793/chr22:50456149:50456174	eCLIP_ENCODE
1493	BUD13	SBF1	ENST00000692006.1	chr22:50460109:50460153	eCLIP_ENCODE
1494	BUD13	SBF1	ENST00000686421.1	chr22:50466445:50466526/chr22:50466672:50466715/chr22:50467030:50467076	eCLIP_ENCODE
1495	BUD13	SBF1	ENST00000692076.1	chr22:50466445:50466526/chr22:50466672:50466715/chr22:50467030:50467076	eCLIP_ENCODE
1496	BUD13	SBF1	ENST00000687878.1	chr22:50466445:50466526/chr22:50466672:50466715/chr22:50467030:50467076	eCLIP_ENCODE
1497	BUD13	JMJD8	ENST00000562824.5	chr16:684164:684217	eCLIP_ENCODE
1498	BUD13	JMJD8	ENST00000562111.1	chr16:684164:684217	eCLIP_ENCODE
1499	BUD13	ZNF593OS	ENST00000407889.6	chr1:26170515:26170674	eCLIP_ENCODE
1500	BUD13	ZNF593OS	ENST00000433939.6	chr1:26170515:26170674	eCLIP_ENCODE
1501	BUD13	ZNF593OS	ENST00000648649.1	chr1:26170515:26170674	eCLIP_ENCODE
1502	BUD13	ERGIC3	ENST00000442139.5	chr20:35556242:35556286	eCLIP_ENCODE
1503	BUD13	ERGIC3	ENST00000451605.1	chr20:35556242:35556286	eCLIP_ENCODE
1504	BUD13	CYCS	ENST00000409409.5	chr7:25125113:25125177	eCLIP_ENCODE
1505	BUD13	CYCS	ENST00000409764.5	chr7:25125113:25125177	eCLIP_ENCODE
1506	BUD13	CYCS	ENST00000413447.1	chr7:25125113:25125177	eCLIP_ENCODE
1507	BUD13	CDK9	ENST00000421939.5	chr9:127786892:127786937/chr9:127786674:127786744	eCLIP_ENCODE
1508	BUD13	ZNF593	ENST00000374266.7	chr1:26170515:26170674	eCLIP_ENCODE
1509	BUD13	ZNF593	ENST00000270812.6	chr1:26170515:26170674	eCLIP_ENCODE
1510	BUD13	SOCS2	ENST00000547229.1	chr12:93572649:93572754	eCLIP_ENCODE
1511	BUD13	EMD	ENST00000428228.5	chrX:154380416:154380474/chrX:154380354:154380416/chrX:154379842:154379878/chrX:154380738:154380772	eCLIP_ENCODE
1512	BUD13	EMD	ENST00000684082.1	chrX:154380416:154380474/chrX:154380354:154380416/chrX:154379842:154379878/chrX:154380738:154380772	eCLIP_ENCODE
1513	BUD13	PLOD3	ENST00000440925.1	chr7:101210758:101210831/chr7:101210649:101210758	eCLIP_ENCODE
1514	BUD13	MRPL41	ENST00000371443.6	chr9:137552016:137552054	eCLIP_ENCODE
1515	BUD13	PARP2	ENST00000539930.1	chr14:20357596:20357679	eCLIP_ENCODE
1516	BUD13	RASGRP2	ENST00000419843.1	chr11:64744082:64744161	eCLIP_ENCODE
1517	BUD13	SYMPK	ENST00000601600.1	chr19:45854551:45854653	eCLIP_ENCODE
1518	BUD13	MAP4K2	ENST00000444560.1	chr11:64802064:64802135/chr11:64801737:64801797	eCLIP_ENCODE
1519	BUD13	H1-2	ENST00000343677.4	chr6:26056146:26056188/chr6:26056188:26056207/chr6:26056068:26056114	eCLIP_ENCODE
1520	BUD13	HBG2	ENST00000336906.6	chr11:5254230:5254274/chr11:5254274:5254312	eCLIP_ENCODE
1521	BUD13	HBG2	ENST00000444587.1	chr11:5254230:5254274/chr11:5254274:5254312	eCLIP_ENCODE
1522	BUD13	HBE1	ENST00000396895.3	chr11:5268598:5268616	eCLIP_ENCODE
1523	BUD13	PAXX	ENST00000371620.4	chr9:136993130:136993163/chr9:136992990:136993101	eCLIP_ENCODE
1524	BUD13	HBG1	ENST00000330597.5	chr11:5249286:5249377/chr11:5249224:5249270	eCLIP_ENCODE
1525	BUD13	HBG1	ENST00000632727.1	chr11:5249286:5249377/chr11:5249224:5249270	eCLIP_ENCODE
1526	BUD13	UAP1L1	ENST00000476184.5	chr9:137078520:137078584	eCLIP_ENCODE
1527	BUD13	DPP7	ENST00000470766.5	chr9:137111706:137111715	eCLIP_ENCODE
1528	BUD13	SERTAD3	ENST00000392028.8	chr19:40442019:40442125	eCLIP_ENCODE
1529	BUD13	SCRIB	ENST00000674065.1	chr8:143805405:143805422	eCLIP_ENCODE
1530	BUD13	NRBP2	ENST00000530347.1	chr8:143839628:143839721/chr8:143839570:143839628	eCLIP_ENCODE
1531	BUD13	LCOR	ENST00000675250.1	chr10:96833154:96833202	eCLIP_ENCODE
1532	BUD13	GRINA	ENST00000530898.1	chr8:143991187:143991230	eCLIP_ENCODE
1533	BUD13	GRINA	ENST00000534791.5	chr8:143991632:143991687	eCLIP_ENCODE
1534	BUD13	GRINA	ENST00000533044.5	chr8:143991632:143991687	eCLIP_ENCODE
1535	BUD13	EXOSC4	ENST00000525936.1	chr8:144079906:144079995	eCLIP_ENCODE
1536	BUD13	EXOSC4	ENST00000316052.6	chr8:144079906:144079995	eCLIP_ENCODE
1537	BUD13	EXOSC4	ENST00000527954.1	chr8:144079906:144079995	eCLIP_ENCODE
1538	BUD13	GPAA1	ENST00000529503.5	chr8:144083639:144083669/chr8:144083527:144083639	eCLIP_ENCODE
1539	BUD13	GPAA1	ENST00000530633.1	chr8:144083639:144083669/chr8:144083527:144083639	eCLIP_ENCODE
1540	BUD13	GPAA1	ENST00000524418.5	chr8:144083639:144083669/chr8:144083527:144083639	eCLIP_ENCODE
1541	BUD13	GPAA1	ENST00000528073.5	chr8:144083639:144083669/chr8:144083527:144083639	eCLIP_ENCODE
1542	BUD13	GPAA1	ENST00000530258.1	chr8:144083639:144083669/chr8:144083527:144083639	eCLIP_ENCODE
1543	BUD13	NT5DC2	ENST00000471522.5	chr3:52528305:52528340	eCLIP_ENCODE
1544	BUD13	ARHGEF1	ENST00000600517.1	chr19:41905952:41905998	eCLIP_ENCODE
1545	BUD13	SHARPIN	ENST00000532536.5	chr8:144098935:144099009	eCLIP_ENCODE
1546	BUD13	CARM1	ENST00000586298.1	chr19:10921600:10921653/chr19:10920274:10920340	eCLIP_ENCODE
1547	BUD13	PHPT1	ENST00000247665.12	chr9:136850694:136850837	eCLIP_ENCODE
1548	BUD13	PPP1R15A	ENST00000600406.1	chr19:48874937:48874994/chr19:48874712:48874758	eCLIP_ENCODE
1549	BUD13	TMEM209	ENST00000471077.2	chr7:130204065:130204118	eCLIP_ENCODE
1550	BUD13	BCKDK	ENST00000484226.2	chr16:31109807:31109851	eCLIP_ENCODE
1551	BUD13	CDK16	ENST00000523034.1	chrX:47224356:47224428	eCLIP_ENCODE
1552	BUD13	FTL	ENST00000331825.11	chr19:48966262:48966277/chr19:48965937:48965959	eCLIP_ENCODE
1553	BUD13	CHCHD1	ENST00000372837.3	chr10:73783053:73783135	eCLIP_ENCODE
1554	BUD13	CHCHD1	ENST00000372833.6	chr10:73783053:73783135	eCLIP_ENCODE
1555	BUD13	ZSWIM8	ENST00000466354.1	chr10:73800918:73800989	eCLIP_ENCODE
1556	BUD13	RPS20	ENST00000524349.5	chr8:56073974:56074034/chr8:56073617:56073627	eCLIP_ENCODE
1557	BUD13	RPS20	ENST00000009589.8	chr8:56073974:56074034/chr8:56073617:56073627	eCLIP_ENCODE
1558	BUD13	RPS20	ENST00000520627.1	chr8:56073974:56074034/chr8:56073617:56073627	eCLIP_ENCODE
1559	BUD13	RPS20	ENST00000523936.5	chr8:56073974:56074034/chr8:56073617:56073627	eCLIP_ENCODE
1560	BUD13	RPS20	ENST00000519606.5	chr8:56073974:56074034/chr8:56073617:56073627	eCLIP_ENCODE
1561	BUD13	RPS20	ENST00000518875.5	chr8:56073974:56074034/chr8:56073617:56073627	eCLIP_ENCODE
1562	BUD13	DDX41	ENST00000504781.5	chr5:177515635:177515682	eCLIP_ENCODE
1563	BUD13	DDX41	ENST00000509576.5	chr5:177515635:177515682	eCLIP_ENCODE
1564	BUD13	DDX41	ENST00000629036.2	chr5:177515635:177515682	eCLIP_ENCODE
1565	BUD13	DMAP1	ENST00000436069.5	chr1:44214645:44214739	eCLIP_ENCODE
1566	BUD13	PPAN	ENST00000444703.1	chr19:10110431:10110466	eCLIP_ENCODE
1567	BUD13	EIF3G	ENST00000593054.5	chr19:10116733:10116793/chr19:10116428:10116457	eCLIP_ENCODE
1568	BUD13	M6PR	ENST00000543159.1	chr12:8945535:8945601	eCLIP_ENCODE
1569	BUD13	ICAM5	ENST00000587398.1	chr19:10291089:10291112	eCLIP_ENCODE
1570	BUD13	MARS1	ENST00000630571.2	chr12:57489272:57489351	eCLIP_ENCODE
1571	BUD13	MARS1	ENST00000547665.5	chr12:57515151:57515160/chr12:57515307:57515336	eCLIP_ENCODE
1572	BUD13	MARS1	ENST00000552499.5	chr12:57515307:57515336	eCLIP_ENCODE
1573	BUD13	MARS1	ENST00000551172.1	chr12:57515307:57515336	eCLIP_ENCODE
1574	BUD13	MBD6	ENST00000546632.1	chr12:57523983:57524106	eCLIP_ENCODE
1575	BUD13	MBD6	ENST00000552255.5	chr12:57523983:57524106	eCLIP_ENCODE
1576	BUD13	DPM2	ENST00000373110.4	chr9:127936619:127936686	eCLIP_ENCODE
1577	BUD13	B4GALNT1	ENST00000547741.1	chr12:57627830:57628000	eCLIP_ENCODE
1578	BUD13	B4GALNT1	ENST00000548487.5	chr12:57632654:57632718	eCLIP_ENCODE
1579	BUD13	B4GALNT1	ENST00000551220.1	chr12:57632654:57632718	eCLIP_ENCODE
1580	BUD13	INSIG1	ENST00000425172.1	chr7:155298057:155298091	eCLIP_ENCODE
1581	BUD13	OS9	ENST00000551285.5	chr12:57695772:57695815	eCLIP_ENCODE
1582	BUD13	OS9	ENST00000552423.1	chr12:57695772:57695815	eCLIP_ENCODE
1583	BUD13	ISYNA1	ENST00000578352.5	chr19:18437425:18437487/chr19:18437697:18437750/chr19:18437646:18437697	eCLIP_ENCODE
1584	BUD13	ISYNA1	ENST00000581800.5	chr19:18437425:18437487/chr19:18437697:18437750/chr19:18437646:18437697	eCLIP_ENCODE
1585	BUD13	ISYNA1	ENST00000583534.1	chr19:18437425:18437487/chr19:18437697:18437750/chr19:18437646:18437697	eCLIP_ENCODE
1586	BUD13	EIF1AD	ENST00000529973.1	chr11:65999343:65999405/chr11:66000002:66000074/chr11:66000308:66000405	eCLIP_ENCODE
1587	BUD13	EIF1AD	ENST00000527051.1	chr11:66000002:66000074/chr11:66000308:66000405	eCLIP_ENCODE
1588	BUD13	PNKP	ENST00000625216.2	chr19:49862250:49862336	eCLIP_ENCODE
1589	BUD13	PNKP	ENST00000637897.1	chr19:49865398:49865442	eCLIP_ENCODE
1590	BUD13	HMGB2	ENST00000438704.6	chr4:173332023:173332049/chr4:173331975:173332023/chr4:173332049:173332057/chr4:173332057:173332070	eCLIP_ENCODE
1591	BUD13	CKB	ENST00000554989.1	chr14:103520575:103520629	eCLIP_ENCODE
1592	BUD13	CKB	ENST00000553610.5	chr14:103520575:103520629	eCLIP_ENCODE
1593	BUD13	CKB	ENST00000555039.1	chr14:103520575:103520629	eCLIP_ENCODE
1594	BUD13	CKB	ENST00000553878.5	chr14:103521626:103521689/chr14:103521428:103521509/chr14:103521394:103521428/chr14:103521706:103521748	eCLIP_ENCODE
1595	BUD13	SERF2	ENST00000674451.1	chr15:43793131:43793171	eCLIP_ENCODE
1596	BUD13	SERF2	ENST00000339624.9	chr15:43793131:43793171	eCLIP_ENCODE
1597	BUD13	SERF2	ENST00000402131.5	chr15:43793131:43793171	eCLIP_ENCODE
1598	BUD13	SERF2	ENST00000403425.5	chr15:43793131:43793171	eCLIP_ENCODE
1599	BUD13	SERF2	ENST00000409614.1	chr15:43793131:43793171	eCLIP_ENCODE
1600	BUD13	H1-5	ENST00000331442.5	chr6:27867030:27867077	eCLIP_ENCODE
1601	BUD13	U2AF1L4	ENST00000601236.1	chr19:35744333:35744454	eCLIP_ENCODE
1602	BUD13	RPS28	ENST00000600659.3	chr19:8322132:8322185	eCLIP_ENCODE
1603	BUD13	HNRNPM	ENST00000598999.1	chr19:8487004:8487084/chr19:8486425:8486486	eCLIP_ENCODE
1604	BUD13	GFUS	ENST00000527006.1	chr8:143616211:143616260/chr8:143615123:143615192/chr8:143614882:143615005	eCLIP_ENCODE
1605	BUD13	VPS45	ENST00000643611.1	chr1:150067886:150067978	eCLIP_ENCODE
1606	BUD13	GALT	ENST00000554897.5	chr9:34647799:34647875/chr9:34647211:34647267/chr9:34647031:34647140	eCLIP_ENCODE
1607	BUD13	GALT	ENST00000556244.1	chr9:34647799:34647875/chr9:34647211:34647267	eCLIP_ENCODE
1608	BUD13	TNKS1BP1	ENST00000530920.1	chr11:57310295:57310359/chr11:57309975:57310030	eCLIP_ENCODE
1609	BUD13	GTF3C5	ENST00000435745.1	chr9:133055060:133055120	eCLIP_ENCODE
1610	BUD13	FKBP2	ENST00000535135.7	chr11:64243343:64243393	eCLIP_ENCODE
1611	BUD13	IER3	ENST00000259874.6	chr6:30744158:30744218	eCLIP_ENCODE
1612	BUD13	IER3	ENST00000376377.2	chr6:30744158:30744218	eCLIP_ENCODE
1613	BUD13	RHBDF1	ENST00000419764.1	chr16:64622:64682/chr16:63769:63829	eCLIP_ENCODE
1614	BUD13	POGZ	ENST00000594456.1	chr1:151427971:151428064	eCLIP_ENCODE
1615	BUD13	PIH1D1	ENST00000595550.1	chr19:49450918:49450968	eCLIP_ENCODE
1616	BUD13	TUBA1B	ENST00000549870.5	chr12:49129390:49129417	eCLIP_ENCODE
1617	BUD13	SLC43A3	ENST00000524863.5	chr11:57426915:57426986	eCLIP_ENCODE
1618	BUD13	SLC43A3	ENST00000532795.5	chr11:57426915:57426986	eCLIP_ENCODE
1619	BUD13	SLC43A3	ENST00000533051.5	chr11:57426915:57426986	eCLIP_ENCODE
1620	BUD13	SLC43A3	ENST00000526621.5	chr11:57426915:57426986	eCLIP_ENCODE
1621	BUD13	SLC43A3	ENST00000530316.5	chr11:57426915:57426986	eCLIP_ENCODE
1622	BUD13	SLC43A3	ENST00000529748.1	chr11:57426915:57426986	eCLIP_ENCODE
1623	BUD13	SLC43A3	ENST00000532278.1	chr11:57426915:57426986	eCLIP_ENCODE
1624	BUD13	UBXN6	ENST00000590466.2	chr19:4446347:4446427	eCLIP_ENCODE
1625	BUD13	SKIV2L	ENST00000483553.5	chr6:31969394:31969444/chr6:31968243:31968306	eCLIP_ENCODE
1626	BUD13	SKIV2L	ENST00000491994.1	chr6:31969394:31969444	eCLIP_ENCODE
1627	BUD13	LIN7B	ENST00000486217.2	chr19:49114592:49114676	eCLIP_ENCODE
1628	BUD13	DXO	ENST00000495340.5	chr6:31970488:31970544	eCLIP_ENCODE
1629	BUD13	ALDOA	ENST00000565355.1	chr16:30070085:30070103/chr16:30070108:30070123	eCLIP_ENCODE
1630	BUD13	ENO2	ENST00000543975.1	chr12:6922292:6922387/chr12:6921773:6921859	eCLIP_ENCODE
1631	BUD13	CSNK1G2	ENST00000591002.5	chr19:1978803:1978848	eCLIP_ENCODE
1632	BUD13	CSNK1G2	ENST00000585959.2	chr19:1978803:1978848	eCLIP_ENCODE
1633	BUD13	TECR	ENST00000601187.1	chr19:14565015:14565064	eCLIP_ENCODE
1634	BUD13	H3C4	ENST00000356476.3	chr6:26196922:26196923	eCLIP_ENCODE
1635	BUD13	ATP6V0C	ENST00000564973.1	chr16:2519458:2519539	eCLIP_ENCODE
1636	BUD13	VCP	ENST00000681562.1	chr9:35065343:35065384	eCLIP_ENCODE
1637	BUD13	VCP	ENST00000679449.1	chr9:35068022:35068075	eCLIP_ENCODE
1638	BUD13	HSPB1	ENST00000248553.7	chr7:76303912:76303948	eCLIP_ENCODE
1639	BUD13	HSPB1	ENST00000674650.1	chr7:76303912:76303948	eCLIP_ENCODE
1640	BUD13	HSPB1	ENST00000429938.1	chr7:76303912:76303948	eCLIP_ENCODE
1641	BUD13	ACTB	ENST00000417101.2	chr7:5529402:5529413/chr7:5529413:5529422/chr7:5529422:5529466/chr7:5529466:5529531	eCLIP_ENCODE
1642	BUD13	ANTKMT	ENST00000564000.5	chr16:722259:722363	eCLIP_ENCODE
1643	BUD13	ANTKMT	ENST00000219535.7	chr16:722259:722363	eCLIP_ENCODE
1644	BUD13	ANTKMT	ENST00000569529.6	chr16:722259:722363	eCLIP_ENCODE
1645	BUD13	ANTKMT	ENST00000568916.1	chr16:722259:722363	eCLIP_ENCODE
1646	BUD13	TMEM179B	ENST00000526546.1	chr11:62789230:62789312	eCLIP_ENCODE
1647	BUD13	RECQL4	ENST00000524998.1	chr8:144516731:144516782/chr8:144516596:144516688	eCLIP_ENCODE
1648	BUD13	RECQL4	ENST00000534538.1	chr8:144516731:144516782/chr8:144516596:144516688/chr8:144517480:144517507	eCLIP_ENCODE
1649	BUD13	POLD4	ENST00000530584.5	chr11:67351989:67352065/chr11:67352639:67352704	eCLIP_ENCODE
1650	BUD13	POLD4	ENST00000539074.1	chr11:67351989:67352065/chr11:67352639:67352704	eCLIP_ENCODE
1651	BUD13	POLD4	ENST00000531239.2	chr11:67351989:67352065/chr11:67352639:67352704	eCLIP_ENCODE
1652	BUD13	CPNE7	ENST00000526232.1	chr16:89596457:89596518	eCLIP_ENCODE
1653	BUD13	CDK10	ENST00000565470.1	chr16:89694612:89694641/chr16:89694645:89694705/chr16:89694471:89694555/chr16:89694324:89694394	eCLIP_ENCODE
1654	BUD13	CUTA	ENST00000488034.6	chr6:33417212:33417244/chr6:33417093:33417165	eCLIP_ENCODE
1655	BUD13	CUTA	ENST00000374500.10	chr6:33417212:33417244/chr6:33417093:33417165	eCLIP_ENCODE
1656	BUD13	CUTA	ENST00000607266.5	chr6:33417212:33417244/chr6:33417093:33417165	eCLIP_ENCODE
1657	BUD13	CUTA	ENST00000494751.5	chr6:33417212:33417244/chr6:33417093:33417165	eCLIP_ENCODE
1658	BUD13	CUTA	ENST00000488478.5	chr6:33417212:33417244/chr6:33417093:33417165	eCLIP_ENCODE
1659	BUD13	CUTA	ENST00000482684.5	chr6:33417212:33417244/chr6:33417093:33417165	eCLIP_ENCODE
1660	BUD13	CUTA	ENST00000374484.8	chr6:33417212:33417244/chr6:33417093:33417165	eCLIP_ENCODE
1661	BUD13	CUTA	ENST00000440279.7	chr6:33417212:33417244/chr6:33417093:33417165	eCLIP_ENCODE
1662	BUD13	CUTA	ENST00000374496.3	chr6:33417212:33417244/chr6:33417093:33417165	eCLIP_ENCODE
1663	BUD13	RPL13	ENST00000467736.5	chr16:89560914:89560936/chr16:89560876:89560914/chr16:89561376:89561411/chr16:89561552:89561573	eCLIP_ENCODE
1664	BUD13	RPL13	ENST00000472354.1	chr16:89562834:89562863	eCLIP_ENCODE
1665	BUD13	FTSJ3	ENST00000584574.5	chr17:63827541:63827623	eCLIP_ENCODE
1666	BUD13	FTSJ3	ENST00000585145.1	chr17:63827541:63827623	eCLIP_ENCODE
1667	BUD13	NDUFS3	ENST00000530295.5	chr11:47580779:47580865	eCLIP_ENCODE
1668	BUD13	NDUFS3	ENST00000534208.5	chr11:47580779:47580865	eCLIP_ENCODE
1669	BUD13	HAUS3	ENST00000514395.1	chr4:2241537:2241573	eCLIP_ENCODE
1670	BUD13	HAUS3	ENST00000502440.1	chr4:2241537:2241573	eCLIP_ENCODE
1671	BUD13	SART3	ENST00000546611.1	chr12:108560833:108560902	eCLIP_ENCODE
1672	BUD13	G3BP2	ENST00000510902.2	chr4:75655207:75655249	eCLIP_ENCODE
1673	BUD13	GSK3A	ENST00000678751.1	chr19:42232759:42232804	eCLIP_ENCODE
1674	BUD13	GIPR	ENST00000591322.1	chr19:45671031:45671180	eCLIP_ENCODE
1675	BUD13	EEF1D	ENST00000524883.1	chr8:143590050:143590099	eCLIP_ENCODE
1676	BUD13	FHOD1	ENST00000567561.1	chr16:67231935:67231964	eCLIP_ENCODE
1677	BUD13	CCAR2	ENST00000521301.5	chr8:22606585:22606646	eCLIP_ENCODE
1678	BUD13	CCAR2	ENST00000521837.5	chr8:22606922:22606955/chr8:22606585:22606646	eCLIP_ENCODE
1679	BUD13	CCAR2	ENST00000523349.5	chr8:22606922:22606955/chr8:22606585:22606646	eCLIP_ENCODE
1680	BUD13	CCAR2	ENST00000518989.1	chr8:22606922:22606955	eCLIP_ENCODE
1681	BUD13	HMGCR	ENST00000509085.5	chr5:75359411:75359440	eCLIP_ENCODE
1682	BUD13	HMGCR	ENST00000511986.1	chr5:75359411:75359440	eCLIP_ENCODE
1683	BUD13	SAT2	ENST00000269298.10	chr17:7627205:7627260	eCLIP_ENCODE
1684	BUD13	SAT2	ENST00000571074.5	chr17:7627205:7627260	eCLIP_ENCODE
1685	BUD13	SAT2	ENST00000575826.5	chr17:7627205:7627260	eCLIP_ENCODE
1686	BUD13	SAT2	ENST00000573566.1	chr17:7627205:7627260	eCLIP_ENCODE
1687	BUD13	GNB2	ENST00000412215.5	chr7:100677326:100677394	eCLIP_ENCODE
1688	BUD13	RPL15	ENST00000354811.5	chr3:23918422:23918469	eCLIP_ENCODE
1689	BUD13	RPP21	ENST00000433076.6	chr6:30346419:30346467	eCLIP_ENCODE
1690	BUD13	RPP21	ENST00000442966.7	chr6:30346419:30346467	eCLIP_ENCODE
1691	BUD13	RPP21	ENST00000428040.6	chr6:30346419:30346467	eCLIP_ENCODE
1692	BUD13	RPP21	ENST00000436442.2	chr6:30346419:30346467	eCLIP_ENCODE
1693	BUD13	SRRT	ENST00000449389.1	chr7:100885707:100885753/chr7:100885870:100885905/chr7:100885486:100885507	eCLIP_ENCODE
1694	BUD13	GBF1	ENST00000676927.1	chr10:102370712:102370751	eCLIP_ENCODE
1695	BUD13	GBF1	ENST00000676985.1	chr10:102376254:102376279	eCLIP_ENCODE
1696	BUD13	GBF1	ENST00000678558.1	chr10:102376254:102376279	eCLIP_ENCODE
1697	BUD13	GBF1	ENST00000677100.1	chr10:102376254:102376279	eCLIP_ENCODE
1698	BUD13	KIF5A	ENST00000675299.1	chr12:57576295:57576336	eCLIP_ENCODE
1699	BUD13	CD63	ENST00000548898.5	chr12:55726643:55726730	eCLIP_ENCODE
1700	BUD13	CD63	ENST00000552067.5	chr12:55726643:55726730	eCLIP_ENCODE
1701	BUD13	CD63	ENST00000548160.5	chr12:55726643:55726730	eCLIP_ENCODE
1702	BUD13	FLCN	ENST00000461699.1	chr17:17228091:17228237/chr17:17228237:17228310	eCLIP_ENCODE
1703	BUD13	EIF4G1	ENST00000676206.1	chr3:184320626:184320663	eCLIP_ENCODE
1704	BUD13	EIF4G1	ENST00000428387.5	chr3:184320626:184320663	eCLIP_ENCODE
1705	BUD13	EIF4G1	ENST00000427607.5	chr3:184320626:184320663	eCLIP_ENCODE
1706	BUD13	EIF4G1	ENST00000457456.5	chr3:184320626:184320663	eCLIP_ENCODE
1707	BUD13	CACTIN	ENST00000591726.1	chr19:3611888:3611924	eCLIP_ENCODE
1708	BUD13	PRR13	ENST00000551945.5	chr12:53443374:53443418/chr12:53442670:53442773	eCLIP_ENCODE
1709	BUD13	ABCB8	ENST00000491920.1	chr7:151036082:151036123	eCLIP_ENCODE
1710	BUD13	YJU2B	ENST00000589096.1	chr19:13759008:13759116	eCLIP_ENCODE
1711	BUD13	ABCA2	ENST00000490486.2	chr9:137009072:137009155	eCLIP_ENCODE
1712	BUD13	NBEAL2	ENST00000441027.5	chr3:47004918:47005006	eCLIP_ENCODE
1713	BUD13	PER1	ENST00000583559.1	chr17:8144603:8144659	eCLIP_ENCODE
1714	BUD13	LYPLA2	ENST00000421070.1	chr1:23792810:23792848	eCLIP_ENCODE
1715	BUD13	LYPLA2	ENST00000374501.1	chr1:23794178:23794260	eCLIP_ENCODE
1716	BUD13	VAMP2	ENST00000481878.1	chr17:8162146:8162220	eCLIP_ENCODE
1717	BUD13	SRRM2	ENST00000572883.1	chr16:2768964:2768994/chr16:2768951:2768964/chr16:2768401:2768475/chr16:2768342:2768401/chr16:2768294:2768342	eCLIP_ENCODE
1718	BUD13	PFAS	ENST00000578979.5	chr17:8266933:8267002	eCLIP_ENCODE
1719	BUD13	AQP1	ENST00000651610.1	chr7:30923411:30923548	eCLIP_ENCODE
1720	BUD13	EML3	ENST00000439994.5	chr11:62602858:62602927/chr11:62602956:62603006/chr11:62603019:62603162	eCLIP_ENCODE
1721	BUD13	EML3	ENST00000466886.5	chr11:62611539:62611633	eCLIP_ENCODE
1722	BUD13	EML3	ENST00000466671.5	chr11:62611539:62611633	eCLIP_ENCODE
1723	BUD13	EML3	ENST00000419857.1	chr11:62611539:62611633	eCLIP_ENCODE
1724	BUD13	RNF40	ENST00000563909.5	chr16:30762391:30762535	eCLIP_ENCODE
1725	BUD13	RNF40	ENST00000566811.5	chr16:30762391:30762535	eCLIP_ENCODE
1726	BUD13	RNF40	ENST00000565931.1	chr16:30762391:30762535	eCLIP_ENCODE
1727	BUD13	ZYX	ENST00000449630.5	chr7:143381842:143381902	eCLIP_ENCODE
1728	BUD13	ZYX	ENST00000457235.5	chr7:143381842:143381902	eCLIP_ENCODE
1729	BUD13	MLF2	ENST00000536207.1	chr12:6751612:6751686	eCLIP_ENCODE
1730	BUD13	SLC3A2	ENST00000539458.1	chr11:62881877:62881964/chr11:62881825:62881875	eCLIP_ENCODE
1731	BUD13	HAGHL	ENST00000562187.1	chr16:727291:727341	eCLIP_ENCODE
1732	BUD13	HAGHL	ENST00000562141.5	chr16:727291:727341	eCLIP_ENCODE
1733	BUD13	HAGHL	ENST00000561546.5	chr16:729143:729184/chr16:727291:727341	eCLIP_ENCODE
1734	BUD13	HAGHL	ENST00000564545.1	chr16:727291:727341	eCLIP_ENCODE
1735	BUD13	HAGHL	ENST00000569385.1	chr16:729143:729184	eCLIP_ENCODE
1736	BUD13	HNRNPA1	ENST00000677291.1	chr12:54282688:54282716	eCLIP_ENCODE
1737	BUD13	HNRNPA1	ENST00000677645.1	chr12:54282688:54282716	eCLIP_ENCODE
1738	BUD13	HNRNPA1	ENST00000677636.1	chr12:54282688:54282716	eCLIP_ENCODE
1739	BUD13	HNRNPA1	ENST00000678347.1	chr12:54282688:54282716	eCLIP_ENCODE
1740	BUD13	HNRNPA1	ENST00000678876.1	chr12:54282688:54282716	eCLIP_ENCODE
1741	BUD13	RAB24	ENST00000504395.1	chr5:177303010:177303102	eCLIP_ENCODE
1742	BUD13	ST6GALNAC1	ENST00000585633.1	chr17:76625630:76625719	eCLIP_ENCODE
1743	BUD13	TOMM40	ENST00000589253.1	chr19:44891340:44891405	eCLIP_ENCODE
1744	BUD13	SRSF2	ENST00000583836.1	chr17:76736731:76736751/chr17:76736751:76736791/chr17:76736468:76736484/chr17:76736434:76736468	eCLIP_ENCODE
1745	BUD13	SRSF2	ENST00000358156.6	chr17:76736731:76736751/chr17:76736751:76736791/chr17:76736468:76736484/chr17:76736434:76736468	eCLIP_ENCODE
1746	BUD13	APOC1	ENST00000589078.1	chr19:44916169:44916229	eCLIP_ENCODE
1747	BUD13	PLEKHG4	ENST00000562744.1	chr16:67280673:67280754/chr16:67280547:67280608	eCLIP_ENCODE
1748	BUD13	CDK2AP2	ENST00000301488.8	chr11:67507356:67507412	eCLIP_ENCODE
1749	BUD13	CDK2AP2	ENST00000531178.1	chr11:67507356:67507412	eCLIP_ENCODE
1750	BUD13	CDK2AP2	ENST00000531506.1	chr11:67507356:67507412	eCLIP_ENCODE
1751	BUD13	NDUFV1	ENST00000527355.5	chr11:67611157:67611197	eCLIP_ENCODE
1752	BUD13	MRPL28	ENST00000450882.1	chr16:368744:368782/chr16:368603:368643	eCLIP_ENCODE
1753	BUD13	EIF4A2	ENST00000441007.5	chr3:186784021:186784065/chr3:186784418:186784429/chr3:186784333:186784392/chr3:186784392:186784411/chr3:186784429:186784435/chr3:186783808:186783856/chr3:186783656:186783733/chr3:186784435:186784486	eCLIP_ENCODE
1754	BUD13	EIF4A2	ENST00000445596.5	chr3:186784021:186784065/chr3:186784418:186784429/chr3:186784333:186784392/chr3:186784392:186784411/chr3:186784429:186784435/chr3:186783808:186783856/chr3:186783656:186783733/chr3:186784435:186784486	eCLIP_ENCODE
1755	BUD13	EIF4A2	ENST00000498746.1	chr3:186784418:186784429/chr3:186784333:186784392/chr3:186784392:186784411/chr3:186784429:186784435/chr3:186784435:186784486	eCLIP_ENCODE
1756	BUD13	CCHCR1	ENST00000488920.2	chr6:31157059:31157132	eCLIP_ENCODE
1757	BUD13	CCHCR1	ENST00000507892.1	chr6:31157059:31157132	eCLIP_ENCODE
1758	BUD13	CCHCR1	ENST00000506831.1	chr6:31157059:31157132	eCLIP_ENCODE
1759	BUD13	H3-3B	ENST00000592643.5	chr17:75778731:75778781	eCLIP_ENCODE
1760	BUD13	H3-3B	ENST00000591890.5	chr17:75778731:75778781	eCLIP_ENCODE
1761	BUD13	H3-3B	ENST00000587560.5	chr17:75778731:75778781	eCLIP_ENCODE
1762	BUD13	H3-3B	ENST00000589599.5	chr17:75778731:75778781	eCLIP_ENCODE
1763	BUD13	H3-3B	ENST00000586270.5	chr17:75778731:75778781	eCLIP_ENCODE
1764	BUD13	H3-3B	ENST00000587171.1	chr17:75778731:75778781	eCLIP_ENCODE
1765	BUD13	RNF44	ENST00000506378.1	chr5:176529831:176529877/chr5:176529678:176529689	eCLIP_ENCODE
1766	BUD13	ZNF692	ENST00000533647.1	chr1:248857409:248857454/chr1:248857633:248857723/chr1:248857464:248857531	eCLIP_ENCODE
1767	BUD13	ZNF692	ENST00000496231.1	chr1:248857409:248857454/chr1:248857633:248857723/chr1:248857464:248857531	eCLIP_ENCODE
1768	BUD13	ZNF692	ENST00000528141.5	chr1:248857409:248857454/chr1:248857633:248857723/chr1:248857464:248857531	eCLIP_ENCODE
1769	BUD13	ZNF692	ENST00000530986.5	chr1:248857633:248857723	eCLIP_ENCODE
1770	BUD13	RBM4	ENST00000532968.1	chr11:66640115:66640165	eCLIP_ENCODE
1771	BUD13	RPL29	ENST00000481629.1	chr3:51994980:51995013	eCLIP_ENCODE
1772	BUD13	C12orf73	ENST00000546540.1	chr12:103956714:103956817	eCLIP_ENCODE
1773	BUD13	QARS1	ENST00000634432.1	chr3:49099913:49099925/chr3:49100382:49100414	eCLIP_ENCODE
1774	BUD13	QARS1	ENST00000635494.1	chr3:49103370:49103414/chr3:49103867:49103895	eCLIP_ENCODE
1775	BUD13	HSF4	ENST00000517729.5	chr16:67165733:67165786/chr16:67165637:67165712/chr16:67166095:67166178/chr16:67166217:67166324/chr16:67166324:67166364	eCLIP_ENCODE
1776	BUD13	ATXN2L	ENST00000566007.5	chr16:28836247:28836314/chr16:28836143:28836175	eCLIP_ENCODE
1777	BUD13	ATXN2L	ENST00000564162.1	chr16:28836247:28836314/chr16:28836143:28836175	eCLIP_ENCODE
1778	BUD13	NR1H2	ENST00000597790.5	chr19:50376517:50376580	eCLIP_ENCODE
1779	BUD13	RPL36	ENST00000582463.5	chr19:5690630:5690684	eCLIP_ENCODE
1780	BUD13	RPL36	ENST00000347512.8	chr19:5690630:5690684	eCLIP_ENCODE
1781	BUD13	RPL36	ENST00000579446.1	chr19:5690630:5690684	eCLIP_ENCODE
1782	BUD13	RPL36	ENST00000394580.2	chr19:5690630:5690684	eCLIP_ENCODE
1783	BUD13	TROAP	ENST00000549275.5	chr12:49324118:49324139	eCLIP_ENCODE
1784	BUD13	TROAP	ENST00000380327.9	chr12:49324118:49324139	eCLIP_ENCODE
1785	BUD13	TROAP	ENST00000548311.5	chr12:49324118:49324139	eCLIP_ENCODE
1786	BUD13	TROAP	ENST00000550709.5	chr12:49324118:49324139	eCLIP_ENCODE
1787	BUD13	TROAP	ENST00000549534.1	chr12:49324118:49324139	eCLIP_ENCODE
1788	BUD13	DUS3L	ENST00000590343.1	chr19:5785268:5785345	eCLIP_ENCODE
1789	BUD13	DAPK3	ENST00000594894.1	chr19:3960003:3960056/chr19:3959864:3959950	eCLIP_ENCODE
1790	BUD13	RPL37	ENST00000508493.1	chr5:40834127:40834199/chr5:40835032:40835077/chr5:40835077:40835149/chr5:40834226:40834285	eCLIP_ENCODE
1791	BUD13	RPL41	ENST00000501597.3	chr12:56117475:56117479	eCLIP_ENCODE
1792	BUD13	RPL41	ENST00000546591.6	chr12:56117475:56117479	eCLIP_ENCODE
1793	BUD13	SH2B1	ENST00000569651.1	chr16:28873689:28873769/chr16:28873601:28873665	eCLIP_ENCODE
1794	BUD13	TSR1	ENST00000571806.1	chr17:2335692:2335743/chr17:2336234:2336282/chr17:2336125:2336172	eCLIP_ENCODE
1795	BUD13	KMT2B	ENST00000689864.1	chr19:35724136:35724179	eCLIP_ENCODE
1796	BUD13	KMT2B	ENST00000690487.1	chr19:35724136:35724179	eCLIP_ENCODE
1797	BUD13	DDX5	ENST00000577787.1	chr17:64503527:64503572	eCLIP_ENCODE
1798	BUD13	SLC2A1	ENST00000669445.1	chr1:42929719:42929809	eCLIP_ENCODE
1799	BUD13	HGS	ENST00000678748.1	chr17:81693998:81694047/chr17:81694047:81694087/chr17:81694494:81694524	eCLIP_ENCODE
1800	BUD13	HGS	ENST00000678680.1	chr17:81693998:81694047/chr17:81694047:81694087/chr17:81694494:81694524	eCLIP_ENCODE
1801	BUD13	HGS	ENST00000676963.1	chr17:81693998:81694047/chr17:81694047:81694087/chr17:81694494:81694524	eCLIP_ENCODE
1802	BUD13	HGS	ENST00000678907.1	chr17:81694807:81694888/chr17:81693998:81694047/chr17:81694047:81694087/chr17:81694494:81694524	eCLIP_ENCODE
1803	BUD13	HGS	ENST00000677390.1	chr17:81694807:81694888/chr17:81693998:81694047/chr17:81694047:81694087/chr17:81694494:81694524	eCLIP_ENCODE
1804	BUD13	HGS	ENST00000678981.1	chr17:81695775:81695835/chr17:81695172:81695245	eCLIP_ENCODE
1805	BUD13	HGS	ENST00000678142.1	chr17:81695775:81695835/chr17:81696341:81696403/chr17:81695172:81695245	eCLIP_ENCODE
1806	BUD13	HGS	ENST00000678428.1	chr17:81695775:81695835/chr17:81696341:81696403/chr17:81695172:81695245	eCLIP_ENCODE
1807	BUD13	ACBD4	ENST00000589798.5	chr17:45136472:45136575	eCLIP_ENCODE
1808	BUD13	RIC8A	ENST00000528357.5	chr11:209074:209184	eCLIP_ENCODE
1809	BUD13	RIC8A	ENST00000526982.1	chr11:209074:209184	eCLIP_ENCODE
1810	BUD13	RIC8A	ENST00000530889.1	chr11:209074:209184	eCLIP_ENCODE
1811	BUD13	RIC8A	ENST00000626818.1	chr11:209074:209184	eCLIP_ENCODE
1812	BUD13	NFRKB	ENST00000531318.1	chr11:129892850:129892875	eCLIP_ENCODE
1813	BUD13	LMBR1L	ENST00000552449.1	chr12:49101544:49101569	eCLIP_ENCODE
1814	BUD13	SLC25A3	ENST00000551265.5	chr12:98593792:98593843	eCLIP_ENCODE
1815	BUD13	KMT2E	ENST00000473063.1	chr7:105110763:105110809	eCLIP_ENCODE
1816	BUD13	RPS2	ENST00000563194.1	chr16:1964742:1964782/chr16:1963222:1963265	eCLIP_ENCODE
1817	BUD13	BIRC5	ENST00000590449.1	chr17:78214800:78214840	eCLIP_ENCODE
1818	BUD13	DCAF15	ENST00000587307.1	chr19:13960126:13960181/chr19:13959717:13959789	eCLIP_ENCODE
1819	BUD13	MEN1	ENST00000424912.1	chr11:64810420:64810479	eCLIP_ENCODE
1820	BUD13	POLRMT	ENST00000590336.2	chr19:618337:618409/chr19:618409:618434/chr19:618260:618337/chr19:617641:617669/chr19:617669:617724/chr19:618086:618151/chr19:618032:618081/chr19:617433:617476/chr19:617903:617978	eCLIP_ENCODE
1821	BUD13	CDK2	ENST00000555357.1	chr12:55967819:55967889	eCLIP_ENCODE
1822	BUD13	TRIM28	ENST00000597968.1	chr19:58545415:58545453	eCLIP_ENCODE
1823	BUD13	UBE2M	ENST00000596985.1	chr19:58556763:58556792	eCLIP_ENCODE
1824	BUD13	RELA	ENST00000534283.1	chr11:65662599:65662631/chr11:65662055:65662135/chr11:65662135:65662211	eCLIP_ENCODE
1825	BUD13	ARL6IP4	ENST00000439686.6	chr12:122981851:122981880/chr12:122981956:122982000/chr12:122982602:122982686	eCLIP_ENCODE
1826	BUD13	ARL6IP4	ENST00000456762.3	chr12:122981851:122981880/chr12:122981956:122982000/chr12:122982602:122982686	eCLIP_ENCODE
1827	BUD13	ARL6IP4	ENST00000357866.4	chr12:122981851:122981880/chr12:122981956:122982000	eCLIP_ENCODE
1828	BUD13	IP6K2	ENST00000453202.1	chr3:48695043:48695209	eCLIP_ENCODE
1829	BUD13	MRPL55	ENST00000459783.5	chr1:228107809:228107896/chr1:228108162:228108213	eCLIP_ENCODE
1830	BUD13	MRPL55	ENST00000366732.5	chr1:228107809:228107896/chr1:228108162:228108213/chr1:228108285:228108333	eCLIP_ENCODE
1831	BUD13	MRPL55	ENST00000457264.5	chr1:228107809:228107896/chr1:228108162:228108213/chr1:228108285:228108333	eCLIP_ENCODE
1832	BUD13	MRPL55	ENST00000411464.3	chr1:228107809:228107896/chr1:228108162:228108213/chr1:228108285:228108333	eCLIP_ENCODE
1833	BUD13	MRPL55	ENST00000464148.2	chr1:228108162:228108213/chr1:228108285:228108333	eCLIP_ENCODE
1834	BUD13	MRPL55	ENST00000495434.1	chr1:228108285:228108333	eCLIP_ENCODE
1835	BUD13	MRPL55	ENST00000483159.1	chr1:228108285:228108333	eCLIP_ENCODE
1836	BUD13	UBTF	ENST00000529947.1	chr17:44207509:44207548	eCLIP_ENCODE
1837	BUD13	ARHGDIA	ENST00000580685.5	chr17:81869441:81869501	eCLIP_ENCODE
1838	BUD13	PYCR1	ENST00000583564.5	chr17:81937121:81937223	eCLIP_ENCODE
1839	BUD13	PYCR1	ENST00000585244.1	chr17:81937121:81937223	eCLIP_ENCODE
1840	BUD13	USF1	ENST00000528768.5	chr1:161040805:161040913	eCLIP_ENCODE
1841	BUD13	KRT8	ENST00000547176.3	chr12:52900603:52900658/chr12:52900037:52900098	eCLIP_ENCODE
1842	BUD13	EDC4	ENST00000577105.1	chr16:67883956:67883982/chr16:67884064:67884073	eCLIP_ENCODE
1843	BUD13	EDC4	ENST00000573985.5	chr16:67883956:67883982/chr16:67884064:67884073	eCLIP_ENCODE
1844	BUD13	EDC4	ENST00000575033.1	chr16:67883956:67883982/chr16:67884064:67884073	eCLIP_ENCODE
1845	BUD13	SLC12A4	ENST00000575857.3	chr16:67946071:67946114/chr16:67946558:67946609	eCLIP_ENCODE
1846	BUD13	KMT2D	ENST00000686968.1	chr12:49053566:49053572	eCLIP_ENCODE
1847	BUD13	TMEM94	ENST00000580918.1	chr17:75492332:75492411	eCLIP_ENCODE
1848	BUD13	TMEM94	ENST00000582843.1	chr17:75492332:75492411	eCLIP_ENCODE
1849	BUD13	NCAPD3	ENST00000533155.6	chr11:134209248:134209299/chr11:134209299:134209376	eCLIP_ENCODE
1850	BUD13	CBFA2T3	ENST00000566868.1	chr16:88881196:88881273/chr16:88880794:88880870/chr16:88881088:88881164	eCLIP_ENCODE
1851	BUD13	TAF10	ENST00000693612.1	chr11:6611771:6611846	eCLIP_ENCODE
1852	BUD13	TAF10	ENST00000527248.3	chr11:6611771:6611846	eCLIP_ENCODE
1853	BUD13	IFRD2	ENST00000438296.1	chr3:50289198:50289267/chr3:50288895:50288939	eCLIP_ENCODE
1854	BUD13	TUBA4A	ENST00000456818.5	chr2:219251298:219251340	eCLIP_ENCODE
1855	BUD13	HES4	ENST00000428771.6	chr1:999355:999431	eCLIP_ENCODE
1856	BUD13	HES4	ENST00000304952.11	chr1:999355:999431	eCLIP_ENCODE
1857	BUD13	HES4	ENST00000484667.2	chr1:999355:999431	eCLIP_ENCODE
1858	BUD13	RPLP0	ENST00000552292.5	chr12:120197295:120197309	eCLIP_ENCODE
1859	BUD13	SLC25A39	ENST00000593166.1	chr17:44320725:44320753	eCLIP_ENCODE
1860	BUD13	RTCA	ENST00000370126.1	chr1:100266493:100266549/chr1:100266649:100266736	eCLIP_ENCODE
1861	BUD13	CHD3	ENST00000571249.1	chr17:7894433:7894461	eCLIP_ENCODE
1862	BUD13	ZFPL1	ENST00000530488.1	chr11:65085213:65085278	eCLIP_ENCODE
1863	BUD13	FAU	ENST00000531743.5	chr11:65121420:65121483/chr11:65120801:65120872	eCLIP_ENCODE
1864	BUD13	FAU	ENST00000529639.6	chr11:65121420:65121483/chr11:65122021:65122107/chr11:65120801:65120872	eCLIP_ENCODE
1865	BUD13	FAU	ENST00000525297.5	chr11:65121420:65121483/chr11:65120801:65120872	eCLIP_ENCODE
1866	BUD13	FAU	ENST00000527548.5	chr11:65121420:65121483/chr11:65122021:65122107/chr11:65120801:65120872	eCLIP_ENCODE
1867	BUD13	FAU	ENST00000279259.7	chr11:65121420:65121483/chr11:65122021:65122107/chr11:65120801:65120872	eCLIP_ENCODE
1868	BUD13	FAU	ENST00000529259.1	chr11:65121420:65121483/chr11:65120801:65120872	eCLIP_ENCODE
1869	BUD13	FAU	ENST00000526555.5	chr11:65121420:65121483/chr11:65122021:65122107/chr11:65120801:65120872	eCLIP_ENCODE
1870	BUD13	FAU	ENST00000434372.2	chr11:65121420:65121483/chr11:65122021:65122107	eCLIP_ENCODE
1871	BUD13	CAPN1	ENST00000532285.1	chr11:65181932:65181964	eCLIP_ENCODE
1872	BUD13	FASN	ENST00000637026.1	chr17:82097188:82097263/chr17:82096559:82096595	eCLIP_ENCODE
1873	BUD13	FASN	ENST00000636968.1	chr17:82097188:82097263/chr17:82096559:82096595	eCLIP_ENCODE
1874	BUD13	SREBF1	ENST00000486311.5	chr17:17812956:17812994/chr17:17813247:17813274	eCLIP_ENCODE
1875	BUD13	SREBF1	ENST00000478616.1	chr17:17812956:17812994/chr17:17813247:17813274	eCLIP_ENCODE
1876	BUD13	SREBF1	ENST00000577897.2	chr17:17819218:17819294/chr17:17819761:17819773/chr17:17819799:17819821/chr17:17820015:17820080/chr17:17820080:17820119	eCLIP_ENCODE
1877	BUD13	POLR2H	ENST00000412877.1	chr3:184363285:184363344/chr3:184363382:184363442	eCLIP_ENCODE
1878	BUD13	KRT19	ENST00000593096.1	chr17:41524434:41524545	eCLIP_ENCODE
1879	BUD13	EIF1	ENST00000586699.1	chr17:41690196:41690237	eCLIP_ENCODE
1880	BUD13	EIF2B4	ENST00000418146.1	chr2:27369874:27369907	eCLIP_ENCODE
1881	BUD13	MIB2	ENST00000486072.1	chr1:1626084:1626162	eCLIP_ENCODE
1882	BUD13	TRAF4	ENST00000584944.5	chr17:28747835:28747879/chr17:28748041:28748102/chr17:28746889:28746949	eCLIP_ENCODE
1883	BUD13	TRAF4	ENST00000473421.1	chr17:28747835:28747879/chr17:28748041:28748102	eCLIP_ENCODE
1884	BUD13	TRAF4	ENST00000454852.6	chr17:28747835:28747879/chr17:28748489:28748548/chr17:28748041:28748102	eCLIP_ENCODE
1885	BUD13	PI4KB	ENST00000446339.1	chr1:151293236:151293284	eCLIP_ENCODE
1886	BUD13	HSPG2	ENST00000427897.1	chr1:21873400:21873425/chr1:21873938:21873985	eCLIP_ENCODE
1887	BUD13	COG1	ENST00000582672.1	chr17:73207161:73207254	eCLIP_ENCODE
1888	BUD13	COG1	ENST00000582973.1	chr17:73207161:73207254	eCLIP_ENCODE
1889	BUD13	PREB	ENST00000456259.5	chr2:27131801:27131839	eCLIP_ENCODE
1890	BUD13	PREB	ENST00000430533.1	chr2:27131801:27131839	eCLIP_ENCODE
1891	BUD13	PREB	ENST00000441451.1	chr2:27131801:27131839	eCLIP_ENCODE
1892	BUD13	DLG1	ENST00000434148.1	chr3:197297181:197297247	eCLIP_ENCODE
1893	BUD13	ATXN7L3	ENST00000590537.5	chr17:44194646:44194684/chr17:44195423:44195477	eCLIP_ENCODE
1894	BUD13	GPS1	ENST00000578168.1	chr17:82056801:82056876	eCLIP_ENCODE
1895	BUD13	TXNIP	ENST00000425134.2	chr1:145994364:145994456/chr1:145995507:145995513/chr1:145995479:145995493/chr1:145995493:145995507/chr1:145995435:145995479/chr1:145994757:145994811/chr1:145994716:145994757/chr1:145994144:145994176/chr1:145994134:145994144/chr1:145994826:145994879/chr1:145995292:145995299/chr1:145995286:145995292/chr1:145995253:145995286/chr1:145993965:145993989/chr1:145993989:145994066/chr1:145995378:145995401…	eCLIP_ENCODE
1896	BUD13	GATA2	ENST00000696652.1	chr3:128487184:128487229	eCLIP_ENCODE
1897	BUD13	AAMP	ENST00000422731.1	chr2:218265501:218265552	eCLIP_ENCODE
1898	BUD13	LRRC45	ENST00000577638.1	chr17:82024332:82024380	eCLIP_ENCODE
1899	BUD13	PYCR2	ENST00000472798.2	chr1:225923622:225923688	eCLIP_ENCODE
1900	BUD13	ESPN	ENST00000632803.1	chr1:6447958:6448020/chr1:6447362:6447406	eCLIP_ENCODE
1901	BUD13	ESPN	ENST00000632593.1	chr1:6447958:6448020/chr1:6447362:6447406	eCLIP_ENCODE
1902	BUD13	KLHL17	ENST00000466300.1	chr1:963215:963289/chr1:963340:963383	eCLIP_ENCODE
1903	BUD13	RBM8A	ENST00000369307.4	chr1:145925893:145925939/chr1:145926952:145926975/chr1:145926847:145926910	eCLIP_ENCODE
1904	BUD13	AURKAIP1	ENST00000338370.7	chr1:1374405:1374453/chr1:1374757:1374788	eCLIP_ENCODE
1905	BUD13	AURKAIP1	ENST00000338338.10	chr1:1374405:1374453/chr1:1374757:1374788	eCLIP_ENCODE
1906	BUD13	AURKAIP1	ENST00000321751.9	chr1:1374405:1374453/chr1:1374757:1374788	eCLIP_ENCODE
1907	BUD13	AURKAIP1	ENST00000378853.3	chr1:1374405:1374453/chr1:1374757:1374788	eCLIP_ENCODE
1908	BUD13	PSRC1	ENST00000474126.2	chr1:109281180:109281288	eCLIP_ENCODE
1909	BUD13	PSRC1	ENST00000418914.2	chr1:109281180:109281288/chr1:109282519:109282575	eCLIP_ENCODE
1910	BUD13	USP21	ENST00000479344.1	chr1:161159718:161159768/chr1:161160568:161160653	eCLIP_ENCODE
1911	CDC40	PFDN6	ENST00000445559.5	chr6:33211492:33211565/chr6:33211391:33211471	eCLIP_ENCODE
1912	CDC40	PFDN6	ENST00000452658.6	chr6:33211492:33211565/chr6:33211391:33211471	eCLIP_ENCODE
1913	CDC40	PFDN6	ENST00000448594.5	chr6:33211492:33211565/chr6:33211391:33211471	eCLIP_ENCODE
1914	CDC40	PFDN6	ENST00000547952.2	chr6:33211492:33211565/chr6:33211391:33211471	eCLIP_ENCODE
1915	CDC40	GPANK1	ENST00000426953.5	chr6:31652287:31652337	eCLIP_ENCODE
1916	CDC40	GPANK1	ENST00000450924.5	chr6:31652287:31652337	eCLIP_ENCODE
1917	CDC40	GPANK1	ENST00000424399.5	chr6:31652287:31652337	eCLIP_ENCODE
1918	CDC40	GPANK1	ENST00000440952.1	chr6:31652287:31652337	eCLIP_ENCODE
1919	CDC40	GPANK1	ENST00000440374.1	chr6:31652287:31652337	eCLIP_ENCODE
1920	CDC40	TTC38	ENST00000629918.1	chr22:46268154:46268272	eCLIP_ENCODE
1921	CDC40	HNF4A	ENST00000682427.1	chr20:44401496:44401555	eCLIP_ENCODE
1922	CDC40	TMEM141	ENST00000290079.9	chr9:136791654:136791704	eCLIP_ENCODE
1923	CDC40	IER3	ENST00000259874.6	chr6:30743502:30743542/chr6:30743442:30743466	eCLIP_ENCODE
1924	CDC40	IER3	ENST00000376377.2	chr6:30743502:30743542/chr6:30743442:30743466	eCLIP_ENCODE
1925	CDC40	SKIV2L	ENST00000483553.5	chr6:31969381:31969436	eCLIP_ENCODE
1926	CDC40	SKIV2L	ENST00000491994.1	chr6:31969381:31969436	eCLIP_ENCODE
1927	CDC40	EIF4G2	ENST00000534605.1	chr11:10805827:10805858	eCLIP_ENCODE
1928	CDC40	RPS6	ENST00000380381.3	chr9:19380115:19380155	eCLIP_ENCODE
1929	CDC40	SRRM2	ENST00000572883.1	chr16:2768329:2768359	eCLIP_ENCODE
1930	CDC40	SRRM2	ENST00000573692.1	chr16:2771079:2771199	eCLIP_ENCODE
1931	CDC40	SRRM2	ENST00000570539.1	chr16:2771079:2771199	eCLIP_ENCODE
1932	CDC40	FGFR4	ENST00000430285.5	chr5:177089791:177089813/chr5:177089970:177090016	eCLIP_ENCODE
1933	CDC40	ZNF692	ENST00000533647.1	chr1:248857479:248857610	eCLIP_ENCODE
1934	CDC40	ZNF692	ENST00000496231.1	chr1:248857479:248857610	eCLIP_ENCODE
1935	CDC40	ZNF692	ENST00000528141.5	chr1:248857479:248857610	eCLIP_ENCODE
1936	CDC40	ZNF692	ENST00000530986.5	chr1:248857479:248857610	eCLIP_ENCODE
1937	CDC40	HNRNPH1	ENST00000630639.1	chr5:179622891:179622950	eCLIP_ENCODE
1938	CDC40	HEXD	ENST00000583354.5	chr17:82440155:82440227	eCLIP_ENCODE
1939	CDC40	RPL41	ENST00000501597.3	chr12:56117001:56117050	eCLIP_ENCODE
1940	CDC40	RPL41	ENST00000546591.6	chr12:56117001:56117050	eCLIP_ENCODE
1941	CDC40	TARDBP	ENST00000621573.1	chr1:11022664:11022699	eCLIP_ENCODE
1942	CDC40	AXIN2	ENST00000544103.2	chr17:65559200:65559263	eCLIP_ENCODE
1943	CDC40	TRAF4	ENST00000478021.1	chr17:28744288:28744349	eCLIP_ENCODE
1944	CDC40	CTDSP1	ENST00000431127.1	chr2:218400999:218401048	eCLIP_ENCODE
1945	CPEB4	PABPC1	ENST00000521067.1	chr8:100721928:100721937/chr8:100721954:100721966/chr8:100721966:100721988/chr8:100721988:100721999/chr8:100722028:100722076	eCLIP_ENCODE
1946	CPEB4	PABPC1	ENST00000519363.1	chr8:100721928:100721937/chr8:100721954:100721966/chr8:100721966:100721988/chr8:100721988:100721999/chr8:100722028:100722076	eCLIP_ENCODE
1947	CPEB4	MT2A	ENST00000245185.6	chr16:56609394:56609468	eCLIP_ENCODE
1948	CPEB4	MT2A	ENST00000561491.1	chr16:56609394:56609468	eCLIP_ENCODE
1949	CPEB4	JUND	ENST00000252818.5	chr19:18279875:18279954/chr19:18279956:18279975	eCLIP_ENCODE
1950	CPEB4	HMGB2	ENST00000438704.6	chr4:173331872:173331911/chr4:173331911:173331959/chr4:173331726:173331763/chr4:173331763:173331839/chr4:173331968:173332020	eCLIP_ENCODE
1951	CPEB4	G3BP1	ENST00000678295.1	chr5:151804821:151804875	eCLIP_ENCODE
1952	CPSF6	ID1	ENST00000376105.4	chr20:31606375:31606483	eCLIP_ENCODE
1953	CPSF6	ID1	ENST00000376112.4	chr20:31606375:31606483	eCLIP_ENCODE
1954	CPSF6	TMEM259	ENST00000586285.2	chr19:1011237:1011326	eCLIP_ENCODE
1955	CPSF6	PSIP1	ENST00000481862.1	chr9:15471191:15471334	eCLIP_ENCODE
1956	CPSF6	ISYNA1	ENST00000578352.5	chr19:18437434:18437491	eCLIP_ENCODE
1957	CPSF6	ISYNA1	ENST00000581800.5	chr19:18437434:18437491	eCLIP_ENCODE
1958	CPSF6	ISYNA1	ENST00000583534.1	chr19:18437434:18437491	eCLIP_ENCODE
1959	CPSF6	HMGB2	ENST00000438704.6	chr4:173332067:173332081/chr4:173332081:173332122/chr4:173332122:173332147/chr4:173331967:173332067	eCLIP_ENCODE
1960	CPSF6	G3BP2	ENST00000510902.2	chr4:75655770:75655875	eCLIP_ENCODE
1961	CPSF6	G3BP2	ENST00000677597.1	chr4:75655770:75655875	eCLIP_ENCODE
1962	CPSF6	SRRT	ENST00000445337.1	chr7:100888560:100888602	eCLIP_ENCODE
1963	CPSF6	SRRM2	ENST00000572883.1	chr16:2768342:2768400/chr16:2768406:2768475	eCLIP_ENCODE
1964	CPSF6	MAGEF1	ENST00000317897.5	chr3:184710642:184710741	eCLIP_ENCODE
1965	CPSF6	TAF7	ENST00000624761.2	chr5:141319124:141319232	eCLIP_ENCODE
1966	CPSF6	H3-3B	ENST00000592643.5	chr17:75778752:75778778	eCLIP_ENCODE
1967	CPSF6	H3-3B	ENST00000591890.5	chr17:75778752:75778778	eCLIP_ENCODE
1968	CPSF6	H3-3B	ENST00000587560.5	chr17:75778752:75778778	eCLIP_ENCODE
1969	CPSF6	H3-3B	ENST00000589599.5	chr17:75778752:75778778	eCLIP_ENCODE
1970	CPSF6	H3-3B	ENST00000586270.5	chr17:75778752:75778778	eCLIP_ENCODE
1971	CPSF6	H3-3B	ENST00000587171.1	chr17:75778752:75778778	eCLIP_ENCODE
1972	CPSF6	KPNA4	ENST00000469804.1	chr3:160565386:160565455	eCLIP_ENCODE
1973	CPSF6	HSF4	ENST00000517729.5	chr16:67166106:67166171	eCLIP_ENCODE
1974	CPSF6	ATP5ME	ENST00000304312.5	chr4:673302:673315/chr4:672490:672519	eCLIP_ENCODE
1975	CPSF6	KHSRP	ENST00000597656.5	chr19:6414448:6414478/chr19:6414478:6414514/chr19:6414514:6414536	eCLIP_ENCODE
1976	CPSF6	KHSRP	ENST00000594496.5	chr19:6414478:6414514/chr19:6414514:6414536	eCLIP_ENCODE
1977	CPSF6	RFC4	ENST00000417876.1	chr3:186789913:186790050	eCLIP_ENCODE
1978	CPSF6	TARDBP	ENST00000621573.1	chr1:11023659:11023712	eCLIP_ENCODE
1979	CPSF6	ZFPL1	ENST00000525509.1	chr11:65084832:65084965	eCLIP_ENCODE
1980	CPSF6	ZFPL1	ENST00000526791.1	chr11:65084832:65084965	eCLIP_ENCODE
1981	CSTF2T	LMNTD2	ENST00000633856.1	chr11:558890:558966/chr11:558587:558671/chr11:558312:558375	eCLIP_ENCODE
1982	CSTF2T	EEF1D	ENST00000633394.1	chr8:143590058:143590157	eCLIP_ENCODE
1983	CSTF2T	USP12	ENST00000620323.1	chr13:27171147:27171233/chr13:27170937:27170994/chr13:27171011:27171108/chr13:27171289:27171366	eCLIP_ENCODE
1984	CSTF2T	TMSB4X	ENST00000380635.5	chrX:12976428:12976508	eCLIP_ENCODE
1985	CSTF2T	TMSB4X	ENST00000380633.1	chrX:12976428:12976508	eCLIP_ENCODE
1986	CSTF2T	BEX4	ENST00000372691.3	chrX:103215257:103215322	eCLIP_ENCODE
1987	CSTF2T	SLC29A1	ENST00000645259.1	chr6:44225768:44225828	eCLIP_ENCODE
1988	CSTF2T	C20orf144	ENST00000375222.4	chr20:33663099:33663146	eCLIP_ENCODE
1989	CSTF2T	TRMT2A	ENST00000444845.5	chr22:20113362:20113407	eCLIP_ENCODE
1990	CSTF2T	TRMT2A	ENST00000444256.1	chr22:20113362:20113407	eCLIP_ENCODE
1991	CSTF2T	TRMT2A	ENST00000445045.1	chr22:20116677:20116743	eCLIP_ENCODE
1992	CSTF2T	PNCK	ENST00000434652.5	chrX:153673252:153673297/chrX:153673084:153673149/chrX:153673162:153673236	eCLIP_ENCODE
1993	CSTF2T	SLC6A8	ENST00000429147.1	chrX:153692117:153692194/chrX:153691795:153691837/chrX:153691867:153691914	eCLIP_ENCODE
1994	CSTF2T	SDF2L1	ENST00000248958.5	chr22:21642759:21642798	eCLIP_ENCODE
1995	CSTF2T	TMEM18	ENST00000418447.1	chr2:676290:676347	eCLIP_ENCODE
1996	CSTF2T	LIME1	ENST00000444951.5	chr20:63736570:63736671	eCLIP_ENCODE
1997	CSTF2T	EGLN2	ENST00000598654.1	chr19:40799491:40799574	eCLIP_ENCODE
1998	CSTF2T	EGLN2	ENST00000593972.1	chr19:40799491:40799574/chr19:40800947:40800981	eCLIP_ENCODE
[truncated: 13,349 more rows]
