# Supplementary material for: PRIME-BSPre: a genome-wide protein-RNA binding sites prediction method based on templates
Source: BMC Genomics. 2026 Feb 21;27:317. doi: 10.1186/s12864-026-12657-3 (PMC13032426; doi:10.1186/s12864-026-12657-3)
Supplement: Supplementary file 4 — Supplementary Material 4. [file 12864_2026_12657_MOESM4_ESM.xlsx]

## Sheet: ablation_summary
rbp	rna	condition	tp_num	tg_seq_len	n_peaks	top1_mcc
ALKBH5	DEFB119_ENST00000376315.2	FULL	15348	1516	5	0.94529
ALKBH5	C12orf57_ENST00000229281.6	FULL	15348	1981	5	0.90286
ALKBH5	C12orf57_ENST00000540506.2	FULL	15348	1875	4	0.90234
ALKBH5	CLDN9_ENST00000445369.3	FULL	15348	1583	2	0.8853
ALKBH5	BIRC5_ENST00000590449.1	FULL	15348	820	4	0.85957
ALKBH5	ICAM3_ENST00000592945.1	FULL	15348	946	5	0.65592
ALKBH5	PSME3IP1_ENST00000564424.1	FULL	15348	1106	4	0.05954
ALKBH5	TNPO2_ENST00000589149.5	FULL	15348	1792	5	0
ALKBH5	ICAM3_ENST00000592439.1	FULL	15348	1799	5	0
ALKBH5	BCKDK_ENST00000484226.2	FULL	15348	1603	5	0
ALKBH5	TPP1_ENST00000528657.2	FULL	15348	1215	3	0
ALKBH5	TPP1_ENST00000531754.2	FULL	15348	1392	4	0
ALKBH5	PEX12_ENST00000585380.1	FULL	15348	1809	3	0
ALKBH5	C12orf57_ENST00000229281.6	NO_LS2D	15348	1981	5	0.95222
ALKBH5	C12orf57_ENST00000540506.2	NO_LS2D	15348	1875	5	0.95145
ALKBH5	DEFB119_ENST00000376315.2	NO_LS2D	15348	1516	5	0.94529
ALKBH5	CLDN9_ENST00000445369.3	NO_LS2D	15348	1583	1	0.8853
ALKBH5	ICAM3_ENST00000592945.1	NO_LS2D	15348	946	5	0.65592
ALKBH5	TNPO2_ENST00000589149.5	NO_LS2D	15348	1792	5	0
ALKBH5	ICAM3_ENST00000592439.1	NO_LS2D	15348	1799	5	0
ALKBH5	PSME3IP1_ENST00000564424.1	NO_LS2D	15348	1106	3	0
ALKBH5	BCKDK_ENST00000484226.2	NO_LS2D	15348	1603	5	0
ALKBH5	TPP1_ENST00000531754.2	NO_LS2D	15348	1392	5	0
ALKBH5	TPP1_ENST00000528657.2	NO_LS2D	15348	1215	5	0
ALKBH5	BIRC5_ENST00000590449.1	NO_LS2D	15348	820	1	0
ALKBH5	PEX12_ENST00000585380.1	NO_LS2D	15348	1809	4	0
ALKBH5	CLDN9_ENST00000445369.3	NO_LSSEQ	15348	1583	5	0.30865
ALKBH5	ICAM3_ENST00000592439.1	NO_LSSEQ	15348	1799	5	0.06784
ALKBH5	BIRC5_ENST00000590449.1	NO_LSSEQ	15348	820	4	0
ALKBH5	PSME3IP1_ENST00000564424.1	NO_LSSEQ	15348	1106	4	0
ALKBH5	ICAM3_ENST00000592945.1	NO_LSSEQ	15348	946	5	0
ALKBH5	TPP1_ENST00000531754.2	NO_LSSEQ	15348	1392	5	0
ALKBH5	PEX12_ENST00000585380.1	NO_LSSEQ	15348	1809	5	0
ALKBH5	TPP1_ENST00000528657.2	NO_LSSEQ	15348	1215	5	0
ALKBH5	C12orf57_ENST00000540506.2	NO_LSSEQ	15348	1875	5	0
ALKBH5	TNPO2_ENST00000589149.5	NO_LSSEQ	15348	1792	5	0
ALKBH5	DEFB119_ENST00000376315.2	NO_LSSEQ	15348	1516	5	0
ALKBH5	C12orf57_ENST00000229281.6	NO_LSSEQ	15348	1981	5	0
ALKBH5	BCKDK_ENST00000484226.2	NO_LSSEQ	15348	1603	5	0
ALKBH5	C12orf57_ENST00000229281.6	NO_PEAK	15348	1981	0	0.96077
ALKBH5	TNPO2_ENST00000589149.5	NO_PEAK	15348	1792	0	0.85665
ALKBH5	PSME3IP1_ENST00000564424.1	NO_PEAK	15348	1106	0	0
ALKBH5	ICAM3_ENST00000592439.1	NO_PEAK	15348	1799	0	0
ALKBH5	PEX12_ENST00000585380.1	NO_PEAK	15348	1809	0	0
ALKBH5	ICAM3_ENST00000592945.1	NO_PEAK	15348	946	0	0
ALKBH5	TPP1_ENST00000531754.2	NO_PEAK	15348	1392	0	0
ALKBH5	CLDN9_ENST00000445369.3	NO_PEAK	15348	1583	0	0
ALKBH5	C12orf57_ENST00000540506.2	NO_PEAK	15348	1875	0	0
ALKBH5	TPP1_ENST00000528657.2	NO_PEAK	15348	1215	0	0
ALKBH5	DEFB119_ENST00000376315.2	NO_PEAK	15348	1516	0	0
ALKBH5	BCKDK_ENST00000484226.2	NO_PEAK	15348	1603	0	0
ALKBH5	BIRC5_ENST00000590449.1	NO_PEAK	15348	820	0	0
C17ORF85	EGLN2_ENST00000593525.1	FULL	15348	1079	3	0.93066
C17ORF85	EGLN2_ENST00000593397.1	FULL	15348	1080	2	0.90454
C17ORF85	PIP4K2C_ENST00000548264.1	FULL	15348	1888	5	0.90284
C17ORF85	BCKDK_ENST00000561755.1	FULL	15348	920	5	0.90042
C17ORF85	ICAM3_ENST00000592945.1	FULL	15348	946	5	0.85632
C17ORF85	FIZ1_ENST00000587414.1	FULL	15348	1055	3	0.57263
C17ORF85	ICAM3_ENST00000592439.1	FULL	15348	1799	5	0.20114
C17ORF85	CRCT1_ENST00000368790.4	FULL	15348	1527	5	0
C17ORF85	LILRB2_ENST00000620441.4	FULL	15348	1285	4	0
C17ORF85	UROD_ENST00000428106.1	FULL	15348	1919	4	0
C17ORF85	BCKDK_ENST00000484226.2	FULL	15348	1603	5	0
C17ORF85	LILRB2_ENST00000620625.4	FULL	15348	1285	5	0
C17ORF85	SPEM1_ENST00000323675.4	FULL	15348	1309	5	0
C17ORF85	TEX45_ENST00000601176.1	FULL	15348	1758	5	0
C17ORF85	EGLN2_ENST00000593525.1	NO_LS2D	15348	1079	2	0.93066
C17ORF85	EGLN2_ENST00000593397.1	NO_LS2D	15348	1080	3	0.90454
C17ORF85	PIP4K2C_ENST00000548264.1	NO_LS2D	15348	1888	5	0.90284
C17ORF85	BCKDK_ENST00000561755.1	NO_LS2D	15348	920	5	0.90042
C17ORF85	FIZ1_ENST00000587414.1	NO_LS2D	15348	1055	4	0.57263
C17ORF85	ICAM3_ENST00000592945.1	NO_LS2D	15348	946	5	0.50421
C17ORF85	ICAM3_ENST00000592439.1	NO_LS2D	15348	1799	5	0.20114
C17ORF85	UROD_ENST00000428106.1	NO_LS2D	15348	1919	5	0
C17ORF85	CRCT1_ENST00000368790.4	NO_LS2D	15348	1527	5	0
C17ORF85	LILRB2_ENST00000620441.4	NO_LS2D	15348	1285	4	0
C17ORF85	BCKDK_ENST00000484226.2	NO_LS2D	15348	1603	5	0
C17ORF85	LILRB2_ENST00000620625.4	NO_LS2D	15348	1285	5	0
C17ORF85	SPEM1_ENST00000323675.4	NO_LS2D	15348	1309	3	0
C17ORF85	TEX45_ENST00000601176.1	NO_LS2D	15348	1758	5	0
C17ORF85	ICAM3_ENST00000592945.1	NO_LSSEQ	15348	946	5	0.96753
C17ORF85	LILRB2_ENST00000620625.4	NO_LSSEQ	15348	1285	5	0.95597
C17ORF85	UROD_ENST00000428106.1	NO_LSSEQ	15348	1919	5	0.5311
C17ORF85	TEX45_ENST00000601176.1	NO_LSSEQ	15348	1758	5	0.29305
C17ORF85	EGLN2_ENST00000593525.1	NO_LSSEQ	15348	1079	4	0.1669
C17ORF85	CRCT1_ENST00000368790.4	NO_LSSEQ	15348	1527	5	0
C17ORF85	PIP4K2C_ENST00000548264.1	NO_LSSEQ	15348	1888	5	0
C17ORF85	LILRB2_ENST00000620441.4	NO_LSSEQ	15348	1285	5	0
C17ORF85	ICAM3_ENST00000592439.1	NO_LSSEQ	15348	1799	5	0
C17ORF85	BCKDK_ENST00000561755.1	NO_LSSEQ	15348	920	5	0
C17ORF85	FIZ1_ENST00000587414.1	NO_LSSEQ	15348	1055	4	0
C17ORF85	SPEM1_ENST00000323675.4	NO_LSSEQ	15348	1309	5	0
C17ORF85	EGLN2_ENST00000593397.1	NO_LSSEQ	15348	1080	5	0
C17ORF85	BCKDK_ENST00000484226.2	NO_LSSEQ	15348	1603	5	0
C17ORF85	FIZ1_ENST00000587414.1	NO_PEAK	15348	1055	0	0.84652
C17ORF85	LILRB2_ENST00000620625.4	NO_PEAK	15348	1285	0	0.72531
C17ORF85	EGLN2_ENST00000593525.1	NO_PEAK	15348	1079	0	0
C17ORF85	EGLN2_ENST00000593397.1	NO_PEAK	15348	1080	0	0
C17ORF85	CRCT1_ENST00000368790.4	NO_PEAK	15348	1527	0	0
C17ORF85	UROD_ENST00000428106.1	NO_PEAK	15348	1919	0	0
C17ORF85	ICAM3_ENST00000592945.1	NO_PEAK	15348	946	0	0
C17ORF85	ICAM3_ENST00000592439.1	NO_PEAK	15348	1799	0	0
C17ORF85	TEX45_ENST00000601176.1	NO_PEAK	15348	1758	0	0
C17ORF85	LILRB2_ENST00000620441.4	NO_PEAK	15348	1285	0	0
C17ORF85	SPEM1_ENST00000323675.4	NO_PEAK	15348	1309	0	0
C17ORF85	BCKDK_ENST00000561755.1	NO_PEAK	15348	920	0	0
C17ORF85	PIP4K2C_ENST00000548264.1	NO_PEAK	15348	1888	0	0
C17ORF85	BCKDK_ENST00000484226.2	NO_PEAK	15348	1603	0	0
C22ORF28	PPP1R32_ENST00000538185.1	FULL	15348	1890	5	0.96816
C22ORF28	PPP2R5D_ENST00000486843.1	FULL	15348	1782	5	0.92532
C22ORF28	SEC13_ENST00000432213.1	FULL	15348	1888	3	0.9245
C22ORF28	DMAP1_ENST00000436069.5	FULL	15348	1408	5	0.92137
C22ORF28	LUC7L_ENST00000442701.1	FULL	15348	1435	5	0.90853
C22ORF28	MRPL51_ENST00000543164.5	FULL	15348	1694	5	0.89647
C22ORF28	MRPL51_ENST00000543703.1	FULL	15348	1690	5	0.89562
C22ORF28	BCKDK_ENST00000561755.1	FULL	15348	920	5	0.85919
C22ORF28	TMC4_ENST00000619510.4	FULL	15348	865	5	0.83374
C22ORF28	HOOK2_ENST00000588052.5	FULL	15348	1859	5	0.81375
C22ORF28	SGSM3_ENST00000427834.5	FULL	15348	1499	4	0.79931
C22ORF28	VCP_ENST00000681537.1	FULL	15348	1467	5	0.76585
C22ORF28	TRMT1_ENST00000588229.1	FULL	15348	866	5	0.74303
C22ORF28	GPR137_ENST00000536282.1	FULL	15348	930	4	0.74007
C22ORF28	ICAM4_ENST00000393717.2	FULL	15348	1519	3	0.73883
C22ORF28	TNPO2_ENST00000589149.5	FULL	15348	1792	5	0.72388
C22ORF28	TMEM89_ENST00000330862.4	FULL	15348	1011	4	0.69815
C22ORF28	ICAM4_ENST00000380770.5	FULL	15348	1566	3	0.67304
C22ORF28	C12orf57_ENST00000544681.1	FULL	15348	1282	5	0.6699
C22ORF28	TMEM240_ENST00000624426.1	FULL	15348	1295	4	0.60935
C22ORF28	MRPL51_ENST00000537701.5	FULL	15348	1739	5	0.56003
C22ORF28	MPST_ENST00000628507.1	FULL	15348	889	3	0.54414
C22ORF28	LCK_ENST00000373562.7	FULL	15348	1490	5	0.52306
C22ORF28	BCKDK_ENST00000484226.2	FULL	15348	1603	5	0.46792
C22ORF28	UROD_ENST00000428106.1	FULL	15348	1919	4	0.40984
C22ORF28	ABCA7_ENST00000531467.5	FULL	15348	975	4	0.39348
C22ORF28	C12orf57_ENST00000540506.2	FULL	15348	1875	4	0.33086
C22ORF28	CTRL_ENST00000571605.1	FULL	15348	1827	5	0.32858
C22ORF28	CTRL_ENST00000571044.5	FULL	15348	1911	5	0.31878
C22ORF28	TMC4_ENST00000615945.4	FULL	15348	865	4	0.28656
C22ORF28	SPEM1_ENST00000323675.4	FULL	15348	1309	5	0.27488
C22ORF28	KLK11_ENST00000593681.5	FULL	15348	1976	5	0.23462
C22ORF28	C12orf57_ENST00000229281.6	FULL	15348	1981	5	0.21174
C22ORF28	GLTPD2_ENST00000331264.8	FULL	15348	1626	5	0.12564
C22ORF28	GAPDH_ENST00000619601.1	FULL	15348	1770	5	0.11068
C22ORF28	INAFM1_ENST00000552360.4	FULL	15348	839	3	0
C22ORF28	ICAM4_ENST00000340992.4	FULL	15348	1529	2	0
C22ORF28	MTRNR2L6_ENST00000633925.1	FULL	15348	1447	4	0
C22ORF28	ETDB_ENST00000423661.1	FULL	15348	1572	5	0
C22ORF28	EIF3G_ENST00000593054.5	FULL	15348	1810	3	0
C22ORF28	CNOT3_ENST00000613028.1	FULL	15348	1959	1	0
C22ORF28	ILF3_ENST00000593061.5	FULL	15348	1646	5	0
C22ORF28	TIMM13_ENST00000215570.8	FULL	15348	1962	5	0
C22ORF28	ABCA7_ENST00000529442.7	FULL	15348	1805	5	0
C22ORF28	CORT_ENST00000377049.4	FULL	15348	1968	2	0
C22ORF28	KIR3DL2_ENST00000617195.1	FULL	15348	1869	5	0
C22ORF28	LILRB2_ENST00000620441.4	FULL	15348	1285	5	0
C22ORF28	TRMT1_ENST00000588746.5	FULL	15348	1279	5	0
C22ORF28	PPAN_ENST00000430370.1	FULL	15348	1399	2	0
C22ORF28	TRMT1_ENST00000586224.5	FULL	15348	1285	5	0
C22ORF28	LILRB2_ENST00000620625.4	FULL	15348	1285	5	0
C22ORF28	MUS81_ENST00000529742.1	FULL	15348	1220	5	0
C22ORF28	S100A16_ENST00000368703.6	FULL	15348	1348	3	0
C22ORF28	FIZ1_ENST00000587414.1	FULL	15348	1055	3	0
C22ORF28	PSPN_ENST00000245810.2	FULL	15348	786	2	0
C22ORF28	TST_ENST00000438203.1	FULL	15348	1280	2	0
C22ORF28	PPP1R32_ENST00000538185.1	NO_LS2D	15348	1890	5	0.96816
C22ORF28	SEC13_ENST00000432213.1	NO_LS2D	15348	1888	4	0.9245
C22ORF28	DMAP1_ENST00000436069.5	NO_LS2D	15348	1408	5	0.92137
C22ORF28	LUC7L_ENST00000442701.1	NO_LS2D	15348	1435	5	0.90189
C22ORF28	TST_ENST00000438203.1	NO_LS2D	15348	1280	3	0.90097
C22ORF28	MRPL51_ENST00000537701.5	NO_LS2D	15348	1739	5	0.8995
C22ORF28	TMC4_ENST00000615945.4	NO_LS2D	15348	865	5	0.88584
C22ORF28	CNOT3_ENST00000613028.1	NO_LS2D	15348	1959	1	0.87069
C22ORF28	PPP2R5D_ENST00000486843.1	NO_LS2D	15348	1782	5	0.86639
C22ORF28	BCKDK_ENST00000561755.1	NO_LS2D	15348	920	5	0.85919
C22ORF28	HOOK2_ENST00000588052.5	NO_LS2D	15348	1859	5	0.81375
C22ORF28	SGSM3_ENST00000427834.5	NO_LS2D	15348	1499	5	0.79931
C22ORF28	TMC4_ENST00000619510.4	NO_LS2D	15348	865	5	0.78109
C22ORF28	ABCA7_ENST00000531467.5	NO_LS2D	15348	975	4	0.77358
C22ORF28	VCP_ENST00000681537.1	NO_LS2D	15348	1467	4	0.76585
C22ORF28	ICAM4_ENST00000393717.2	NO_LS2D	15348	1519	5	0.73883
C22ORF28	TNPO2_ENST00000589149.5	NO_LS2D	15348	1792	5	0.72388
C22ORF28	TMEM89_ENST00000330862.4	NO_LS2D	15348	1011	5	0.7018
C22ORF28	TRMT1_ENST00000588229.1	NO_LS2D	15348	866	4	0.67463
C22ORF28	ICAM4_ENST00000380770.5	NO_LS2D	15348	1566	5	0.67304
C22ORF28	ICAM4_ENST00000340992.4	NO_LS2D	15348	1529	5	0.67087
C22ORF28	C12orf57_ENST00000544681.1	NO_LS2D	15348	1282	5	0.6699
C22ORF28	MRPL51_ENST00000543164.5	NO_LS2D	15348	1694	5	0.55746
C22ORF28	MRPL51_ENST00000543703.1	NO_LS2D	15348	1690	5	0.55746
C22ORF28	MPST_ENST00000628507.1	NO_LS2D	15348	889	4	0.54414
C22ORF28	LCK_ENST00000373562.7	NO_LS2D	15348	1490	5	0.52306
C22ORF28	BCKDK_ENST00000484226.2	NO_LS2D	15348	1603	5	0.46792
C22ORF28	SPEM1_ENST00000323675.4	NO_LS2D	15348	1309	3	0.45788
C22ORF28	UROD_ENST00000428106.1	NO_LS2D	15348	1919	4	0.40984
C22ORF28	C12orf57_ENST00000229281.6	NO_LS2D	15348	1981	5	0.33379
C22ORF28	CTRL_ENST00000571044.5	NO_LS2D	15348	1911	5	0.31878
C22ORF28	CTRL_ENST00000571605.1	NO_LS2D	15348	1827	5	0.3161
C22ORF28	C12orf57_ENST00000540506.2	NO_LS2D	15348	1875	5	0.26165
C22ORF28	KLK11_ENST00000593681.5	NO_LS2D	15348	1976	5	0.23462
C22ORF28	GLTPD2_ENST00000331264.8	NO_LS2D	15348	1626	5	0.12564
C22ORF28	GAPDH_ENST00000619601.1	NO_LS2D	15348	1770	5	0.11068
C22ORF28	INAFM1_ENST00000552360.4	NO_LS2D	15348	839	4	0
C22ORF28	MTRNR2L6_ENST00000633925.1	NO_LS2D	15348	1447	4	0
C22ORF28	ETDB_ENST00000423661.1	NO_LS2D	15348	1572	5	0
C22ORF28	EIF3G_ENST00000593054.5	NO_LS2D	15348	1810	3	0
C22ORF28	ILF3_ENST00000593061.5	NO_LS2D	15348	1646	5	0
C22ORF28	TIMM13_ENST00000215570.8	NO_LS2D	15348	1962	5	0
C22ORF28	ABCA7_ENST00000529442.7	NO_LS2D	15348	1805	5	0
C22ORF28	LILRB2_ENST00000620441.4	NO_LS2D	15348	1285	5	0
C22ORF28	TMEM240_ENST00000624426.1	NO_LS2D	15348	1295	3	0
C22ORF28	GPR137_ENST00000536282.1	NO_LS2D	15348	930	3	0
C22ORF28	LILRB2_ENST00000620625.4	NO_LS2D	15348	1285	5	0
C22ORF28	PPAN_ENST00000430370.1	NO_LS2D	15348	1399	1	0
C22ORF28	MUS81_ENST00000529742.1	NO_LS2D	15348	1220	5	0
C22ORF28	CORT_ENST00000377049.4	NO_LS2D	15348	1968	2	0
C22ORF28	FIZ1_ENST00000587414.1	NO_LS2D	15348	1055	3	0
C22ORF28	TRMT1_ENST00000588746.5	NO_LS2D	15348	1279	3	0
C22ORF28	KIR3DL2_ENST00000617195.1	NO_LS2D	15348	1869	5	0
C22ORF28	TRMT1_ENST00000586224.5	NO_LS2D	15348	1285	4	0
C22ORF28	S100A16_ENST00000368703.6	NO_LS2D	15348	1348	3	0
C22ORF28	PSPN_ENST00000245810.2	NO_LS2D	15348	786	2	0
C22ORF28	S100A16_ENST00000368703.6	NO_LSSEQ	15348	1348	5	0.98708
C22ORF28	SGSM3_ENST00000427834.5	NO_LSSEQ	15348	1499	5	0.98609
C22ORF28	PPP2R5D_ENST00000486843.1	NO_LSSEQ	15348	1782	5	0.98525
C22ORF28	SEC13_ENST00000432213.1	NO_LSSEQ	15348	1888	5	0.95417
C22ORF28	KIR3DL2_ENST00000617195.1	NO_LSSEQ	15348	1869	5	0.95372
C22ORF28	CORT_ENST00000377049.4	NO_LSSEQ	15348	1968	5	0.94973
C22ORF28	PPAN_ENST00000430370.1	NO_LSSEQ	15348	1399	5	0.94347
C22ORF28	TRMT1_ENST00000588229.1	NO_LSSEQ	15348	866	5	0.94264
C22ORF28	GPR137_ENST00000536282.1	NO_LSSEQ	15348	930	5	0.89091
C22ORF28	TMC4_ENST00000615945.4	NO_LSSEQ	15348	865	5	0.80611
C22ORF28	LILRB2_ENST00000620625.4	NO_LSSEQ	15348	1285	5	0.7066
C22ORF28	PSPN_ENST00000245810.2	NO_LSSEQ	15348	786	5	0.6642
C22ORF28	UROD_ENST00000428106.1	NO_LSSEQ	15348	1919	5	0.54312
C22ORF28	KLK11_ENST00000593681.5	NO_LSSEQ	15348	1976	5	0.5018
C22ORF28	C12orf57_ENST00000544681.1	NO_LSSEQ	15348	1282	5	0.36413
C22ORF28	HOOK2_ENST00000588052.5	NO_LSSEQ	15348	1859	5	0.33253
C22ORF28	CTRL_ENST00000571605.1	NO_LSSEQ	15348	1827	5	0.29323
C22ORF28	EIF3G_ENST00000593054.5	NO_LSSEQ	15348	1810	5	0.28171
C22ORF28	GLTPD2_ENST00000331264.8	NO_LSSEQ	15348	1626	5	0.273
C22ORF28	LUC7L_ENST00000442701.1	NO_LSSEQ	15348	1435	5	0.19867
C22ORF28	SPEM1_ENST00000323675.4	NO_LSSEQ	15348	1309	5	0.18755
C22ORF28	CNOT3_ENST00000613028.1	NO_LSSEQ	15348	1959	5	0.17294
C22ORF28	TMEM89_ENST00000330862.4	NO_LSSEQ	15348	1011	5	0.15452
C22ORF28	ICAM4_ENST00000393717.2	NO_LSSEQ	15348	1519	5	0.09935
C22ORF28	MRPL51_ENST00000543164.5	NO_LSSEQ	15348	1694	5	0.00199
C22ORF28	MRPL51_ENST00000537701.5	NO_LSSEQ	15348	1739	5	0
C22ORF28	MPST_ENST00000628507.1	NO_LSSEQ	15348	889	5	0
C22ORF28	TIMM13_ENST00000215570.8	NO_LSSEQ	15348	1962	5	0
C22ORF28	ETDB_ENST00000423661.1	NO_LSSEQ	15348	1572	5	0
C22ORF28	ILF3_ENST00000593061.5	NO_LSSEQ	15348	1646	5	0
C22ORF28	CTRL_ENST00000571044.5	NO_LSSEQ	15348	1911	5	0
C22ORF28	ICAM4_ENST00000380770.5	NO_LSSEQ	15348	1566	5	0
C22ORF28	ICAM4_ENST00000340992.4	NO_LSSEQ	15348	1529	5	0
C22ORF28	LILRB2_ENST00000620441.4	NO_LSSEQ	15348	1285	5	0
C22ORF28	TRMT1_ENST00000586224.5	NO_LSSEQ	15348	1285	5	0
C22ORF28	TRMT1_ENST00000588746.5	NO_LSSEQ	15348	1279	5	0
C22ORF28	C12orf57_ENST00000540506.2	NO_LSSEQ	15348	1875	5	0
C22ORF28	VCP_ENST00000681537.1	NO_LSSEQ	15348	1467	5	0
C22ORF28	TNPO2_ENST00000589149.5	NO_LSSEQ	15348	1792	5	0
C22ORF28	DMAP1_ENST00000436069.5	NO_LSSEQ	15348	1408	5	0
C22ORF28	MRPL51_ENST00000543703.1	NO_LSSEQ	15348	1690	5	0
C22ORF28	BCKDK_ENST00000561755.1	NO_LSSEQ	15348	920	5	0
C22ORF28	INAFM1_ENST00000552360.4	NO_LSSEQ	15348	839	5	0
C22ORF28	PPP1R32_ENST00000538185.1	NO_LSSEQ	15348	1890	5	0
C22ORF28	FIZ1_ENST00000587414.1	NO_LSSEQ	15348	1055	4	0
C22ORF28	MUS81_ENST00000529742.1	NO_LSSEQ	15348	1220	5	0
C22ORF28	TST_ENST00000438203.1	NO_LSSEQ	15348	1280	5	0
C22ORF28	GAPDH_ENST00000619601.1	NO_LSSEQ	15348	1770	5	0
C22ORF28	C12orf57_ENST00000229281.6	NO_LSSEQ	15348	1981	5	0
C22ORF28	MTRNR2L6_ENST00000633925.1	NO_LSSEQ	15348	1447	0	0
C22ORF28	TMEM240_ENST00000624426.1	NO_LSSEQ	15348	1295	5	0
C22ORF28	LCK_ENST00000373562.7	NO_LSSEQ	15348	1490	5	0
C22ORF28	TMC4_ENST00000619510.4	NO_LSSEQ	15348	865	5	0
C22ORF28	ABCA7_ENST00000529442.7	NO_LSSEQ	15348	1805	5	0
C22ORF28	ABCA7_ENST00000531467.5	NO_LSSEQ	15348	975	5	0
C22ORF28	BCKDK_ENST00000484226.2	NO_LSSEQ	15348	1603	5	0
C22ORF28	TNPO2_ENST00000589149.5	NO_PEAK	15348	1792	0	0.91161
C22ORF28	TMC4_ENST00000615945.4	NO_PEAK	15348	865	0	0.80505
C22ORF28	CTRL_ENST00000571044.5	NO_PEAK	15348	1911	0	0.78984
C22ORF28	CTRL_ENST00000571605.1	NO_PEAK	15348	1827	0	0.78678
C22ORF28	LCK_ENST00000373562.7	NO_PEAK	15348	1490	0	0.74851
C22ORF28	LILRB2_ENST00000620625.4	NO_PEAK	15348	1285	0	0.72984
C22ORF28	TMEM89_ENST00000330862.4	NO_PEAK	15348	1011	0	0.7018
C22ORF28	PSPN_ENST00000245810.2	NO_PEAK	15348	786	0	0.67376
C22ORF28	TMEM240_ENST00000624426.1	NO_PEAK	15348	1295	0	0.60935
C22ORF28	SPEM1_ENST00000323675.4	NO_PEAK	15348	1309	0	0.51885
C22ORF28	INAFM1_ENST00000552360.4	NO_PEAK	15348	839	0	0.51216
C22ORF28	TMC4_ENST00000619510.4	NO_PEAK	15348	865	0	0.49811
C22ORF28	GAPDH_ENST00000619601.1	NO_PEAK	15348	1770	0	0.37227
C22ORF28	GLTPD2_ENST00000331264.8	NO_PEAK	15348	1626	0	0.34095
C22ORF28	FIZ1_ENST00000587414.1	NO_PEAK	15348	1055	0	0.26818
C22ORF28	C12orf57_ENST00000229281.6	NO_PEAK	15348	1981	0	0.23943
C22ORF28	LUC7L_ENST00000442701.1	NO_PEAK	15348	1435	0	0.19867
C22ORF28	MRPL51_ENST00000543164.5	NO_PEAK	15348	1694	0	0
C22ORF28	KLK11_ENST00000593681.5	NO_PEAK	15348	1976	0	0
C22ORF28	MRPL51_ENST00000543703.1	NO_PEAK	15348	1690	0	0
C22ORF28	MRPL51_ENST00000537701.5	NO_PEAK	15348	1739	0	0
C22ORF28	CNOT3_ENST00000613028.1	NO_PEAK	15348	1959	0	0
C22ORF28	VCP_ENST00000681537.1	NO_PEAK	15348	1467	0	0
C22ORF28	SGSM3_ENST00000427834.5	NO_PEAK	15348	1499	0	0
C22ORF28	ETDB_ENST00000423661.1	NO_PEAK	15348	1572	0	0
C22ORF28	KIR3DL2_ENST00000617195.1	NO_PEAK	15348	1869	0	0
C22ORF28	TST_ENST00000438203.1	NO_PEAK	15348	1280	0	0
C22ORF28	EIF3G_ENST00000593054.5	NO_PEAK	15348	1810	0	0
C22ORF28	MTRNR2L6_ENST00000633925.1	NO_PEAK	15348	1447	0	0
C22ORF28	TIMM13_ENST00000215570.8	NO_PEAK	15348	1962	0	0
C22ORF28	SEC13_ENST00000432213.1	NO_PEAK	15348	1888	0	0
C22ORF28	UROD_ENST00000428106.1	NO_PEAK	15348	1919	0	0
C22ORF28	CORT_ENST00000377049.4	NO_PEAK	15348	1968	0	0
C22ORF28	MPST_ENST00000628507.1	NO_PEAK	15348	889	0	0
C22ORF28	ILF3_ENST00000593061.5	NO_PEAK	15348	1646	0	0
C22ORF28	PPP2R5D_ENST00000486843.1	NO_PEAK	15348	1782	0	0
C22ORF28	PPAN_ENST00000430370.1	NO_PEAK	15348	1399	0	0
C22ORF28	ABCA7_ENST00000529442.7	NO_PEAK	15348	1805	0	0
C22ORF28	PPP1R32_ENST00000538185.1	NO_PEAK	15348	1890	0	0
C22ORF28	DMAP1_ENST00000436069.5	NO_PEAK	15348	1408	0	0
C22ORF28	ICAM4_ENST00000340992.4	NO_PEAK	15348	1529	0	0
C22ORF28	C12orf57_ENST00000540506.2	NO_PEAK	15348	1875	0	0
C22ORF28	HOOK2_ENST00000588052.5	NO_PEAK	15348	1859	0	0
C22ORF28	ICAM4_ENST00000380770.5	NO_PEAK	15348	1566	0	0
C22ORF28	ICAM4_ENST00000393717.2	NO_PEAK	15348	1519	0	0
C22ORF28	LILRB2_ENST00000620441.4	NO_PEAK	15348	1285	0	0
C22ORF28	S100A16_ENST00000368703.6	NO_PEAK	15348	1348	0	0
C22ORF28	C12orf57_ENST00000544681.1	NO_PEAK	15348	1282	0	0
C22ORF28	BCKDK_ENST00000561755.1	NO_PEAK	15348	920	0	0
C22ORF28	MUS81_ENST00000529742.1	NO_PEAK	15348	1220	0	0
C22ORF28	BCKDK_ENST00000484226.2	NO_PEAK	15348	1603	0	0
C22ORF28	ABCA7_ENST00000531467.5	NO_PEAK	15348	975	0	0
C22ORF28	TRMT1_ENST00000588229.1	NO_PEAK	15348	866	0	0
C22ORF28	TRMT1_ENST00000588746.5	NO_PEAK	15348	1279	0	0
C22ORF28	TRMT1_ENST00000586224.5	NO_PEAK	15348	1285	0	0
C22ORF28	GPR137_ENST00000536282.1	NO_PEAK	15348	930	0	0
CAPRIN1	SLC23A3_ENST00000414999.5	FULL	15348	1634	5	0.93601
CAPRIN1	SGSM3_ENST00000427834.5	FULL	15348	1499	5	0.91904
CAPRIN1	C12orf57_ENST00000544681.1	FULL	15348	1282	5	0.90357
CAPRIN1	TMC4_ENST00000615945.4	FULL	15348	865	5	0.8766
CAPRIN1	GPR137_ENST00000536282.1	FULL	15348	930	4	0.8369
CAPRIN1	TRMT1_ENST00000588746.5	FULL	15348	1279	4	0.81208
CAPRIN1	C12orf57_ENST00000540506.2	FULL	15348	1875	5	0.81186
CAPRIN1	BCKDK_ENST00000561755.1	FULL	15348	920	5	0.81098
CAPRIN1	DAXX_ENST00000451280.1	FULL	15348	1022	5	0.8063
CAPRIN1	BCKDK_ENST00000484226.2	FULL	15348	1603	5	0.76852
CAPRIN1	TRMT1_ENST00000586224.5	FULL	15348	1285	5	0.71434
CAPRIN1	TRMT1_ENST00000588229.1	FULL	15348	866	5	0.67669
CAPRIN1	OR1I1_ENST00000209540.2	FULL	15348	1242	5	0.66275
CAPRIN1	HOOK2_ENST00000588052.5	FULL	15348	1859	5	0.44317
CAPRIN1	SPEM1_ENST00000323675.4	FULL	15348	1309	5	0.40971
CAPRIN1	DAXX_ENST00000454197.1	FULL	15348	1706	5	0.32885
CAPRIN1	GLTPD2_ENST00000331264.8	FULL	15348	1626	4	0.17834
CAPRIN1	ETDB_ENST00000423661.1	FULL	15348	1572	5	0.14022
CAPRIN1	TNPO2_ENST00000589149.5	FULL	15348	1792	5	0.07479
CAPRIN1	ICAM4_ENST00000340992.4	FULL	15348	1529	2	0
CAPRIN1	SLC39A4_ENST00000526658.1	FULL	15348	1954	5	0
CAPRIN1	C12orf57_ENST00000229281.6	FULL	15348	1981	5	0
CAPRIN1	SLC23A3_ENST00000409370.6	FULL	15348	1777	5	0
CAPRIN1	DAPK3_ENST00000594894.1	FULL	15348	1521	5	0
CAPRIN1	TPPP2_ENST00000530140.6	FULL	15348	1881	4	0
CAPRIN1	RPUSD1_ENST00000565503.5	FULL	15348	1515	4	0
CAPRIN1	RPUSD1_ENST00000563560.1	FULL	15348	1489	5	0
CAPRIN1	MPST_ENST00000628507.1	FULL	15348	889	3	0
CAPRIN1	ICAM4_ENST00000380770.5	FULL	15348	1566	3	0
CAPRIN1	CHRNB2_ENST00000636695.1	FULL	15348	748	3	0
CAPRIN1	TPPP2_ENST00000460647.6	FULL	15348	1033	3	0
CAPRIN1	ICAM4_ENST00000393717.2	FULL	15348	1519	5	0
CAPRIN1	SLC23A3_ENST00000414999.5	NO_LS2D	15348	1634	5	0.93601
CAPRIN1	SGSM3_ENST00000427834.5	NO_LS2D	15348	1499	5	0.91904
CAPRIN1	TMC4_ENST00000615945.4	NO_LS2D	15348	865	5	0.8766
CAPRIN1	GPR137_ENST00000536282.1	NO_LS2D	15348	930	3	0.83423
CAPRIN1	C12orf57_ENST00000540506.2	NO_LS2D	15348	1875	5	0.81186
CAPRIN1	DAXX_ENST00000451280.1	NO_LS2D	15348	1022	5	0.8063
CAPRIN1	BCKDK_ENST00000484226.2	NO_LS2D	15348	1603	5	0.76852
CAPRIN1	ICAM4_ENST00000340992.4	NO_LS2D	15348	1529	5	0.74846
CAPRIN1	TRMT1_ENST00000588229.1	NO_LS2D	15348	866	4	0.69934
CAPRIN1	C12orf57_ENST00000544681.1	NO_LS2D	15348	1282	4	0.6076
CAPRIN1	HOOK2_ENST00000588052.5	NO_LS2D	15348	1859	5	0.44317
CAPRIN1	SLC23A3_ENST00000409370.6	NO_LS2D	15348	1777	5	0.43785
CAPRIN1	SPEM1_ENST00000323675.4	NO_LS2D	15348	1309	3	0.37482
CAPRIN1	GLTPD2_ENST00000331264.8	NO_LS2D	15348	1626	5	0.33218
CAPRIN1	TRMT1_ENST00000586224.5	NO_LS2D	15348	1285	5	0.24295
CAPRIN1	ETDB_ENST00000423661.1	NO_LS2D	15348	1572	5	0.14022
CAPRIN1	TNPO2_ENST00000589149.5	NO_LS2D	15348	1792	5	0.07479
CAPRIN1	ICAM4_ENST00000380770.5	NO_LS2D	15348	1566	5	0
CAPRIN1	ICAM4_ENST00000393717.2	NO_LS2D	15348	1519	5	0
CAPRIN1	SLC39A4_ENST00000526658.1	NO_LS2D	15348	1954	5	0
CAPRIN1	C12orf57_ENST00000229281.6	NO_LS2D	15348	1981	5	0
CAPRIN1	DAPK3_ENST00000594894.1	NO_LS2D	15348	1521	5	0
CAPRIN1	TRMT1_ENST00000588746.5	NO_LS2D	15348	1279	4	0
CAPRIN1	RPUSD1_ENST00000563560.1	NO_LS2D	15348	1489	3	0
CAPRIN1	TPPP2_ENST00000530140.6	NO_LS2D	15348	1881	5	0
CAPRIN1	DAXX_ENST00000454197.1	NO_LS2D	15348	1706	5	0
CAPRIN1	MPST_ENST00000628507.1	NO_LS2D	15348	889	4	0
CAPRIN1	OR1I1_ENST00000209540.2	NO_LS2D	15348	1242	3	0
CAPRIN1	BCKDK_ENST00000561755.1	NO_LS2D	15348	920	5	0
CAPRIN1	CHRNB2_ENST00000636695.1	NO_LS2D	15348	748	4	0
CAPRIN1	TPPP2_ENST00000460647.6	NO_LS2D	15348	1033	2	0
CAPRIN1	RPUSD1_ENST00000565503.5	NO_LS2D	15348	1515	3	0
CAPRIN1	TMC4_ENST00000615945.4	NO_LSSEQ	15348	865	5	0.97922
CAPRIN1	TPPP2_ENST00000530140.6	NO_LSSEQ	15348	1881	5	0.95876
CAPRIN1	SLC23A3_ENST00000414999.5	NO_LSSEQ	15348	1634	5	0.94716
CAPRIN1	TPPP2_ENST00000460647.6	NO_LSSEQ	15348	1033	5	0.93222
CAPRIN1	TRMT1_ENST00000588229.1	NO_LSSEQ	15348	866	5	0.81328
CAPRIN1	DAXX_ENST00000451280.1	NO_LSSEQ	15348	1022	0	0.77648
CAPRIN1	GPR137_ENST00000536282.1	NO_LSSEQ	15348	930	5	0.67158
CAPRIN1	ICAM4_ENST00000340992.4	NO_LSSEQ	15348	1529	5	0.48604
CAPRIN1	TRMT1_ENST00000586224.5	NO_LSSEQ	15348	1285	5	0.48346
CAPRIN1	C12orf57_ENST00000544681.1	NO_LSSEQ	15348	1282	5	0.4751
CAPRIN1	SPEM1_ENST00000323675.4	NO_LSSEQ	15348	1309	5	0.39003
CAPRIN1	ICAM4_ENST00000393717.2	NO_LSSEQ	15348	1519	5	0.3849
CAPRIN1	ETDB_ENST00000423661.1	NO_LSSEQ	15348	1572	5	0.22999
CAPRIN1	TRMT1_ENST00000588746.5	NO_LSSEQ	15348	1279	5	0.20956
CAPRIN1	SGSM3_ENST00000427834.5	NO_LSSEQ	15348	1499	5	0.12313
CAPRIN1	HOOK2_ENST00000588052.5	NO_LSSEQ	15348	1859	5	0.10954
CAPRIN1	GLTPD2_ENST00000331264.8	NO_LSSEQ	15348	1626	5	0.05173
CAPRIN1	DAPK3_ENST00000594894.1	NO_LSSEQ	15348	1521	5	0
CAPRIN1	MPST_ENST00000628507.1	NO_LSSEQ	15348	889	5	0
CAPRIN1	DAXX_ENST00000454197.1	NO_LSSEQ	15348	1706	5	0
CAPRIN1	OR1I1_ENST00000209540.2	NO_LSSEQ	15348	1242	5	0
CAPRIN1	C12orf57_ENST00000540506.2	NO_LSSEQ	15348	1875	5	0
CAPRIN1	ICAM4_ENST00000380770.5	NO_LSSEQ	15348	1566	5	0
CAPRIN1	SLC23A3_ENST00000409370.6	NO_LSSEQ	15348	1777	5	0
CAPRIN1	C12orf57_ENST00000229281.6	NO_LSSEQ	15348	1981	5	0
CAPRIN1	BCKDK_ENST00000561755.1	NO_LSSEQ	15348	920	5	0
CAPRIN1	SLC39A4_ENST00000526658.1	NO_LSSEQ	15348	1954	5	0
CAPRIN1	TNPO2_ENST00000589149.5	NO_LSSEQ	15348	1792	5	0
CAPRIN1	RPUSD1_ENST00000563560.1	NO_LSSEQ	15348	1489	5	0
CAPRIN1	CHRNB2_ENST00000636695.1	NO_LSSEQ	15348	748	5	0
CAPRIN1	RPUSD1_ENST00000565503.5	NO_LSSEQ	15348	1515	5	0
CAPRIN1	BCKDK_ENST00000484226.2	NO_LSSEQ	15348	1603	5	0
CAPRIN1	OR1I1_ENST00000209540.2	NO_PEAK	15348	1242	0	0.81209
CAPRIN1	TNPO2_ENST00000589149.5	NO_PEAK	15348	1792	0	0.62613
CAPRIN1	SPEM1_ENST00000323675.4	NO_PEAK	15348	1309	0	0.42648
CAPRIN1	GLTPD2_ENST00000331264.8	NO_PEAK	15348	1626	0	0.19255
CAPRIN1	DAXX_ENST00000451280.1	NO_PEAK	15348	1022	0	0
CAPRIN1	DAPK3_ENST00000594894.1	NO_PEAK	15348	1521	0	0
CAPRIN1	C12orf57_ENST00000229281.6	NO_PEAK	15348	1981	0	0
CAPRIN1	SLC23A3_ENST00000409370.6	NO_PEAK	15348	1777	0	0
CAPRIN1	SLC23A3_ENST00000414999.5	NO_PEAK	15348	1634	0	0
CAPRIN1	ETDB_ENST00000423661.1	NO_PEAK	15348	1572	0	0
CAPRIN1	RPUSD1_ENST00000565503.5	NO_PEAK	15348	1515	0	0
CAPRIN1	MPST_ENST00000628507.1	NO_PEAK	15348	889	0	0
CAPRIN1	RPUSD1_ENST00000563560.1	NO_PEAK	15348	1489	0	0
CAPRIN1	DAXX_ENST00000454197.1	NO_PEAK	15348	1706	0	0
CAPRIN1	C12orf57_ENST00000540506.2	NO_PEAK	15348	1875	0	0
CAPRIN1	ICAM4_ENST00000340992.4	NO_PEAK	15348	1529	0	0
CAPRIN1	ICAM4_ENST00000380770.5	NO_PEAK	15348	1566	0	0
CAPRIN1	TPPP2_ENST00000530140.6	NO_PEAK	15348	1881	0	0
CAPRIN1	HOOK2_ENST00000588052.5	NO_PEAK	15348	1859	0	0
CAPRIN1	ICAM4_ENST00000393717.2	NO_PEAK	15348	1519	0	0
CAPRIN1	C12orf57_ENST00000544681.1	NO_PEAK	15348	1282	0	0
CAPRIN1	SLC39A4_ENST00000526658.1	NO_PEAK	15348	1954	0	0
CAPRIN1	BCKDK_ENST00000561755.1	NO_PEAK	15348	920	0	0
CAPRIN1	TPPP2_ENST00000460647.6	NO_PEAK	15348	1033	0	0
CAPRIN1	BCKDK_ENST00000484226.2	NO_PEAK	15348	1603	0	0
CAPRIN1	CHRNB2_ENST00000636695.1	NO_PEAK	15348	748	0	0
CAPRIN1	TRMT1_ENST00000588746.5	NO_PEAK	15348	1279	0	0
CAPRIN1	TMC4_ENST00000615945.4	NO_PEAK	15348	865	0	0
CAPRIN1	TRMT1_ENST00000586224.5	NO_PEAK	15348	1285	0	0
CAPRIN1	TRMT1_ENST00000588229.1	NO_PEAK	15348	866	0	0
CAPRIN1	GPR137_ENST00000536282.1	NO_PEAK	15348	930	0	0
CAPRIN1	SGSM3_ENST00000427834.5	NO_PEAK	15348	1499	0	0
NF90	PPP4R2_ENST00000460360.1	FULL	15348	1277	5	0.96246
NF90	SLC43A3_ENST00000532795.5	FULL	15348	1895	4	0.96168
NF90	JMJD8_ENST00000562111.1	FULL	15348	1689	5	0.95756
NF90	SLC43A3_ENST00000526621.5	FULL	15348	1794	2	0.93569
NF90	S1PR4_ENST00000246115.5	FULL	15348	1564	5	0.92986
NF90	DUS3L_ENST00000585587.1	FULL	15348	1704	5	0.9098
NF90	ACADVL_ENST00000579546.1	FULL	15348	1758	5	0.8823
NF90	KRTAP13-4_ENST00000334068.3	FULL	15348	797	5	0.86141
NF90	JMJD8_ENST00000562824.5	FULL	15348	1836	5	0.81224
NF90	SLC43A3_ENST00000529748.1	FULL	15348	1238	1	0.78847
NF90	FSD1_ENST00000594438.1	FULL	15348	631	3	0.78203
NF90	H1-2_ENST00000343677.4	FULL	15348	731	4	0.7645
NF90	HRAS_ENST00000397594.6	FULL	15348	1532	5	0.69985
NF90	H4C2_ENST00000377745.5	FULL	15348	388	5	0.6531
NF90	H4C4_ENST00000614247.2	FULL	15348	403	5	0.6403
NF90	DUS3L_ENST00000592491.1	FULL	15348	1132	4	0.5899
NF90	RNF112_ENST00000575165.6	FULL	15348	1648	5	0.53823
NF90	POLD4_ENST00000530584.5	FULL	15348	1971	5	0.4148
NF90	EIF4A1_ENST00000582050.1	FULL	15348	996	5	0.36491
NF90	MYORG_ENST00000379142.3	FULL	15348	765	3	0.23853
NF90	POLRMT_ENST00000590336.2	FULL	15348	1586	3	0.23108
NF90	POLD4_ENST00000539074.1	FULL	15348	1907	5	0.22192
NF90	IRF7_ENST00000647801.1	FULL	15348	1242	3	0.21067
NF90	C2_ENST00000494905.1	FULL	15348	1935	4	0.10919
NF90	AIF1_ENST00000425748.6	FULL	15348	1838	5	0.03361
NF90	H2AC6_ENST00000377791.4	FULL	15348	519	2	0
NF90	TNFRSF12A_ENST00000574699.1	FULL	15348	1596	5	0
NF90	IRF7_ENST00000533190.1	FULL	15348	1156	2	0
NF90	POLD4_ENST00000531239.2	FULL	15348	1726	5	0
NF90	CACTIN_ENST00000591726.1	FULL	15348	1632	4	0
NF90	HUS1B_ENST00000380907.3	FULL	15348	1162	5	0
NF90	H2BC4_ENST00000396984.2	FULL	15348	460	2	0
NF90	IRF7_ENST00000649187.1	FULL	15348	1260	3	0
NF90	BOLA1_ENST00000369152.6	FULL	15348	1228	5	0
NF90	H4C8_ENST00000377727.2	FULL	15348	409	2	0
NF90	ACADVL_ENST00000583848.5	FULL	15348	778	3	0
NF90	NELFE_ENST00000625545.1	FULL	15348	1047	4	0
NF90	DUS3L_ENST00000585587.1	NO_LS2D	15348	1704	5	0.97189
NF90	PPP4R2_ENST00000460360.1	NO_LS2D	15348	1277	5	0.96246
NF90	SLC43A3_ENST00000526621.5	NO_LS2D	15348	1794	2	0.96057
NF90	JMJD8_ENST00000562111.1	NO_LS2D	15348	1689	5	0.95756
NF90	DUS3L_ENST00000592491.1	NO_LS2D	15348	1132	5	0.93871
NF90	SLC43A3_ENST00000532795.5	NO_LS2D	15348	1895	3	0.93118
NF90	H1-2_ENST00000343677.4	NO_LS2D	15348	731	2	0.92729
NF90	KRTAP13-4_ENST00000334068.3	NO_LS2D	15348	797	2	0.92668
NF90	S1PR4_ENST00000246115.5	NO_LS2D	15348	1564	5	0.82265
NF90	JMJD8_ENST00000562824.5	NO_LS2D	15348	1836	5	0.81224
NF90	SLC43A3_ENST00000529748.1	NO_LS2D	15348	1238	1	0.78847
NF90	HRAS_ENST00000397594.6	NO_LS2D	15348	1532	5	0.69985
NF90	ACADVL_ENST00000583848.5	NO_LS2D	15348	778	5	0.69795
NF90	H4C8_ENST00000377727.2	NO_LS2D	15348	409	4	0.67663
NF90	ACADVL_ENST00000579546.1	NO_LS2D	15348	1758	5	0.48244
NF90	EIF4A1_ENST00000582050.1	NO_LS2D	15348	996	3	0.36491
NF90	POLRMT_ENST00000590336.2	NO_LS2D	15348	1586	4	0.34354
NF90	H4C2_ENST00000377745.5	NO_LS2D	15348	388	2	0.29626
NF90	NELFE_ENST00000625545.1	NO_LS2D	15348	1047	2	0.28885
NF90	POLD4_ENST00000539074.1	NO_LS2D	15348	1907	3	0.22192
NF90	POLD4_ENST00000530584.5	NO_LS2D	15348	1971	4	0.2217
NF90	H4C4_ENST00000614247.2	NO_LS2D	15348	403	1	0.15386
NF90	H2AC6_ENST00000377791.4	NO_LS2D	15348	519	4	0.14102
NF90	C2_ENST00000494905.1	NO_LS2D	15348	1935	4	0.10919
NF90	AIF1_ENST00000425748.6	NO_LS2D	15348	1838	5	0.03361
NF90	TNFRSF12A_ENST00000574699.1	NO_LS2D	15348	1596	4	0
NF90	POLD4_ENST00000531239.2	NO_LS2D	15348	1726	5	0
NF90	IRF7_ENST00000649187.1	NO_LS2D	15348	1260	3	0
NF90	CACTIN_ENST00000591726.1	NO_LS2D	15348	1632	3	0
NF90	RNF112_ENST00000575165.6	NO_LS2D	15348	1648	5	0
NF90	HUS1B_ENST00000380907.3	NO_LS2D	15348	1162	5	0
NF90	IRF7_ENST00000647801.1	NO_LS2D	15348	1242	3	0
NF90	BOLA1_ENST00000369152.6	NO_LS2D	15348	1228	2	0
NF90	IRF7_ENST00000533190.1	NO_LS2D	15348	1156	2	0
NF90	FSD1_ENST00000594438.1	NO_LS2D	15348	631	2	0
NF90	MYORG_ENST00000379142.3	NO_LS2D	15348	765	5	0
NF90	H2BC4_ENST00000396984.2	NO_LS2D	15348	460	1	0
NF90	CACTIN_ENST00000591726.1	NO_LSSEQ	15348	1632	5	0.9284
NF90	FSD1_ENST00000594438.1	NO_LSSEQ	15348	631	5	0.80971
NF90	BOLA1_ENST00000369152.6	NO_LSSEQ	15348	1228	5	0.70247
NF90	DUS3L_ENST00000585587.1	NO_LSSEQ	15348	1704	5	0.65731
NF90	JMJD8_ENST00000562111.1	NO_LSSEQ	15348	1689	5	0.6116
NF90	POLRMT_ENST00000590336.2	NO_LSSEQ	15348	1586	5	0.59695
NF90	EIF4A1_ENST00000582050.1	NO_LSSEQ	15348	996	5	0.51169
NF90	MYORG_ENST00000379142.3	NO_LSSEQ	15348	765	5	0.50072
NF90	JMJD8_ENST00000562824.5	NO_LSSEQ	15348	1836	5	0.44969
NF90	PPP4R2_ENST00000460360.1	NO_LSSEQ	15348	1277	5	0.44444
NF90	H1-2_ENST00000343677.4	NO_LSSEQ	15348	731	5	0.41181
NF90	HUS1B_ENST00000380907.3	NO_LSSEQ	15348	1162	5	0.41017
NF90	SLC43A3_ENST00000526621.5	NO_LSSEQ	15348	1794	5	0.39494
NF90	IRF7_ENST00000649187.1	NO_LSSEQ	15348	1260	5	0.38623
NF90	S1PR4_ENST00000246115.5	NO_LSSEQ	15348	1564	5	0.34871
NF90	H4C2_ENST00000377745.5	NO_LSSEQ	15348	388	4	0.31495
NF90	H4C4_ENST00000614247.2	NO_LSSEQ	15348	403	4	0.29835
NF90	ACADVL_ENST00000583848.5	NO_LSSEQ	15348	778	5	0.21539
NF90	C2_ENST00000494905.1	NO_LSSEQ	15348	1935	5	0.19048
NF90	KRTAP13-4_ENST00000334068.3	NO_LSSEQ	15348	797	5	0.15189
NF90	DUS3L_ENST00000592491.1	NO_LSSEQ	15348	1132	5	0.12179
NF90	RNF112_ENST00000575165.6	NO_LSSEQ	15348	1648	5	0.10282
NF90	TNFRSF12A_ENST00000574699.1	NO_LSSEQ	15348	1596	5	0
NF90	AIF1_ENST00000425748.6	NO_LSSEQ	15348	1838	5	0
NF90	H2AC6_ENST00000377791.4	NO_LSSEQ	15348	519	3	0
NF90	HRAS_ENST00000397594.6	NO_LSSEQ	15348	1532	5	0
NF90	IRF7_ENST00000647801.1	NO_LSSEQ	15348	1242	5	0
NF90	POLD4_ENST00000531239.2	NO_LSSEQ	15348	1726	5	0
NF90	IRF7_ENST00000533190.1	NO_LSSEQ	15348	1156	5	0
NF90	SLC43A3_ENST00000532795.5	NO_LSSEQ	15348	1895	5	0
NF90	SLC43A3_ENST00000529748.1	NO_LSSEQ	15348	1238	5	0
NF90	ACADVL_ENST00000579546.1	NO_LSSEQ	15348	1758	5	0
NF90	NELFE_ENST00000625545.1	NO_LSSEQ	15348	1047	4	0
NF90	POLD4_ENST00000530584.5	NO_LSSEQ	15348	1971	5	0
NF90	POLD4_ENST00000539074.1	NO_LSSEQ	15348	1907	5	0
NF90	H2BC4_ENST00000396984.2	NO_LSSEQ	15348	460	5	0
NF90	H4C8_ENST00000377727.2	NO_LSSEQ	15348	409	2	0
NF90	POLRMT_ENST00000590336.2	NO_PEAK	15348	1586	0	0.92954
NF90	RNF112_ENST00000575165.6	NO_PEAK	15348	1648	0	0.91523
NF90	SLC43A3_ENST00000529748.1	NO_PEAK	15348	1238	0	0.91141
NF90	S1PR4_ENST00000246115.5	NO_PEAK	15348	1564	0	0.85832
NF90	H4C2_ENST00000377745.5	NO_PEAK	15348	388	0	0.8148
NF90	H4C4_ENST00000614247.2	NO_PEAK	15348	403	0	0.19434
NF90	EIF4A1_ENST00000582050.1	NO_PEAK	15348	996	0	0.00702
NF90	H4C8_ENST00000377727.2	NO_PEAK	15348	409	0	0
NF90	SLC43A3_ENST00000526621.5	NO_PEAK	15348	1794	0	0
NF90	SLC43A3_ENST00000532795.5	NO_PEAK	15348	1895	0	0
NF90	JMJD8_ENST00000562111.1	NO_PEAK	15348	1689	0	0
NF90	JMJD8_ENST00000562824.5	NO_PEAK	15348	1836	0	0
NF90	HRAS_ENST00000397594.6	NO_PEAK	15348	1532	0	0
NF90	CACTIN_ENST00000591726.1	NO_PEAK	15348	1632	0	0
NF90	ACADVL_ENST00000579546.1	NO_PEAK	15348	1758	0	0
NF90	NELFE_ENST00000625545.1	NO_PEAK	15348	1047	0	0
NF90	C2_ENST00000494905.1	NO_PEAK	15348	1935	0	0
NF90	PPP4R2_ENST00000460360.1	NO_PEAK	15348	1277	0	0
NF90	POLD4_ENST00000531239.2	NO_PEAK	15348	1726	0	0
NF90	AIF1_ENST00000425748.6	NO_PEAK	15348	1838	0	0
NF90	IRF7_ENST00000647801.1	NO_PEAK	15348	1242	0	0
NF90	IRF7_ENST00000533190.1	NO_PEAK	15348	1156	0	0
NF90	IRF7_ENST00000649187.1	NO_PEAK	15348	1260	0	0
NF90	POLD4_ENST00000539074.1	NO_PEAK	15348	1907	0	0
NF90	POLD4_ENST00000530584.5	NO_PEAK	15348	1971	0	0
NF90	TNFRSF12A_ENST00000574699.1	NO_PEAK	15348	1596	0	0
NF90	HUS1B_ENST00000380907.3	NO_PEAK	15348	1162	0	0
NF90	BOLA1_ENST00000369152.6	NO_PEAK	15348	1228	0	0
NF90	H2AC6_ENST00000377791.4	NO_PEAK	15348	519	0	0
NF90	ACADVL_ENST00000583848.5	NO_PEAK	15348	778	0	0
NF90	FSD1_ENST00000594438.1	NO_PEAK	15348	631	0	0
NF90	KRTAP13-4_ENST00000334068.3	NO_PEAK	15348	797	0	0
NF90	MYORG_ENST00000379142.3	NO_PEAK	15348	765	0	0
NF90	H2BC4_ENST00000396984.2	NO_PEAK	15348	460	0	0
NF90	DUS3L_ENST00000585587.1	NO_PEAK	15348	1704	0	0
NF90	DUS3L_ENST00000592491.1	NO_PEAK	15348	1132	0	0
NF90	H1-2_ENST00000343677.4	NO_PEAK	15348	731	0	0
PABPN1	DRAP1_ENST00000532933.1	FULL	15348	1831	5	0.98589
PABPN1	POMT1_ENST00000684399.1	FULL	15348	868	5	0.93698
PABPN1	ZNF444_ENST00000591564.1	FULL	15348	1055	5	0.93416
PABPN1	TMEM141_ENST00000290079.9	FULL	15348	1974	5	0.93322
PABPN1	DAP3_ENST00000491777.2	FULL	15348	1999	5	0.93286
PABPN1	AGER_ENST00000375056.6	FULL	15348	1358	5	0.93059
PABPN1	VCP_ENST00000681537.1	FULL	15348	1467	5	0.92761
PABPN1	OXER1_ENST00000378661.4	FULL	15348	1637	5	0.92156
PABPN1	TNPO2_ENST00000589149.5	FULL	15348	1792	5	0.91852
PABPN1	DCXR_ENST00000306869.7	FULL	15348	1840	4	0.91676
PABPN1	MARS1_ENST00000547665.5	FULL	15348	1506	5	0.90742
PABPN1	PACSIN3_ENST00000533686.5	FULL	15348	1418	5	0.9058
PABPN1	ZSWIM8_ENST00000466354.1	FULL	15348	1075	3	0.90164
PABPN1	CD63_ENST00000548160.5	FULL	15348	1590	5	0.89351
PABPN1	CNOT3_ENST00000471126.1	FULL	15348	1958	5	0.88639
PABPN1	YY1_ENST00000554371.1	FULL	15348	1049	5	0.87566
PABPN1	BIRC7_ENST00000395306.1	FULL	15348	1409	5	0.87242
PABPN1	TMEM205_ENST00000590788.1	FULL	15348	1011	5	0.86995
PABPN1	ACY1_ENST00000637149.1	FULL	15348	1713	5	0.86313
PABPN1	NT5C_ENST00000245552.7	FULL	15348	1515	3	0.85549
PABPN1	TYK2_ENST00000525976.5	FULL	15348	1960	5	0.85289
PABPN1	NR1H3_ENST00000437276.1	FULL	15348	1990	5	0.85117
PABPN1	PREB_ENST00000430533.1	FULL	15348	1462	4	0.83965
PABPN1	SKIV2L_ENST00000483553.5	FULL	15348	1993	5	0.83805
PABPN1	TMEM259_ENST00000586285.2	FULL	15348	1298	5	0.82725
PABPN1	HNRNPM_ENST00000598999.1	FULL	15348	1027	3	0.82711
PABPN1	WDR45_ENST00000475977.2	FULL	15348	1436	5	0.82409
PABPN1	NUP85_ENST00000578987.1	FULL	15348	1091	3	0.82181
PABPN1	TRMT1_ENST00000586224.5	FULL	15348	1285	5	0.81228
PABPN1	APEX1_ENST00000553368.1	FULL	15348	787	5	0.811
PABPN1	HNRNPH1_ENST00000523136.1	FULL	15348	784	5	0.80004
PABPN1	FLII_ENST00000577398.6	FULL	15348	1227	4	0.79707
PABPN1	EDC4_ENST00000573985.5	FULL	15348	1679	5	0.79619
PABPN1	LTB_ENST00000456113.2	FULL	15348	1871	5	0.79028
PABPN1	KMT2B_ENST00000686920.1	FULL	15348	1243	4	0.7689
PABPN1	ISYNA1_ENST00000578352.5	FULL	15348	1996	3	0.76456
PABPN1	SRRM2_ENST00000570539.1	FULL	15348	502	5	0.76225
PABPN1	PRICKLE4_ENST00000483200.2	FULL	15348	1731	4	0.75096
PABPN1	PRMT5_ENST00000553502.5	FULL	15348	885	3	0.74383
PABPN1	IGSF1_ENST00000650945.1	FULL	15348	1986	5	0.74323
PABPN1	EIF4A2_ENST00000441007.5	FULL	15348	1455	5	0.73898
PABPN1	TIMM13_ENST00000215570.8	FULL	15348	1962	5	0.73735
PABPN1	OVCA2_ENST00000572195.3	FULL	15348	1404	5	0.73643
PABPN1	SLC12A4_ENST00000570616.1	FULL	15348	668	3	0.72583
PABPN1	SGSM3_ENST00000417424.1	FULL	15348	1325	5	0.71289
PABPN1	HEPN1_ENST00000408930.6	FULL	15348	1434	5	0.69115
PABPN1	SH3BP2_ENST00000452765.7	FULL	15348	1682	5	0.68649
PABPN1	MTRNR2L12_ENST00000600213.3	FULL	15348	1049	5	0.6862
PABPN1	RPS16_ENST00000602153.5	FULL	15348	539	5	0.67028
PABPN1	PSME2_ENST00000630027.1	FULL	15348	789	4	0.65787
PABPN1	CEMP1_ENST00000565480.1	FULL	15348	1102	3	0.65627
PABPN1	ARFGAP1_ENST00000549076.1	FULL	15348	1475	5	0.64875
PABPN1	SEMA4G_ENST00000476171.1	FULL	15348	1074	5	0.64372
PABPN1	CAPN15_ENST00000566977.1	FULL	15348	1882	5	0.64327
PABPN1	GTF3C2_ENST00000431028.5	FULL	15348	1797	5	0.63297
PABPN1	RTKN_ENST00000640304.1	FULL	15348	1021	4	0.62814
PABPN1	PTOV1_ENST00000597730.1	FULL	15348	604	3	0.61099
PABPN1	WDR83OS_ENST00000222190.9	FULL	15348	1329	4	0.61002
PABPN1	ETV4_ENST00000586826.1	FULL	15348	1936	5	0.60746
PABPN1	PUF60_ENST00000532884.1	FULL	15348	1397	5	0.60137
PABPN1	MSH5_ENST00000416964.5	FULL	15348	1266	4	0.59894
PABPN1	CLDND2_ENST00000291715.5	FULL	15348	1906	5	0.59856
PABPN1	FLOT1_ENST00000411944.5	FULL	15348	1949	5	0.57958
PABPN1	SRRT_ENST00000445337.1	FULL	15348	958	4	0.56067
PABPN1	LUC7L_ENST00000442701.1	FULL	15348	1435	5	0.55243
PABPN1	RPL36_ENST00000347512.8	FULL	15348	1581	5	0.53826
PABPN1	CFB_ENST00000498317.1	FULL	15348	670	5	0.53686
PABPN1	LLGL2_ENST00000578719.1	FULL	15348	1619	3	0.53514
PABPN1	DALRD3_ENST00000438585.5	FULL	15348	1024	5	0.53319
PABPN1	HEXD_ENST00000583354.5	FULL	15348	1829	4	0.53255
PABPN1	APOA2_ENST00000367990.7	FULL	15348	1337	5	0.53194
PABPN1	MYO15B_ENST00000577948.5	FULL	15348	1860	5	0.52354
PABPN1	PABPN1_ENST00000555295.1	FULL	15348	1890	5	0.51795
PABPN1	PCGF3_ENST00000620529.1	FULL	15348	1899	5	0.5176
PABPN1	METTL17_ENST00000556733.1	FULL	15348	1101	5	0.51112
PABPN1	COG4_ENST00000565715.1	FULL	15348	1928	5	0.51061
PABPN1	RNF215_ENST00000421022.1	FULL	15348	1929	5	0.50767
PABPN1	COPS6_ENST00000426712.1	FULL	15348	1480	5	0.50712
PABPN1	MINK1_ENST00000576037.1	FULL	15348	941	5	0.50087
PABPN1	MMS19_ENST00000444411.5	FULL	15348	1418	5	0.49978
PABPN1	JMJD8_ENST00000562111.1	FULL	15348	1689	5	0.49556
PABPN1	MTRNR2L8_ENST00000536684.3	FULL	15348	1293	5	0.49289
PABPN1	ATXN2L_ENST00000564162.1	FULL	15348	1569	3	0.48742
PABPN1	DAXX_ENST00000428268.1	FULL	15348	1708	5	0.4858
PABPN1	RECQL4_ENST00000301323.7	FULL	15348	1420	3	0.48212
PABPN1	CDK16_ENST00000520141.5	FULL	15348	1811	5	0.4821
PABPN1	PNKP_ENST00000636840.1	FULL	15348	1568	5	0.47949
PABPN1	NT5DC2_ENST00000471522.5	FULL	15348	1924	5	0.47447
PABPN1	APOC2_ENST00000585786.1	FULL	15348	1047	4	0.47294
PABPN1	SFTA2_ENST00000383539.4	FULL	15348	823	2	0.46766
PABPN1	PNCK_ENST00000438984.5	FULL	15348	1097	1	0.46296
PABPN1	PPAN_ENST00000444703.1	FULL	15348	1151	4	0.46153
PABPN1	UCKL1_ENST00000430743.1	FULL	15348	1232	5	0.45993
PABPN1	PLA2G4B_ENST00000569354.1	FULL	15348	1232	3	0.4584
PABPN1	SPTAN1_ENST00000630981.1	FULL	15348	505	3	0.44974
PABPN1	CLK3_ENST00000566926.1	FULL	15348	1848	5	0.44472
PABPN1	GAPDH_ENST00000619601.1	FULL	15348	1770	5	0.43375
PABPN1	ATF4_ENST00000674835.2	FULL	15348	1999	5	0.43244
PABPN1	LMBR1L_ENST00000552449.1	FULL	15348	1577	5	0.42925
PABPN1	ACTB_ENST00000464611.1	FULL	15348	948	4	0.42059
PABPN1	NDUFV1_ENST00000527355.5	FULL	15348	1530	5	0.41997
PABPN1	PIEZO1_ENST00000518793.6	FULL	15348	932	5	0.41033
PABPN1	C20orf204_ENST00000463337.1	FULL	15348	1831	5	0.39596
PABPN1	GPS2_ENST00000573684.5	FULL	15348	1062	5	0.39588
PABPN1	ANKRD13D_ENST00000515828.2	FULL	15348	1103	3	0.39413
PABPN1	ZBTB48_ENST00000466813.1	FULL	15348	1905	5	0.39352
PABPN1	ZFAND2B_ENST00000425849.1	FULL	15348	1191	5	0.39041
PABPN1	RCN3_ENST00000593483.1	FULL	15348	1032	5	0.38875
PABPN1	H1-10_ENST00000333762.6	FULL	15348	1516	4	0.3845
PABPN1	MST1_ENST00000448220.5	FULL	15348	1144	3	0.37288
PABPN1	NEDD4L_ENST00000617539.1	FULL	15348	1091	5	0.37227
PABPN1	RPL41_ENST00000501597.3	FULL	15348	1243	5	0.37119
PABPN1	POLRMT_ENST00000590336.2	FULL	15348	1586	4	0.36428
PABPN1	RNF40_ENST00000602784.1	FULL	15348	1119	5	0.36101
PABPN1	CSNK1G2_ENST00000615564.1	FULL	15348	1464	5	0.35936
PABPN1	C3_ENST00000602229.1	FULL	15348	1338	5	0.35747
PABPN1	HGS_ENST00000570652.2	FULL	15348	715	2	0.35713
PABPN1	B4GALNT4_ENST00000526584.2	FULL	15348	970	5	0.35215
PABPN1	TCIRG1_ENST00000530063.1	FULL	15348	776	4	0.34706
PABPN1	NPDC1_ENST00000472668.1	FULL	15348	695	5	0.33849
PABPN1	SPAG4_ENST00000430878.1	FULL	15348	1465	5	0.33331
PABPN1	SBF1_ENST00000686029.1	FULL	15348	1860	5	0.33238
PABPN1	SREBF1_ENST00000478616.1	FULL	15348	1446	5	0.3322
PABPN1	SLC25A39_ENST00000593166.1	FULL	15348	1705	4	0.32811
PABPN1	DDX3X_ENST00000611968.2	FULL	15348	1819	5	0.30698
PABPN1	IER3_ENST00000259874.6	FULL	15348	1349	5	0.30521
PABPN1	MUS81_ENST00000529742.1	FULL	15348	1220	5	0.30518
PABPN1	LTBP3_ENST00000532661.6	FULL	15348	1604	5	0.29013
PABPN1	ACADVL_ENST00000579546.1	FULL	15348	1758	4	0.28219
PABPN1	HDAC6_ENST00000430858.1	FULL	15348	1459	5	0.27737
PABPN1	ERGIC3_ENST00000442139.5	FULL	15348	1413	4	0.27475
PABPN1	CAD_ENST00000428460.1	FULL	15348	1670	3	0.27377
PABPN1	RHOT2_ENST00000569197.2	FULL	15348	1417	5	0.27273
PABPN1	TPM2_ENST00000607559.1	FULL	15348	1426	5	0.2691
PABPN1	ARHGEF1_ENST00000600517.1	FULL	15348	1828	5	0.26571
PABPN1	PILRB_ENST00000438231.2	FULL	15348	1610	3	0.26259
PABPN1	ILF3_ENST00000587941.1	FULL	15348	687	5	0.24015
PABPN1	GALE_ENST00000456977.5	FULL	15348	1339	5	0.23591
PABPN1	PHAF1_ENST00000569277.1	FULL	15348	1424	5	0.23256
PABPN1	SLC6A8_ENST00000413787.1	FULL	15348	1523	5	0.22555
PABPN1	RPL13_ENST00000467736.5	FULL	15348	1000	5	0.22268
PABPN1	ARL6IP4_ENST00000357866.4	FULL	15348	1537	5	0.22038
PABPN1	HDLBP_ENST00000442730.1	FULL	15348	1363	3	0.21851
PABPN1	NFE2L1_ENST00000581319.1	FULL	15348	1174	3	0.21387
PABPN1	PPP1R35_ENST00000292330.3	FULL	15348	1216	3	0.21261
PABPN1	PHF1_ENST00000427826.1	FULL	15348	1350	4	0.2113
PABPN1	INPPL1_ENST00000320683.7	FULL	15348	962	5	0.20491
PABPN1	IDH3B_ENST00000466494.6	FULL	15348	1914	5	0.20265
PABPN1	RPS11_ENST00000596873.1	FULL	15348	1820	3	0.19309
PABPN1	PSME1_ENST00000558112.1	FULL	15348	1440	5	0.19012
PABPN1	ENO2_ENST00000543975.1	FULL	15348	1305	3	0.18462
PABPN1	GGT1_ENST00000401885.5	FULL	15348	1817	5	0.1844
PABPN1	MGAT4B_ENST00000520969.5	FULL	15348	1966	5	0.18211
PABPN1	CPSF1_ENST00000531727.5	FULL	15348	1213	5	0.17787
PABPN1	DMPK_ENST00000597660.1	FULL	15348	1791	5	0.16725
PABPN1	KIF12_ENST00000643988.1	FULL	15348	814	4	0.16553
PABPN1	NDRG1_ENST00000674521.1	FULL	15348	1311	4	0.16029
PABPN1	FTCD_ENST00000446405.5	FULL	15348	1794	5	0.15674
PABPN1	NOP53_ENST00000594182.1	FULL	15348	1584	4	0.14953
PABPN1	DNM2_ENST00000589106.1	FULL	15348	1423	4	0.14922
PABPN1	TRMT61B_ENST00000419999.5	FULL	15348	1463	5	0.14599
PABPN1	ABCB6_ENST00000443805.1	FULL	15348	1263	4	0.13872
PABPN1	FANCA_ENST00000561722.5	FULL	15348	1586	5	0.13532
PABPN1	FASN_ENST00000580382.1	FULL	15348	1575	5	0.13475
PABPN1	KAT2A_ENST00000588759.1	FULL	15348	1610	4	0.13456
PABPN1	TRMT2A_ENST00000444256.1	FULL	15348	1241	4	0.12677
PABPN1	CDC37_ENST00000589331.1	FULL	15348	638	3	0.12337
PABPN1	PGGHG_ENST00000397660.3	FULL	15348	1054	2	0.12306
PABPN1	ALDOA_ENST00000565355.1	FULL	15348	840	4	0.11971
PABPN1	GPS1_ENST00000578168.1	FULL	15348	947	5	0.1063
PABPN1	SORBS3_ENST00000522721.1	FULL	15348	1178	5	0.09397
PABPN1	SGSM2_ENST00000570431.1	FULL	15348	1437	5	0.09014
PABPN1	EEF1D_ENST00000529576.5	FULL	15348	910	4	0.07683
PABPN1	GSDMD_ENST00000525208.1	FULL	15348	1013	4	0.07407
PABPN1	RCN1_ENST00000528630.1	FULL	15348	1147	5	0.07271
PABPN1	AP1G2_ENST00000557162.1	FULL	15348	1380	5	0.05259
PABPN1	GBA2_ENST00000378088.1	FULL	15348	1769	3	0.01147
PABPN1	EIF2B4_ENST00000417567.1	FULL	15348	1965	5	0.00999
PABPN1	NCAPH2_ENST00000522304.1	FULL	15348	947	4	0.00664
PABPN1	GMPR2_ENST00000558748.1	FULL	15348	997	5	0.004
PABPN1	ABCA2_ENST00000490486.2	FULL	15348	1728	5	0
PABPN1	NELFE_ENST00000628497.1	FULL	15348	1047	5	0
PABPN1	ZBTB22_ENST00000448500.1	FULL	15348	1474	3	0
PABPN1	RPS6_ENST00000380381.3	FULL	15348	1463	3	0
PABPN1	TMEM94_ENST00000577245.1	FULL	15348	918	4	0
PABPN1	COL7A1_ENST00000422991.1	FULL	15348	1869	4	0
PABPN1	CCNL1_ENST00000468977.5	FULL	15348	1759	5	0
PABPN1	TYMP_ENST00000651490.1	FULL	15348	586	3	0
PABPN1	QARS1_ENST00000634432.1	FULL	15348	1182	5	0
PABPN1	LPAR6_ENST00000620633.5	FULL	15348	1976	5	0
PABPN1	EIF3G_ENST00000593054.5	FULL	15348	1810	3	0
PABPN1	HIP1R_ENST00000535012.1	FULL	15348	1920	5	0
PABPN1	CYBC1_ENST00000582438.1	FULL	15348	1629	3	0
PABPN1	COG7_ENST00000563164.1	FULL	15348	1450	5	0
PABPN1	GPX4_ENST00000585362.6	FULL	15348	1347	3	0
PABPN1	LIME1_ENST00000476183.2	FULL	15348	1296	5	0
PABPN1	AMN_ENST00000559789.1	FULL	15348	1762	5	0
PABPN1	PFN1_ENST00000574872.1	FULL	15348	1803	2	0
PABPN1	QTRT1_ENST00000592376.1	FULL	15348	797	4	0
PABPN1	BAG6_ENST00000422948.5	FULL	15348	1910	5	0
PABPN1	ABCA7_ENST00000529442.7	FULL	15348	1805	5	0
PABPN1	DDX11_ENST00000545115.5	FULL	15348	1738	5	0
PABPN1	GFUS_ENST00000524719.1	FULL	15348	990	4	0
PABPN1	SSBP4_ENST00000599699.2	FULL	15348	1288	5	0
PABPN1	VPS39_ENST00000564994.5	FULL	15348	1622	5	0
PABPN1	ATXN7L3_ENST00000590537.5	FULL	15348	1627	5	0
PABPN1	RPS21_ENST00000343986.9	FULL	15348	1418	5	0
PABPN1	KLHL17_ENST00000466300.1	FULL	15348	1804	3	0
PABPN1	STXBP2_ENST00000602355.1	FULL	15348	1852	5	0
PABPN1	DCAF8_ENST00000473382.2	FULL	15348	1697	5	0
PABPN1	PKD1_ENST00000561668.5	FULL	15348	1288	4	0
PABPN1	IPO13_ENST00000372339.3	FULL	15348	1814	5	0
PABPN1	CIC_ENST00000573349.5	FULL	15348	1504	5	0
PABPN1	PPP1R14B_ENST00000392210.6	FULL	15348	1714	5	0
PABPN1	KHSRP_ENST00000597656.5	FULL	15348	1808	5	0
PABPN1	TMUB1_ENST00000462940.1	FULL	15348	1823	5	0
PABPN1	BCS1L_ENST00000426649.5	FULL	15348	1493	5	0
PABPN1	PKN1_ENST00000592960.1	FULL	15348	1081	3	0
PABPN1	STOML2_ENST00000488050.1	FULL	15348	1598	5	0
PABPN1	PSMC5_ENST00000584880.5	FULL	15348	1168	4	0
PABPN1	VARS2_ENST00000421263.1	FULL	15348	1035	5	0
PABPN1	APOA1_ENST00000236850.5	FULL	15348	1872	4	0
PABPN1	WDR74_ENST00000536401.1	FULL	15348	726	4	0
PABPN1	HSF4_ENST00000521916.1	FULL	15348	868	2	0
PABPN1	IFT172_ENST00000443889.1	FULL	15348	1500	2	0
PABPN1	FCHSD1_ENST00000518499.1	FULL	15348	1735	2	0
PABPN1	SAPCD1_ENST00000415669.3	FULL	15348	1856	5	0
PABPN1	QARS1_ENST00000635494.1	FULL	15348	1415	4	0
PABPN1	SLC26A6_ENST00000414944.1	FULL	15348	1823	5	0
PABPN1	BAX_ENST00000515540.5	FULL	15348	1388	5	0
PABPN1	NCLN_ENST00000592235.1	FULL	15348	1429	2	0
PABPN1	TRPT1_ENST00000544286.5	FULL	15348	802	3	0
PABPN1	NME3_ENST00000219302.8	FULL	15348	1224	2	0
PABPN1	NOL3_ENST00000563258.1	FULL	15348	1470	3	0
PABPN1	RECQL5_ENST00000582548.1	FULL	15348	1046	2	0
PABPN1	SH2B1_ENST00000568868.1	FULL	15348	474	2	0
PABPN1	STX10_ENST00000591415.1	FULL	15348	800	5	0
PABPN1	LCAT_ENST00000570396.1	FULL	15348	642	2	0
PABPN1	DRAP1_ENST00000532933.1	NO_LS2D	15348	1831	5	0.98589
PABPN1	VCP_ENST00000681537.1	NO_LS2D	15348	1467	5	0.97302
PABPN1	DAP3_ENST00000491777.2	NO_LS2D	15348	1999	5	0.93286
PABPN1	AGER_ENST00000375056.6	NO_LS2D	15348	1358	5	0.93059
PABPN1	SLC12A4_ENST00000570616.1	NO_LS2D	15348	668	3	0.92516
PABPN1	OXER1_ENST00000378661.4	NO_LS2D	15348	1637	5	0.92165
PABPN1	TNPO2_ENST00000589149.5	NO_LS2D	15348	1792	5	0.91834
PABPN1	DCXR_ENST00000306869.7	NO_LS2D	15348	1840	5	0.91676
PABPN1	MARS1_ENST00000547665.5	NO_LS2D	15348	1506	5	0.90742
PABPN1	ZSWIM8_ENST00000466354.1	NO_LS2D	15348	1075	3	0.90164
PABPN1	CD63_ENST00000548160.5	NO_LS2D	15348	1590	4	0.89351
PABPN1	PPAN_ENST00000444703.1	NO_LS2D	15348	1151	4	0.8926
PABPN1	CNOT3_ENST00000471126.1	NO_LS2D	15348	1958	2	0.88639
PABPN1	BIRC7_ENST00000395306.1	NO_LS2D	15348	1409	5	0.88449
PABPN1	ZBTB22_ENST00000448500.1	NO_LS2D	15348	1474	4	0.87814
PABPN1	YY1_ENST00000554371.1	NO_LS2D	15348	1049	4	0.87566
PABPN1	PKD1_ENST00000561668.5	NO_LS2D	15348	1288	5	0.87115
PABPN1	TMEM205_ENST00000590788.1	NO_LS2D	15348	1011	4	0.86995
PABPN1	NT5C_ENST00000245552.7	NO_LS2D	15348	1515	4	0.85549
PABPN1	HNRNPM_ENST00000598999.1	NO_LS2D	15348	1027	3	0.85271
PABPN1	ZNF444_ENST00000591564.1	NO_LS2D	15348	1055	5	0.85194
PABPN1	NR1H3_ENST00000437276.1	NO_LS2D	15348	1990	5	0.85117
PABPN1	SKIV2L_ENST00000483553.5	NO_LS2D	15348	1993	5	0.83805
PABPN1	PREB_ENST00000430533.1	NO_LS2D	15348	1462	4	0.83698
PABPN1	HGS_ENST00000570652.2	NO_LS2D	15348	715	4	0.83637
PABPN1	WDR45_ENST00000475977.2	NO_LS2D	15348	1436	5	0.83461
PABPN1	HEPN1_ENST00000408930.6	NO_LS2D	15348	1434	5	0.83345
PABPN1	NUP85_ENST00000578987.1	NO_LS2D	15348	1091	5	0.82181
PABPN1	TPM2_ENST00000607559.1	NO_LS2D	15348	1426	5	0.8181
PABPN1	POMT1_ENST00000684399.1	NO_LS2D	15348	868	5	0.81395
PABPN1	TRMT1_ENST00000586224.5	NO_LS2D	15348	1285	4	0.81228
PABPN1	FLII_ENST00000577398.6	NO_LS2D	15348	1227	3	0.79707
PABPN1	LTB_ENST00000456113.2	NO_LS2D	15348	1871	5	0.79028
PABPN1	WDR83OS_ENST00000222190.9	NO_LS2D	15348	1329	5	0.7793
PABPN1	VPS39_ENST00000564994.5	NO_LS2D	15348	1622	5	0.77165
PABPN1	TYK2_ENST00000525976.5	NO_LS2D	15348	1960	5	0.77096
PABPN1	KMT2B_ENST00000686920.1	NO_LS2D	15348	1243	3	0.7689
PABPN1	TMEM259_ENST00000586285.2	NO_LS2D	15348	1298	5	0.7537
PABPN1	PRICKLE4_ENST00000483200.2	NO_LS2D	15348	1731	5	0.75175
PABPN1	IGSF1_ENST00000650945.1	NO_LS2D	15348	1986	5	0.74323
PABPN1	ABCA7_ENST00000529442.7	NO_LS2D	15348	1805	5	0.73998
PABPN1	EIF4A2_ENST00000441007.5	NO_LS2D	15348	1455	5	0.73898
PABPN1	CYBC1_ENST00000582438.1	NO_LS2D	15348	1629	4	0.73628
PABPN1	ILF3_ENST00000587941.1	NO_LS2D	15348	687	5	0.72886
PABPN1	FCHSD1_ENST00000518499.1	NO_LS2D	15348	1735	2	0.7199
PABPN1	TIMM13_ENST00000215570.8	NO_LS2D	15348	1962	5	0.71461
PABPN1	SGSM3_ENST00000417424.1	NO_LS2D	15348	1325	5	0.71289
PABPN1	SEMA4G_ENST00000476171.1	NO_LS2D	15348	1074	5	0.71031
PABPN1	COG7_ENST00000563164.1	NO_LS2D	15348	1450	5	0.70003
PABPN1	SH3BP2_ENST00000452765.7	NO_LS2D	15348	1682	5	0.68649
PABPN1	SPTAN1_ENST00000630981.1	NO_LS2D	15348	505	3	0.6648
PABPN1	CEMP1_ENST00000565480.1	NO_LS2D	15348	1102	2	0.64603
PABPN1	CAPN15_ENST00000566977.1	NO_LS2D	15348	1882	5	0.64327
PABPN1	COG4_ENST00000565715.1	NO_LS2D	15348	1928	5	0.63461
PABPN1	LPAR6_ENST00000620633.5	NO_LS2D	15348	1976	5	0.6331
PABPN1	GTF3C2_ENST00000431028.5	NO_LS2D	15348	1797	5	0.63297
PABPN1	SRRM2_ENST00000570539.1	NO_LS2D	15348	502	2	0.60919
PABPN1	ETV4_ENST00000586826.1	NO_LS2D	15348	1936	5	0.60746
PABPN1	MSH5_ENST00000416964.5	NO_LS2D	15348	1266	5	0.59894
PABPN1	CLDND2_ENST00000291715.5	NO_LS2D	15348	1906	5	0.59856
PABPN1	PNKP_ENST00000636840.1	NO_LS2D	15348	1568	5	0.59707
PABPN1	QARS1_ENST00000634432.1	NO_LS2D	15348	1182	3	0.59602
PABPN1	FLOT1_ENST00000411944.5	NO_LS2D	15348	1949	5	0.57958
PABPN1	PUF60_ENST00000532884.1	NO_LS2D	15348	1397	5	0.57322
PABPN1	GPS1_ENST00000578168.1	NO_LS2D	15348	947	5	0.57213
PABPN1	UCKL1_ENST00000430743.1	NO_LS2D	15348	1232	5	0.56365
PABPN1	CDC37_ENST00000589331.1	NO_LS2D	15348	638	4	0.54046
PABPN1	EDC4_ENST00000573985.5	NO_LS2D	15348	1679	5	0.53938
PABPN1	RPL36_ENST00000347512.8	NO_LS2D	15348	1581	4	0.53826
PABPN1	LUC7L_ENST00000442701.1	NO_LS2D	15348	1435	5	0.53814
PABPN1	PKN1_ENST00000592960.1	NO_LS2D	15348	1081	4	0.53698
PABPN1	LLGL2_ENST00000578719.1	NO_LS2D	15348	1619	4	0.53514
PABPN1	MTRNR2L12_ENST00000600213.3	NO_LS2D	15348	1049	5	0.53463
PABPN1	DALRD3_ENST00000438585.5	NO_LS2D	15348	1024	5	0.53319
PABPN1	HEXD_ENST00000583354.5	NO_LS2D	15348	1829	4	0.53255
PABPN1	NT5DC2_ENST00000471522.5	NO_LS2D	15348	1924	5	0.52967
PABPN1	ZFAND2B_ENST00000425849.1	NO_LS2D	15348	1191	4	0.52486
PABPN1	ACTB_ENST00000464611.1	NO_LS2D	15348	948	4	0.52396
PABPN1	MYO15B_ENST00000577948.5	NO_LS2D	15348	1860	5	0.52354
PABPN1	PABPN1_ENST00000555295.1	NO_LS2D	15348	1890	5	0.51795
PABPN1	ATXN2L_ENST00000564162.1	NO_LS2D	15348	1569	4	0.51389
PABPN1	COPS6_ENST00000426712.1	NO_LS2D	15348	1480	5	0.50712
PABPN1	MINK1_ENST00000576037.1	NO_LS2D	15348	941	5	0.50087
PABPN1	MMS19_ENST00000444411.5	NO_LS2D	15348	1418	5	0.49978
PABPN1	JMJD8_ENST00000562111.1	NO_LS2D	15348	1689	5	0.49556
PABPN1	MTRNR2L8_ENST00000536684.3	NO_LS2D	15348	1293	4	0.49289
PABPN1	PCGF3_ENST00000620529.1	NO_LS2D	15348	1899	5	0.48895
PABPN1	DAXX_ENST00000428268.1	NO_LS2D	15348	1708	5	0.4858
PABPN1	RECQL4_ENST00000301323.7	NO_LS2D	15348	1420	2	0.48212
PABPN1	APOC2_ENST00000585786.1	NO_LS2D	15348	1047	5	0.47294
PABPN1	RTKN_ENST00000640304.1	NO_LS2D	15348	1021	4	0.46
PABPN1	PLA2G4B_ENST00000569354.1	NO_LS2D	15348	1232	3	0.4584
PABPN1	PTOV1_ENST00000597730.1	NO_LS2D	15348	604	2	0.45645
PABPN1	GPS2_ENST00000573684.5	NO_LS2D	15348	1062	5	0.43764
PABPN1	GAPDH_ENST00000619601.1	NO_LS2D	15348	1770	5	0.43515
PABPN1	ATF4_ENST00000674835.2	NO_LS2D	15348	1999	5	0.43244
PABPN1	PILRB_ENST00000438231.2	NO_LS2D	15348	1610	5	0.42027
PABPN1	PIEZO1_ENST00000518793.6	NO_LS2D	15348	932	4	0.41033
PABPN1	DNM2_ENST00000589106.1	NO_LS2D	15348	1423	4	0.4053
PABPN1	RPL41_ENST00000501597.3	NO_LS2D	15348	1243	5	0.40014
PABPN1	ZBTB48_ENST00000466813.1	NO_LS2D	15348	1905	5	0.39352
PABPN1	ALDOA_ENST00000565355.1	NO_LS2D	15348	840	4	0.39178
PABPN1	CLK3_ENST00000566926.1	NO_LS2D	15348	1848	5	0.39114
PABPN1	H1-10_ENST00000333762.6	NO_LS2D	15348	1516	5	0.3845
PABPN1	ERGIC3_ENST00000442139.5	NO_LS2D	15348	1413	5	0.37887
PABPN1	PNCK_ENST00000438984.5	NO_LS2D	15348	1097	1	0.37739
PABPN1	MST1_ENST00000448220.5	NO_LS2D	15348	1144	5	0.37288
PABPN1	NEDD4L_ENST00000617539.1	NO_LS2D	15348	1091	3	0.37227
PABPN1	FASN_ENST00000580382.1	NO_LS2D	15348	1575	5	0.37024
PABPN1	POLRMT_ENST00000590336.2	NO_LS2D	15348	1586	3	0.36479
PABPN1	CSNK1G2_ENST00000615564.1	NO_LS2D	15348	1464	5	0.35936
PABPN1	B4GALNT4_ENST00000526584.2	NO_LS2D	15348	970	5	0.35215
PABPN1	CFB_ENST00000498317.1	NO_LS2D	15348	670	3	0.34223
PABPN1	NPDC1_ENST00000472668.1	NO_LS2D	15348	695	4	0.33849
PABPN1	SPAG4_ENST00000430878.1	NO_LS2D	15348	1465	5	0.33331
PABPN1	SBF1_ENST00000686029.1	NO_LS2D	15348	1860	5	0.33238
PABPN1	SREBF1_ENST00000478616.1	NO_LS2D	15348	1446	5	0.3322
PABPN1	RNF40_ENST00000602784.1	NO_LS2D	15348	1119	5	0.32672
PABPN1	SFTA2_ENST00000383539.4	NO_LS2D	15348	823	3	0.326
PABPN1	DDX3X_ENST00000611968.2	NO_LS2D	15348	1819	5	0.30698
PABPN1	IER3_ENST00000259874.6	NO_LS2D	15348	1349	5	0.30521
PABPN1	NDRG1_ENST00000674521.1	NO_LS2D	15348	1311	3	0.30411
PABPN1	TRMT61B_ENST00000419999.5	NO_LS2D	15348	1463	5	0.2924
PABPN1	ANKRD13D_ENST00000515828.2	NO_LS2D	15348	1103	5	0.29227
PABPN1	IFT172_ENST00000443889.1	NO_LS2D	15348	1500	5	0.29109
PABPN1	LTBP3_ENST00000532661.6	NO_LS2D	15348	1604	5	0.29013
PABPN1	MUS81_ENST00000529742.1	NO_LS2D	15348	1220	5	0.28793
PABPN1	ACADVL_ENST00000579546.1	NO_LS2D	15348	1758	5	0.28219
PABPN1	C3_ENST00000602229.1	NO_LS2D	15348	1338	5	0.27766
PABPN1	HDAC6_ENST00000430858.1	NO_LS2D	15348	1459	5	0.27737
PABPN1	C20orf204_ENST00000463337.1	NO_LS2D	15348	1831	5	0.27727
PABPN1	PSME2_ENST00000630027.1	NO_LS2D	15348	789	2	0.27646
PABPN1	CAD_ENST00000428460.1	NO_LS2D	15348	1670	5	0.27377
PABPN1	SLC25A39_ENST00000593166.1	NO_LS2D	15348	1705	5	0.27333
PABPN1	RHOT2_ENST00000569197.2	NO_LS2D	15348	1417	5	0.27273
PABPN1	KIF12_ENST00000643988.1	NO_LS2D	15348	814	3	0.27108
PABPN1	CDK16_ENST00000520141.5	NO_LS2D	15348	1811	5	0.26225
PABPN1	SLC6A8_ENST00000413787.1	NO_LS2D	15348	1523	5	0.2557
PABPN1	GALE_ENST00000456977.5	NO_LS2D	15348	1339	5	0.23591
PABPN1	RCN3_ENST00000593483.1	NO_LS2D	15348	1032	4	0.23588
PABPN1	PHAF1_ENST00000569277.1	NO_LS2D	15348	1424	5	0.23256
PABPN1	RPL13_ENST00000467736.5	NO_LS2D	15348	1000	5	0.22268
PABPN1	ARL6IP4_ENST00000357866.4	NO_LS2D	15348	1537	5	0.22038
PABPN1	PPP1R35_ENST00000292330.3	NO_LS2D	15348	1216	3	0.21261
PABPN1	PHF1_ENST00000427826.1	NO_LS2D	15348	1350	5	0.2113
PABPN1	KAT2A_ENST00000588759.1	NO_LS2D	15348	1610	5	0.2105
PABPN1	INPPL1_ENST00000320683.7	NO_LS2D	15348	962	5	0.20919
PABPN1	IDH3B_ENST00000466494.6	NO_LS2D	15348	1914	5	0.20265
PABPN1	PGGHG_ENST00000397660.3	NO_LS2D	15348	1054	4	0.20235
PABPN1	ARHGEF1_ENST00000600517.1	NO_LS2D	15348	1828	5	0.1942
PABPN1	PSME1_ENST00000558112.1	NO_LS2D	15348	1440	4	0.19012
PABPN1	ABCB6_ENST00000443805.1	NO_LS2D	15348	1263	4	0.18617
PABPN1	ENO2_ENST00000543975.1	NO_LS2D	15348	1305	5	0.18462
PABPN1	GGT1_ENST00000401885.5	NO_LS2D	15348	1817	5	0.1844
PABPN1	MGAT4B_ENST00000520969.5	NO_LS2D	15348	1966	5	0.18211
PABPN1	CPSF1_ENST00000531727.5	NO_LS2D	15348	1213	5	0.17787
PABPN1	APOA2_ENST00000367990.7	NO_LS2D	15348	1337	3	0.17635
PABPN1	STXBP2_ENST00000602355.1	NO_LS2D	15348	1852	5	0.17568
PABPN1	ARFGAP1_ENST00000549076.1	NO_LS2D	15348	1475	5	0.16956
PABPN1	DMPK_ENST00000597660.1	NO_LS2D	15348	1791	5	0.16725
PABPN1	AP1G2_ENST00000557162.1	NO_LS2D	15348	1380	5	0.15882
PABPN1	FTCD_ENST00000446405.5	NO_LS2D	15348	1794	5	0.15674
PABPN1	RPS6_ENST00000380381.3	NO_LS2D	15348	1463	3	0.13019
PABPN1	FANCA_ENST00000561722.5	NO_LS2D	15348	1586	3	0.09456
PABPN1	SORBS3_ENST00000522721.1	NO_LS2D	15348	1178	5	0.09397
PABPN1	SGSM2_ENST00000570431.1	NO_LS2D	15348	1437	5	0.09014
PABPN1	EEF1D_ENST00000529576.5	NO_LS2D	15348	910	4	0.06381
PABPN1	TMEM94_ENST00000577245.1	NO_LS2D	15348	918	3	0.06354
PABPN1	ISYNA1_ENST00000578352.5	NO_LS2D	15348	1996	5	0.05474
PABPN1	HDLBP_ENST00000442730.1	NO_LS2D	15348	1363	3	0.04723
PABPN1	NDUFV1_ENST00000527355.5	NO_LS2D	15348	1530	4	0.04495
PABPN1	SRRT_ENST00000445337.1	NO_LS2D	15348	958	3	0.04126
PABPN1	NELFE_ENST00000628497.1	NO_LS2D	15348	1047	5	0.02593
PABPN1	QTRT1_ENST00000592376.1	NO_LS2D	15348	797	5	0.01738
PABPN1	NCAPH2_ENST00000522304.1	NO_LS2D	15348	947	5	0.01392
PABPN1	GBA2_ENST00000378088.1	NO_LS2D	15348	1769	4	0.01147
PABPN1	GSDMD_ENST00000525208.1	NO_LS2D	15348	1013	2	0.0108
PABPN1	STX10_ENST00000591415.1	NO_LS2D	15348	800	3	0
PABPN1	ABCA2_ENST00000490486.2	NO_LS2D	15348	1728	5	0
PABPN1	APEX1_ENST00000553368.1	NO_LS2D	15348	787	3	0
PABPN1	HNRNPH1_ENST00000523136.1	NO_LS2D	15348	784	2	0
PABPN1	EIF2B4_ENST00000417567.1	NO_LS2D	15348	1965	5	0
PABPN1	BAG6_ENST00000422948.5	NO_LS2D	15348	1910	5	0
PABPN1	CCNL1_ENST00000468977.5	NO_LS2D	15348	1759	5	0
PABPN1	RNF215_ENST00000421022.1	NO_LS2D	15348	1929	5	0
PABPN1	METTL17_ENST00000556733.1	NO_LS2D	15348	1101	5	0
PABPN1	EIF3G_ENST00000593054.5	NO_LS2D	15348	1810	3	0
PABPN1	RCN1_ENST00000528630.1	NO_LS2D	15348	1147	5	0
PABPN1	GPX4_ENST00000585362.6	NO_LS2D	15348	1347	3	0
PABPN1	AMN_ENST00000559789.1	NO_LS2D	15348	1762	5	0
PABPN1	NOP53_ENST00000594182.1	NO_LS2D	15348	1584	3	0
PABPN1	PFN1_ENST00000574872.1	NO_LS2D	15348	1803	3	0
PABPN1	ATXN7L3_ENST00000590537.5	NO_LS2D	15348	1627	5	0
PABPN1	TCIRG1_ENST00000530063.1	NO_LS2D	15348	776	3	0
PABPN1	DDX11_ENST00000545115.5	NO_LS2D	15348	1738	5	0
PABPN1	NFE2L1_ENST00000581319.1	NO_LS2D	15348	1174	2	0
PABPN1	OVCA2_ENST00000572195.3	NO_LS2D	15348	1404	4	0
PABPN1	KLHL17_ENST00000466300.1	NO_LS2D	15348	1804	3	0
PABPN1	IPO13_ENST00000372339.3	NO_LS2D	15348	1814	5	0
PABPN1	ACY1_ENST00000637149.1	NO_LS2D	15348	1713	5	0
PABPN1	PACSIN3_ENST00000533686.5	NO_LS2D	15348	1418	5	0
PABPN1	HIP1R_ENST00000535012.1	NO_LS2D	15348	1920	5	0
PABPN1	COL7A1_ENST00000422991.1	NO_LS2D	15348	1869	4	0
PABPN1	SLC26A6_ENST00000414944.1	NO_LS2D	15348	1823	5	0
PABPN1	CIC_ENST00000573349.5	NO_LS2D	15348	1504	4	0
PABPN1	PPP1R14B_ENST00000392210.6	NO_LS2D	15348	1714	3	0
PABPN1	SSBP4_ENST00000599699.2	NO_LS2D	15348	1288	4	0
PABPN1	HSF4_ENST00000521916.1	NO_LS2D	15348	868	5	0
PABPN1	LMBR1L_ENST00000552449.1	NO_LS2D	15348	1577	3	0
PABPN1	KHSRP_ENST00000597656.5	NO_LS2D	15348	1808	5	0
PABPN1	TMUB1_ENST00000462940.1	NO_LS2D	15348	1823	5	0
PABPN1	DCAF8_ENST00000473382.2	NO_LS2D	15348	1697	4	0
PABPN1	BCS1L_ENST00000426649.5	NO_LS2D	15348	1493	4	0
PABPN1	RPS11_ENST00000596873.1	NO_LS2D	15348	1820	4	0
PABPN1	RPS16_ENST00000602153.5	NO_LS2D	15348	539	4	0
PABPN1	STOML2_ENST00000488050.1	NO_LS2D	15348	1598	4	0
PABPN1	RPS21_ENST00000343986.9	NO_LS2D	15348	1418	4	0
PABPN1	APOA1_ENST00000236850.5	NO_LS2D	15348	1872	5	0
PABPN1	VARS2_ENST00000421263.1	NO_LS2D	15348	1035	4	0
PABPN1	TYMP_ENST00000651490.1	NO_LS2D	15348	586	3	0
PABPN1	GMPR2_ENST00000558748.1	NO_LS2D	15348	997	3	0
PABPN1	SAPCD1_ENST00000415669.3	NO_LS2D	15348	1856	5	0
PABPN1	QARS1_ENST00000635494.1	NO_LS2D	15348	1415	3	0
PABPN1	LIME1_ENST00000476183.2	NO_LS2D	15348	1296	5	0
PABPN1	TRMT2A_ENST00000444256.1	NO_LS2D	15348	1241	5	0
PABPN1	TMEM141_ENST00000290079.9	NO_LS2D	15348	1974	5	0
PABPN1	BAX_ENST00000515540.5	NO_LS2D	15348	1388	4	0
PABPN1	NCLN_ENST00000592235.1	NO_LS2D	15348	1429	2	0
PABPN1	NOL3_ENST00000563258.1	NO_LS2D	15348	1470	2	0
PABPN1	RECQL5_ENST00000582548.1	NO_LS2D	15348	1046	4	0
PABPN1	PRMT5_ENST00000553502.5	NO_LS2D	15348	885	2	0
PABPN1	TRPT1_ENST00000544286.5	NO_LS2D	15348	802	3	0
PABPN1	WDR74_ENST00000536401.1	NO_LS2D	15348	726	3	0
PABPN1	NME3_ENST00000219302.8	NO_LS2D	15348	1224	2	0
PABPN1	PSMC5_ENST00000584880.5	NO_LS2D	15348	1168	5	0
PABPN1	GFUS_ENST00000524719.1	NO_LS2D	15348	990	3	0
PABPN1	SH2B1_ENST00000568868.1	NO_LS2D	15348	474	3	0
PABPN1	LCAT_ENST00000570396.1	NO_LS2D	15348	642	1	0
PABPN1	PFN1_ENST00000574872.1	NO_LSSEQ	15348	1803	5	0.99879
PABPN1	TMUB1_ENST00000462940.1	NO_LSSEQ	15348	1823	5	0.96793
PABPN1	OXER1_ENST00000378661.4	NO_LSSEQ	15348	1637	5	0.96463
PABPN1	TIMM13_ENST00000215570.8	NO_LSSEQ	15348	1962	5	0.95693
PABPN1	QARS1_ENST00000635494.1	NO_LSSEQ	15348	1415	5	0.94738
PABPN1	ZSWIM8_ENST00000466354.1	NO_LSSEQ	15348	1075	5	0.94154
PABPN1	DDX11_ENST00000545115.5	NO_LSSEQ	15348	1738	5	0.93981
PABPN1	TRMT1_ENST00000586224.5	NO_LSSEQ	15348	1285	5	0.93847
PABPN1	MTRNR2L12_ENST00000600213.3	NO_LSSEQ	15348	1049	5	0.93529
PABPN1	COG7_ENST00000563164.1	NO_LSSEQ	15348	1450	5	0.92462
PABPN1	GTF3C2_ENST00000431028.5	NO_LSSEQ	15348	1797	5	0.92172
PABPN1	NME3_ENST00000219302.8	NO_LSSEQ	15348	1224	5	0.90907
PABPN1	APOA1_ENST00000236850.5	NO_LSSEQ	15348	1872	5	0.89878
PABPN1	TMEM259_ENST00000586285.2	NO_LSSEQ	15348	1298	5	0.89543
PABPN1	SPTAN1_ENST00000630981.1	NO_LSSEQ	15348	505	5	0.88551
PABPN1	NOL3_ENST00000563258.1	NO_LSSEQ	15348	1470	5	0.86858
PABPN1	PKN1_ENST00000592960.1	NO_LSSEQ	15348	1081	5	0.86502
PABPN1	ZBTB22_ENST00000448500.1	NO_LSSEQ	15348	1474	5	0.86413
PABPN1	FLII_ENST00000577398.6	NO_LSSEQ	15348	1227	5	0.86318
PABPN1	HNRNPH1_ENST00000523136.1	NO_LSSEQ	15348	784	5	0.85899
PABPN1	ZNF444_ENST00000591564.1	NO_LSSEQ	15348	1055	5	0.85777
PABPN1	BCS1L_ENST00000426649.5	NO_LSSEQ	15348	1493	5	0.84635
PABPN1	PKD1_ENST00000561668.5	NO_LSSEQ	15348	1288	5	0.84486
PABPN1	SFTA2_ENST00000383539.4	NO_LSSEQ	15348	823	5	0.81722
PABPN1	APEX1_ENST00000553368.1	NO_LSSEQ	15348	787	5	0.80345
PABPN1	HEPN1_ENST00000408930.6	NO_LSSEQ	15348	1434	5	0.79363
PABPN1	PSMC5_ENST00000584880.5	NO_LSSEQ	15348	1168	5	0.78433
PABPN1	TYK2_ENST00000525976.5	NO_LSSEQ	15348	1960	5	0.77774
PABPN1	CCNL1_ENST00000468977.5	NO_LSSEQ	15348	1759	5	0.77542
PABPN1	CD63_ENST00000548160.5	NO_LSSEQ	15348	1590	5	0.74206
PABPN1	YY1_ENST00000554371.1	NO_LSSEQ	15348	1049	5	0.73755
PABPN1	LTB_ENST00000456113.2	NO_LSSEQ	15348	1871	5	0.72538
PABPN1	RPL41_ENST00000501597.3	NO_LSSEQ	15348	1243	5	0.72083
PABPN1	GAPDH_ENST00000619601.1	NO_LSSEQ	15348	1770	5	0.7142
PABPN1	DNM2_ENST00000589106.1	NO_LSSEQ	15348	1423	5	0.70792
PABPN1	DRAP1_ENST00000532933.1	NO_LSSEQ	15348	1831	5	0.7078
PABPN1	SEMA4G_ENST00000476171.1	NO_LSSEQ	15348	1074	5	0.70382
PABPN1	SAPCD1_ENST00000415669.3	NO_LSSEQ	15348	1856	5	0.69293
PABPN1	OVCA2_ENST00000572195.3	NO_LSSEQ	15348	1404	5	0.69234
PABPN1	PPAN_ENST00000444703.1	NO_LSSEQ	15348	1151	5	0.6806
PABPN1	FCHSD1_ENST00000518499.1	NO_LSSEQ	15348	1735	5	0.67831
PABPN1	RECQL5_ENST00000582548.1	NO_LSSEQ	15348	1046	5	0.67113
PABPN1	RPS16_ENST00000602153.5	NO_LSSEQ	15348	539	5	0.67028
PABPN1	ARFGAP1_ENST00000549076.1	NO_LSSEQ	15348	1475	5	0.64875
PABPN1	DAP3_ENST00000491777.2	NO_LSSEQ	15348	1999	5	0.63776
PABPN1	LUC7L_ENST00000442701.1	NO_LSSEQ	15348	1435	5	0.62599
PABPN1	DCAF8_ENST00000473382.2	NO_LSSEQ	15348	1697	5	0.62065
PABPN1	TMEM205_ENST00000590788.1	NO_LSSEQ	15348	1011	5	0.61743
PABPN1	HGS_ENST00000570652.2	NO_LSSEQ	15348	715	5	0.61514
PABPN1	TRMT2A_ENST00000444256.1	NO_LSSEQ	15348	1241	5	0.60788
PABPN1	DCXR_ENST00000306869.7	NO_LSSEQ	15348	1840	5	0.6058
PABPN1	WDR83OS_ENST00000222190.9	NO_LSSEQ	15348	1329	5	0.60528
PABPN1	CLDND2_ENST00000291715.5	NO_LSSEQ	15348	1906	5	0.59508
PABPN1	NUP85_ENST00000578987.1	NO_LSSEQ	15348	1091	5	0.58779
PABPN1	CDC37_ENST00000589331.1	NO_LSSEQ	15348	638	5	0.56965
PABPN1	NT5DC2_ENST00000471522.5	NO_LSSEQ	15348	1924	5	0.56218
PABPN1	ZFAND2B_ENST00000425849.1	NO_LSSEQ	15348	1191	5	0.53371
PABPN1	LLGL2_ENST00000578719.1	NO_LSSEQ	15348	1619	5	0.5285
PABPN1	ILF3_ENST00000587941.1	NO_LSSEQ	15348	687	5	0.52442
PABPN1	SLC12A4_ENST00000570616.1	NO_LSSEQ	15348	668	5	0.5243
PABPN1	METTL17_ENST00000556733.1	NO_LSSEQ	15348	1101	5	0.5047
PABPN1	FTCD_ENST00000446405.5	NO_LSSEQ	15348	1794	5	0.50362
PABPN1	SLC25A39_ENST00000593166.1	NO_LSSEQ	15348	1705	5	0.5019
PABPN1	PUF60_ENST00000532884.1	NO_LSSEQ	15348	1397	5	0.49874
PABPN1	ACADVL_ENST00000579546.1	NO_LSSEQ	15348	1758	5	0.49206
PABPN1	DMPK_ENST00000597660.1	NO_LSSEQ	15348	1791	5	0.48444
PABPN1	PCGF3_ENST00000620529.1	NO_LSSEQ	15348	1899	5	0.47472
PABPN1	RECQL4_ENST00000301323.7	NO_LSSEQ	15348	1420	5	0.47402
PABPN1	ARL6IP4_ENST00000357866.4	NO_LSSEQ	15348	1537	5	0.47004
PABPN1	SREBF1_ENST00000478616.1	NO_LSSEQ	15348	1446	5	0.46887
PABPN1	EIF2B4_ENST00000417567.1	NO_LSSEQ	15348	1965	5	0.46835
PABPN1	POLRMT_ENST00000590336.2	NO_LSSEQ	15348	1586	5	0.4665
PABPN1	ATXN2L_ENST00000564162.1	NO_LSSEQ	15348	1569	5	0.45311
PABPN1	IDH3B_ENST00000466494.6	NO_LSSEQ	15348	1914	5	0.45046
PABPN1	RNF215_ENST00000421022.1	NO_LSSEQ	15348	1929	5	0.44775
PABPN1	NFE2L1_ENST00000581319.1	NO_LSSEQ	15348	1174	5	0.44767
PABPN1	SRRM2_ENST00000570539.1	NO_LSSEQ	15348	502	2	0.43475
PABPN1	LTBP3_ENST00000532661.6	NO_LSSEQ	15348	1604	5	0.43364
PABPN1	MTRNR2L8_ENST00000536684.3	NO_LSSEQ	15348	1293	5	0.42996
PABPN1	MGAT4B_ENST00000520969.5	NO_LSSEQ	15348	1966	5	0.42545
PABPN1	CDK16_ENST00000520141.5	NO_LSSEQ	15348	1811	5	0.42327
PABPN1	ALDOA_ENST00000565355.1	NO_LSSEQ	15348	840	5	0.4173
PABPN1	RCN3_ENST00000593483.1	NO_LSSEQ	15348	1032	5	0.41672
PABPN1	ZBTB48_ENST00000466813.1	NO_LSSEQ	15348	1905	5	0.41377
PABPN1	RPL13_ENST00000467736.5	NO_LSSEQ	15348	1000	5	0.40534
PABPN1	RCN1_ENST00000528630.1	NO_LSSEQ	15348	1147	5	0.40304
PABPN1	GPS2_ENST00000573684.5	NO_LSSEQ	15348	1062	5	0.40248
PABPN1	PNCK_ENST00000438984.5	NO_LSSEQ	15348	1097	5	0.39954
PABPN1	ARHGEF1_ENST00000600517.1	NO_LSSEQ	15348	1828	5	0.39423
PABPN1	NT5C_ENST00000245552.7	NO_LSSEQ	15348	1515	5	0.39375
PABPN1	ATF4_ENST00000674835.2	NO_LSSEQ	15348	1999	5	0.39373
PABPN1	SRRT_ENST00000445337.1	NO_LSSEQ	15348	958	5	0.37883
PABPN1	PRICKLE4_ENST00000483200.2	NO_LSSEQ	15348	1731	5	0.37862
PABPN1	PIEZO1_ENST00000518793.6	NO_LSSEQ	15348	932	5	0.37794
PABPN1	MARS1_ENST00000547665.5	NO_LSSEQ	15348	1506	5	0.37392
PABPN1	KAT2A_ENST00000588759.1	NO_LSSEQ	15348	1610	5	0.37096
PABPN1	FLOT1_ENST00000411944.5	NO_LSSEQ	15348	1949	5	0.37014
PABPN1	MUS81_ENST00000529742.1	NO_LSSEQ	15348	1220	5	0.36827
PABPN1	WDR45_ENST00000475977.2	NO_LSSEQ	15348	1436	5	0.36359
PABPN1	RTKN_ENST00000640304.1	NO_LSSEQ	15348	1021	5	0.36048
PABPN1	EIF3G_ENST00000593054.5	NO_LSSEQ	15348	1810	5	0.36015
PABPN1	CSNK1G2_ENST00000615564.1	NO_LSSEQ	15348	1464	5	0.35936
PABPN1	UCKL1_ENST00000430743.1	NO_LSSEQ	15348	1232	5	0.35823
PABPN1	PTOV1_ENST00000597730.1	NO_LSSEQ	15348	604	5	0.35066
PABPN1	RHOT2_ENST00000569197.2	NO_LSSEQ	15348	1417	5	0.34838
PABPN1	TPM2_ENST00000607559.1	NO_LSSEQ	15348	1426	5	0.34734
PABPN1	TRMT61B_ENST00000419999.5	NO_LSSEQ	15348	1463	5	0.34399
PABPN1	IER3_ENST00000259874.6	NO_LSSEQ	15348	1349	5	0.33541
PABPN1	NPDC1_ENST00000472668.1	NO_LSSEQ	15348	695	2	0.33371
PABPN1	AP1G2_ENST00000557162.1	NO_LSSEQ	15348	1380	5	0.33223
PABPN1	GPS1_ENST00000578168.1	NO_LSSEQ	15348	947	5	0.32617
PABPN1	GSDMD_ENST00000525208.1	NO_LSSEQ	15348	1013	5	0.32431
PABPN1	ENO2_ENST00000543975.1	NO_LSSEQ	15348	1305	5	0.32152
PABPN1	SBF1_ENST00000686029.1	NO_LSSEQ	15348	1860	5	0.3199
PABPN1	PPP1R35_ENST00000292330.3	NO_LSSEQ	15348	1216	5	0.31559
PABPN1	TCIRG1_ENST00000530063.1	NO_LSSEQ	15348	776	5	0.31434
PABPN1	DDX3X_ENST00000611968.2	NO_LSSEQ	15348	1819	5	0.31201
PABPN1	ABCA7_ENST00000529442.7	NO_LSSEQ	15348	1805	5	0.30709
PABPN1	SGSM3_ENST00000417424.1	NO_LSSEQ	15348	1325	5	0.30592
PABPN1	PGGHG_ENST00000397660.3	NO_LSSEQ	15348	1054	5	0.30428
PABPN1	PABPN1_ENST00000555295.1	NO_LSSEQ	15348	1890	5	0.3037
PABPN1	COG4_ENST00000565715.1	NO_LSSEQ	15348	1928	5	0.29879
PABPN1	GMPR2_ENST00000558748.1	NO_LSSEQ	15348	997	5	0.2949
PABPN1	CFB_ENST00000498317.1	NO_LSSEQ	15348	670	5	0.29274
PABPN1	NCAPH2_ENST00000522304.1	NO_LSSEQ	15348	947	5	0.29274
PABPN1	FANCA_ENST00000561722.5	NO_LSSEQ	15348	1586	5	0.29022
PABPN1	MSH5_ENST00000416964.5	NO_LSSEQ	15348	1266	4	0.28984
PABPN1	INPPL1_ENST00000320683.7	NO_LSSEQ	15348	962	4	0.28973
PABPN1	SPAG4_ENST00000430878.1	NO_LSSEQ	15348	1465	5	0.28698
PABPN1	STX10_ENST00000591415.1	NO_LSSEQ	15348	800	5	0.28542
PABPN1	PHAF1_ENST00000569277.1	NO_LSSEQ	15348	1424	5	0.28385
PABPN1	GALE_ENST00000456977.5	NO_LSSEQ	15348	1339	5	0.27594
PABPN1	COL7A1_ENST00000422991.1	NO_LSSEQ	15348	1869	5	0.27534
PABPN1	HDLBP_ENST00000442730.1	NO_LSSEQ	15348	1363	5	0.27515
PABPN1	TMEM94_ENST00000577245.1	NO_LSSEQ	15348	918	5	0.27343
PABPN1	NEDD4L_ENST00000617539.1	NO_LSSEQ	15348	1091	5	0.26848
PABPN1	NDUFV1_ENST00000527355.5	NO_LSSEQ	15348	1530	5	0.2659
PABPN1	H1-10_ENST00000333762.6	NO_LSSEQ	15348	1516	5	0.26509
PABPN1	JMJD8_ENST00000562111.1	NO_LSSEQ	15348	1689	5	0.24117
PABPN1	KIF12_ENST00000643988.1	NO_LSSEQ	15348	814	5	0.23757
PABPN1	ISYNA1_ENST00000578352.5	NO_LSSEQ	15348	1996	5	0.23594
PABPN1	LCAT_ENST00000570396.1	NO_LSSEQ	15348	642	5	0.23502
PABPN1	PLA2G4B_ENST00000569354.1	NO_LSSEQ	15348	1232	5	0.2321
PABPN1	FASN_ENST00000580382.1	NO_LSSEQ	15348	1575	5	0.22269
PABPN1	KLHL17_ENST00000466300.1	NO_LSSEQ	15348	1804	5	0.22004
PABPN1	ABCB6_ENST00000443805.1	NO_LSSEQ	15348	1263	5	0.19354
PABPN1	BAG6_ENST00000422948.5	NO_LSSEQ	15348	1910	5	0.18627
PABPN1	HDAC6_ENST00000430858.1	NO_LSSEQ	15348	1459	5	0.17991
PABPN1	MST1_ENST00000448220.5	NO_LSSEQ	15348	1144	5	0.17937
PABPN1	EEF1D_ENST00000529576.5	NO_LSSEQ	15348	910	5	0.17423
PABPN1	ANKRD13D_ENST00000515828.2	NO_LSSEQ	15348	1103	5	0.16959
PABPN1	PHF1_ENST00000427826.1	NO_LSSEQ	15348	1350	5	0.1692
PABPN1	SH2B1_ENST00000568868.1	NO_LSSEQ	15348	474	4	0.15599
PABPN1	QARS1_ENST00000634432.1	NO_LSSEQ	15348	1182	5	0.14463
PABPN1	STXBP2_ENST00000602355.1	NO_LSSEQ	15348	1852	5	0.13705
PABPN1	APOC2_ENST00000585786.1	NO_LSSEQ	15348	1047	5	0.13091
PABPN1	MMS19_ENST00000444411.5	NO_LSSEQ	15348	1418	5	0.1309
PABPN1	RPS21_ENST00000343986.9	NO_LSSEQ	15348	1418	5	0.12355
PABPN1	GGT1_ENST00000401885.5	NO_LSSEQ	15348	1817	5	0.11958
PABPN1	IFT172_ENST00000443889.1	NO_LSSEQ	15348	1500	5	0.11332
PABPN1	ERGIC3_ENST00000442139.5	NO_LSSEQ	15348	1413	5	0.10839
PABPN1	RPL36_ENST00000347512.8	NO_LSSEQ	15348	1581	5	0.10571
PABPN1	CPSF1_ENST00000531727.5	NO_LSSEQ	15348	1213	4	0.06486
PABPN1	NDRG1_ENST00000674521.1	NO_LSSEQ	15348	1311	5	0.06355
PABPN1	PSME1_ENST00000558112.1	NO_LSSEQ	15348	1440	5	0.04529
PABPN1	NOP53_ENST00000594182.1	NO_LSSEQ	15348	1584	5	0.01788
PABPN1	CAD_ENST00000428460.1	NO_LSSEQ	15348	1670	5	0.00503
PABPN1	GPX4_ENST00000585362.6	NO_LSSEQ	15348	1347	5	0
PABPN1	IPO13_ENST00000372339.3	NO_LSSEQ	15348	1814	5	0
PABPN1	SLC6A8_ENST00000413787.1	NO_LSSEQ	15348	1523	5	0
PABPN1	GBA2_ENST00000378088.1	NO_LSSEQ	15348	1769	5	0
PABPN1	RPS11_ENST00000596873.1	NO_LSSEQ	15348	1820	5	0
PABPN1	MYO15B_ENST00000577948.5	NO_LSSEQ	15348	1860	5	0
PABPN1	IGSF1_ENST00000650945.1	NO_LSSEQ	15348	1986	5	0
PABPN1	NELFE_ENST00000628497.1	NO_LSSEQ	15348	1047	5	0
PABPN1	CNOT3_ENST00000471126.1	NO_LSSEQ	15348	1958	5	0
PABPN1	MINK1_ENST00000576037.1	NO_LSSEQ	15348	941	5	0
PABPN1	QTRT1_ENST00000592376.1	NO_LSSEQ	15348	797	4	0
PABPN1	KHSRP_ENST00000597656.5	NO_LSSEQ	15348	1808	5	0
PABPN1	TYMP_ENST00000651490.1	NO_LSSEQ	15348	586	5	0
PABPN1	CAPN15_ENST00000566977.1	NO_LSSEQ	15348	1882	5	0
PABPN1	C3_ENST00000602229.1	NO_LSSEQ	15348	1338	5	0
PABPN1	DAXX_ENST00000428268.1	NO_LSSEQ	15348	1708	5	0
PABPN1	PACSIN3_ENST00000533686.5	NO_LSSEQ	15348	1418	5	0
PABPN1	ABCA2_ENST00000490486.2	NO_LSSEQ	15348	1728	5	0
PABPN1	HSF4_ENST00000521916.1	NO_LSSEQ	15348	868	5	0
PABPN1	NCLN_ENST00000592235.1	NO_LSSEQ	15348	1429	5	0
PABPN1	DALRD3_ENST00000438585.5	NO_LSSEQ	15348	1024	5	0
PABPN1	SH3BP2_ENST00000452765.7	NO_LSSEQ	15348	1682	5	0
PABPN1	HIP1R_ENST00000535012.1	NO_LSSEQ	15348	1920	5	0
PABPN1	CLK3_ENST00000566926.1	NO_LSSEQ	15348	1848	5	0
PABPN1	AGER_ENST00000375056.6	NO_LSSEQ	15348	1358	5	0
PABPN1	VCP_ENST00000681537.1	NO_LSSEQ	15348	1467	5	0
PABPN1	CIC_ENST00000573349.5	NO_LSSEQ	15348	1504	5	0
PABPN1	BAX_ENST00000515540.5	NO_LSSEQ	15348	1388	5	0
PABPN1	BIRC7_ENST00000395306.1	NO_LSSEQ	15348	1409	5	0
PABPN1	AMN_ENST00000559789.1	NO_LSSEQ	15348	1762	5	0
PABPN1	LMBR1L_ENST00000552449.1	NO_LSSEQ	15348	1577	5	0
PABPN1	PNKP_ENST00000636840.1	NO_LSSEQ	15348	1568	5	0
PABPN1	ACTB_ENST00000464611.1	NO_LSSEQ	15348	948	4	0
PABPN1	HNRNPM_ENST00000598999.1	NO_LSSEQ	15348	1027	5	0
PABPN1	SGSM2_ENST00000570431.1	NO_LSSEQ	15348	1437	5	0
PABPN1	C20orf204_ENST00000463337.1	NO_LSSEQ	15348	1831	5	0
PABPN1	SSBP4_ENST00000599699.2	NO_LSSEQ	15348	1288	5	0
PABPN1	GFUS_ENST00000524719.1	NO_LSSEQ	15348	990	5	0
PABPN1	TNPO2_ENST00000589149.5	NO_LSSEQ	15348	1792	5	0
PABPN1	TRPT1_ENST00000544286.5	NO_LSSEQ	15348	802	5	0
PABPN1	PRMT5_ENST00000553502.5	NO_LSSEQ	15348	885	5	0
PABPN1	POMT1_ENST00000684399.1	NO_LSSEQ	15348	868	5	0
PABPN1	ETV4_ENST00000586826.1	NO_LSSEQ	15348	1936	5	0
PABPN1	VPS39_ENST00000564994.5	NO_LSSEQ	15348	1622	5	0
PABPN1	SLC26A6_ENST00000414944.1	NO_LSSEQ	15348	1823	5	0
PABPN1	TMEM141_ENST00000290079.9	NO_LSSEQ	15348	1974	5	0
PABPN1	B4GALNT4_ENST00000526584.2	NO_LSSEQ	15348	970	5	0
PABPN1	EIF4A2_ENST00000441007.5	NO_LSSEQ	15348	1455	5	0
PABPN1	SKIV2L_ENST00000483553.5	NO_LSSEQ	15348	1993	5	0
PABPN1	PREB_ENST00000430533.1	NO_LSSEQ	15348	1462	5	0
PABPN1	HEXD_ENST00000583354.5	NO_LSSEQ	15348	1829	5	0
PABPN1	SORBS3_ENST00000522721.1	NO_LSSEQ	15348	1178	5	0
PABPN1	EDC4_ENST00000573985.5	NO_LSSEQ	15348	1679	5	0
PABPN1	NR1H3_ENST00000437276.1	NO_LSSEQ	15348	1990	5	0
PABPN1	APOA2_ENST00000367990.7	NO_LSSEQ	15348	1337	5	0
PABPN1	RPS6_ENST00000380381.3	NO_LSSEQ	15348	1463	5	0
PABPN1	KMT2B_ENST00000686920.1	NO_LSSEQ	15348	1243	5	0
PABPN1	VARS2_ENST00000421263.1	NO_LSSEQ	15348	1035	5	0
PABPN1	RNF40_ENST00000602784.1	NO_LSSEQ	15348	1119	5	0
PABPN1	CYBC1_ENST00000582438.1	NO_LSSEQ	15348	1629	5	0
PABPN1	ACY1_ENST00000637149.1	NO_LSSEQ	15348	1713	5	0
PABPN1	WDR74_ENST00000536401.1	NO_LSSEQ	15348	726	3	0
PABPN1	STOML2_ENST00000488050.1	NO_LSSEQ	15348	1598	5	0
PABPN1	LPAR6_ENST00000620633.5	NO_LSSEQ	15348	1976	5	0
PABPN1	LIME1_ENST00000476183.2	NO_LSSEQ	15348	1296	5	0
PABPN1	ATXN7L3_ENST00000590537.5	NO_LSSEQ	15348	1627	5	0
PABPN1	PILRB_ENST00000438231.2	NO_LSSEQ	15348	1610	5	0
PABPN1	PSME2_ENST00000630027.1	NO_LSSEQ	15348	789	3	0
PABPN1	PPP1R14B_ENST00000392210.6	NO_LSSEQ	15348	1714	5	0
PABPN1	COPS6_ENST00000426712.1	NO_LSSEQ	15348	1480	5	0
PABPN1	CEMP1_ENST00000565480.1	NO_LSSEQ	15348	1102	5	0
PABPN1	JMJD8_ENST00000562111.1	NO_PEAK	15348	1689	0	0.96559
PABPN1	MARS1_ENST00000547665.5	NO_PEAK	15348	1506	0	0.95597
PABPN1	WDR83OS_ENST00000222190.9	NO_PEAK	15348	1329	0	0.93416
PABPN1	YY1_ENST00000554371.1	NO_PEAK	15348	1049	0	0.93416
PABPN1	PFN1_ENST00000574872.1	NO_PEAK	15348	1803	0	0.92761
PABPN1	FCHSD1_ENST00000518499.1	NO_PEAK	15348	1735	0	0.91732
PABPN1	MSH5_ENST00000416964.5	NO_PEAK	15348	1266	0	0.89997
PABPN1	SPTAN1_ENST00000630981.1	NO_PEAK	15348	505	0	0.89272
PABPN1	PPAN_ENST00000444703.1	NO_PEAK	15348	1151	0	0.88192
PABPN1	CNOT3_ENST00000471126.1	NO_PEAK	15348	1958	0	0.8538
PABPN1	POMT1_ENST00000684399.1	NO_PEAK	15348	868	0	0.85338
PABPN1	RTKN_ENST00000640304.1	NO_PEAK	15348	1021	0	0.85246
PABPN1	TMUB1_ENST00000462940.1	NO_PEAK	15348	1823	0	0.83972
PABPN1	ZFAND2B_ENST00000425849.1	NO_PEAK	15348	1191	0	0.81725
PABPN1	RPS16_ENST00000602153.5	NO_PEAK	15348	539	0	0.80977
PABPN1	SKIV2L_ENST00000483553.5	NO_PEAK	15348	1993	0	0.78334
PABPN1	PACSIN3_ENST00000533686.5	NO_PEAK	15348	1418	0	0.76095
PABPN1	ZNF444_ENST00000591564.1	NO_PEAK	15348	1055	0	0.75884
PABPN1	CDC37_ENST00000589331.1	NO_PEAK	15348	638	0	0.71854
PABPN1	ABCA2_ENST00000490486.2	NO_PEAK	15348	1728	0	0.69609
PABPN1	VCP_ENST00000681537.1	NO_PEAK	15348	1467	0	0.69209
PABPN1	PILRB_ENST00000438231.2	NO_PEAK	15348	1610	0	0.63637
PABPN1	GALE_ENST00000456977.5	NO_PEAK	15348	1339	0	0.62803
PABPN1	TRPT1_ENST00000544286.5	NO_PEAK	15348	802	0	0.62796
PABPN1	LUC7L_ENST00000442701.1	NO_PEAK	15348	1435	0	0.62599
PABPN1	SEMA4G_ENST00000476171.1	NO_PEAK	15348	1074	0	0.61576
PABPN1	HGS_ENST00000570652.2	NO_PEAK	15348	715	0	0.61514
PABPN1	QARS1_ENST00000634432.1	NO_PEAK	15348	1182	0	0.58558
PABPN1	MGAT4B_ENST00000520969.5	NO_PEAK	15348	1966	0	0.5436
PABPN1	PSME2_ENST00000630027.1	NO_PEAK	15348	789	0	0.53978
PABPN1	CFB_ENST00000498317.1	NO_PEAK	15348	670	0	0.53619
PABPN1	CLDND2_ENST00000291715.5	NO_PEAK	15348	1906	0	0.52812
PABPN1	FLOT1_ENST00000411944.5	NO_PEAK	15348	1949	0	0.48628
PABPN1	ATXN2L_ENST00000564162.1	NO_PEAK	15348	1569	0	0.48086
PABPN1	PTOV1_ENST00000597730.1	NO_PEAK	15348	604	0	0.47338
PABPN1	CEMP1_ENST00000565480.1	NO_PEAK	15348	1102	0	0.46225
PABPN1	WDR45_ENST00000475977.2	NO_PEAK	15348	1436	0	0.43405
PABPN1	MTRNR2L8_ENST00000536684.3	NO_PEAK	15348	1293	0	0.42916
PABPN1	PGGHG_ENST00000397660.3	NO_PEAK	15348	1054	0	0.40427
PABPN1	DCAF8_ENST00000473382.2	NO_PEAK	15348	1697	0	0.38303
PABPN1	RNF40_ENST00000602784.1	NO_PEAK	15348	1119	0	0.36101
PABPN1	CSNK1G2_ENST00000615564.1	NO_PEAK	15348	1464	0	0.35936
PABPN1	APOA2_ENST00000367990.7	NO_PEAK	15348	1337	0	0.35835
PABPN1	NEDD4L_ENST00000617539.1	NO_PEAK	15348	1091	0	0.35
PABPN1	GFUS_ENST00000524719.1	NO_PEAK	15348	990	0	0.34374
PABPN1	GBA2_ENST00000378088.1	NO_PEAK	15348	1769	0	0.32681
PABPN1	KAT2A_ENST00000588759.1	NO_PEAK	15348	1610	0	0.32095
PABPN1	SRRT_ENST00000445337.1	NO_PEAK	15348	958	0	0.32056
PABPN1	EEF1D_ENST00000529576.5	NO_PEAK	15348	910	0	0.31798
PABPN1	HDAC6_ENST00000430858.1	NO_PEAK	15348	1459	0	0.30058
PABPN1	RNF215_ENST00000421022.1	NO_PEAK	15348	1929	0	0.27441
PABPN1	SLC6A8_ENST00000413787.1	NO_PEAK	15348	1523	0	0.27404
PABPN1	GGT1_ENST00000401885.5	NO_PEAK	15348	1817	0	0.27329
PABPN1	PIEZO1_ENST00000518793.6	NO_PEAK	15348	932	0	0.26954
PABPN1	RHOT2_ENST00000569197.2	NO_PEAK	15348	1417	0	0.26794
PABPN1	SRRM2_ENST00000570539.1	NO_PEAK	15348	502	0	0.24119
PABPN1	C3_ENST00000602229.1	NO_PEAK	15348	1338	0	0.23811
PABPN1	STXBP2_ENST00000602355.1	NO_PEAK	15348	1852	0	0.22256
PABPN1	PHF1_ENST00000427826.1	NO_PEAK	15348	1350	0	0.22199
PABPN1	CAD_ENST00000428460.1	NO_PEAK	15348	1670	0	0.22
PABPN1	KIF12_ENST00000643988.1	NO_PEAK	15348	814	0	0.2187
PABPN1	DNM2_ENST00000589106.1	NO_PEAK	15348	1423	0	0.2125
PABPN1	RECQL4_ENST00000301323.7	NO_PEAK	15348	1420	0	0.19526
PABPN1	TCIRG1_ENST00000530063.1	NO_PEAK	15348	776	0	0.18104
PABPN1	ACADVL_ENST00000579546.1	NO_PEAK	15348	1758	0	0.1768
PABPN1	HDLBP_ENST00000442730.1	NO_PEAK	15348	1363	0	0.16605
PABPN1	ERGIC3_ENST00000442139.5	NO_PEAK	15348	1413	0	0.16182
PABPN1	SBF1_ENST00000686029.1	NO_PEAK	15348	1860	0	0.15857
PABPN1	TMEM205_ENST00000590788.1	NO_PEAK	15348	1011	0	0.15448
PABPN1	COG4_ENST00000565715.1	NO_PEAK	15348	1928	0	0.15261
PABPN1	DMPK_ENST00000597660.1	NO_PEAK	15348	1791	0	0.14463
PABPN1	ABCB6_ENST00000443805.1	NO_PEAK	15348	1263	0	0.1389
PABPN1	INPPL1_ENST00000320683.7	NO_PEAK	15348	962	0	0.13842
PABPN1	RCN3_ENST00000593483.1	NO_PEAK	15348	1032	0	0.13455
PABPN1	NOP53_ENST00000594182.1	NO_PEAK	15348	1584	0	0.11826
PABPN1	GTF3C2_ENST00000431028.5	NO_PEAK	15348	1797	0	0.1063
PABPN1	GPS1_ENST00000578168.1	NO_PEAK	15348	947	0	0.10218
PABPN1	SH2B1_ENST00000568868.1	NO_PEAK	15348	474	0	0.08178
PABPN1	COPS6_ENST00000426712.1	NO_PEAK	15348	1480	0	0.06685
PABPN1	CDK16_ENST00000520141.5	NO_PEAK	15348	1811	0	0.06277
PABPN1	PLA2G4B_ENST00000569354.1	NO_PEAK	15348	1232	0	0.05033
PABPN1	NELFE_ENST00000628497.1	NO_PEAK	15348	1047	0	0.04994
PABPN1	C20orf204_ENST00000463337.1	NO_PEAK	15348	1831	0	0.04949
PABPN1	LLGL2_ENST00000578719.1	NO_PEAK	15348	1619	0	0.03841
PABPN1	NPDC1_ENST00000472668.1	NO_PEAK	15348	695	0	0.01908
PABPN1	PNKP_ENST00000636840.1	NO_PEAK	15348	1568	0	0
PABPN1	LTBP3_ENST00000532661.6	NO_PEAK	15348	1604	0	0
PABPN1	MST1_ENST00000448220.5	NO_PEAK	15348	1144	0	0
PABPN1	CPSF1_ENST00000531727.5	NO_PEAK	15348	1213	0	0
PABPN1	ARFGAP1_ENST00000549076.1	NO_PEAK	15348	1475	0	0
PABPN1	SLC25A39_ENST00000593166.1	NO_PEAK	15348	1705	0	0
PABPN1	SPAG4_ENST00000430878.1	NO_PEAK	15348	1465	0	0
PABPN1	ANKRD13D_ENST00000515828.2	NO_PEAK	15348	1103	0	0
PABPN1	GSDMD_ENST00000525208.1	NO_PEAK	15348	1013	0	0
PABPN1	NDUFV1_ENST00000527355.5	NO_PEAK	15348	1530	0	0
PABPN1	PCGF3_ENST00000620529.1	NO_PEAK	15348	1899	0	0
PABPN1	SFTA2_ENST00000383539.4	NO_PEAK	15348	823	0	0
PABPN1	ETV4_ENST00000586826.1	NO_PEAK	15348	1936	0	0
PABPN1	PABPN1_ENST00000555295.1	NO_PEAK	15348	1890	0	0
PABPN1	GPS2_ENST00000573684.5	NO_PEAK	15348	1062	0	0
PABPN1	GPX4_ENST00000585362.6	NO_PEAK	15348	1347	0	0
PABPN1	SLC26A6_ENST00000414944.1	NO_PEAK	15348	1823	0	0
PABPN1	SGSM3_ENST00000417424.1	NO_PEAK	15348	1325	0	0
PABPN1	VPS39_ENST00000564994.5	NO_PEAK	15348	1622	0	0
PABPN1	IDH3B_ENST00000466494.6	NO_PEAK	15348	1914	0	0
PABPN1	HNRNPH1_ENST00000523136.1	NO_PEAK	15348	784	0	0
PABPN1	ACY1_ENST00000637149.1	NO_PEAK	15348	1713	0	0
PABPN1	POLRMT_ENST00000590336.2	NO_PEAK	15348	1586	0	0
PABPN1	ISYNA1_ENST00000578352.5	NO_PEAK	15348	1996	0	0
PABPN1	ZBTB48_ENST00000466813.1	NO_PEAK	15348	1905	0	0
PABPN1	ARL6IP4_ENST00000357866.4	NO_PEAK	15348	1537	0	0
PABPN1	KHSRP_ENST00000597656.5	NO_PEAK	15348	1808	0	0
PABPN1	SAPCD1_ENST00000415669.3	NO_PEAK	15348	1856	0	0
PABPN1	AMN_ENST00000559789.1	NO_PEAK	15348	1762	0	0
PABPN1	PRICKLE4_ENST00000483200.2	NO_PEAK	15348	1731	0	0
PABPN1	TPM2_ENST00000607559.1	NO_PEAK	15348	1426	0	0
PABPN1	STX10_ENST00000591415.1	NO_PEAK	15348	800	0	0
PABPN1	CIC_ENST00000573349.5	NO_PEAK	15348	1504	0	0
PABPN1	NFE2L1_ENST00000581319.1	NO_PEAK	15348	1174	0	0
PABPN1	RPL41_ENST00000501597.3	NO_PEAK	15348	1243	0	0
PABPN1	OXER1_ENST00000378661.4	NO_PEAK	15348	1637	0	0
PABPN1	CAPN15_ENST00000566977.1	NO_PEAK	15348	1882	0	0
PABPN1	CCNL1_ENST00000468977.5	NO_PEAK	15348	1759	0	0
PABPN1	NT5DC2_ENST00000471522.5	NO_PEAK	15348	1924	0	0
PABPN1	NME3_ENST00000219302.8	NO_PEAK	15348	1224	0	0
PABPN1	COL7A1_ENST00000422991.1	NO_PEAK	15348	1869	0	0
PABPN1	PSME1_ENST00000558112.1	NO_PEAK	15348	1440	0	0
PABPN1	LPAR6_ENST00000620633.5	NO_PEAK	15348	1976	0	0
PABPN1	NUP85_ENST00000578987.1	NO_PEAK	15348	1091	0	0
PABPN1	HEXD_ENST00000583354.5	NO_PEAK	15348	1829	0	0
PABPN1	IFT172_ENST00000443889.1	NO_PEAK	15348	1500	0	0
PABPN1	EDC4_ENST00000573985.5	NO_PEAK	15348	1679	0	0
PABPN1	TIMM13_ENST00000215570.8	NO_PEAK	15348	1962	0	0
PABPN1	DRAP1_ENST00000532933.1	NO_PEAK	15348	1831	0	0
PABPN1	DDX3X_ENST00000611968.2	NO_PEAK	15348	1819	0	0
PABPN1	IER3_ENST00000259874.6	NO_PEAK	15348	1349	0	0
PABPN1	RPS11_ENST00000596873.1	NO_PEAK	15348	1820	0	0
PABPN1	METTL17_ENST00000556733.1	NO_PEAK	15348	1101	0	0
PABPN1	UCKL1_ENST00000430743.1	NO_PEAK	15348	1232	0	0
PABPN1	EIF3G_ENST00000593054.5	NO_PEAK	15348	1810	0	0
PABPN1	H1-10_ENST00000333762.6	NO_PEAK	15348	1516	0	0
PABPN1	OVCA2_ENST00000572195.3	NO_PEAK	15348	1404	0	0
PABPN1	BCS1L_ENST00000426649.5	NO_PEAK	15348	1493	0	0
PABPN1	DAXX_ENST00000428268.1	NO_PEAK	15348	1708	0	0
PABPN1	HEPN1_ENST00000408930.6	NO_PEAK	15348	1434	0	0
PABPN1	RPS6_ENST00000380381.3	NO_PEAK	15348	1463	0	0
PABPN1	TRMT61B_ENST00000419999.5	NO_PEAK	15348	1463	0	0
PABPN1	IGSF1_ENST00000650945.1	NO_PEAK	15348	1986	0	0
PABPN1	NR1H3_ENST00000437276.1	NO_PEAK	15348	1990	0	0
PABPN1	BAG6_ENST00000422948.5	NO_PEAK	15348	1910	0	0
PABPN1	CLK3_ENST00000566926.1	NO_PEAK	15348	1848	0	0
PABPN1	COG7_ENST00000563164.1	NO_PEAK	15348	1450	0	0
PABPN1	APOA1_ENST00000236850.5	NO_PEAK	15348	1872	0	0
PABPN1	IPO13_ENST00000372339.3	NO_PEAK	15348	1814	0	0
PABPN1	FLII_ENST00000577398.6	NO_PEAK	15348	1227	0	0
PABPN1	ABCA7_ENST00000529442.7	NO_PEAK	15348	1805	0	0
PABPN1	BIRC7_ENST00000395306.1	NO_PEAK	15348	1409	0	0
PABPN1	MMS19_ENST00000444411.5	NO_PEAK	15348	1418	0	0
PABPN1	PPP1R14B_ENST00000392210.6	NO_PEAK	15348	1714	0	0
PABPN1	CD63_ENST00000548160.5	NO_PEAK	15348	1590	0	0
PABPN1	PPP1R35_ENST00000292330.3	NO_PEAK	15348	1216	0	0
PABPN1	NOL3_ENST00000563258.1	NO_PEAK	15348	1470	0	0
PABPN1	TMEM141_ENST00000290079.9	NO_PEAK	15348	1974	0	0
PABPN1	SH3BP2_ENST00000452765.7	NO_PEAK	15348	1682	0	0
PABPN1	FANCA_ENST00000561722.5	NO_PEAK	15348	1586	0	0
PABPN1	GMPR2_ENST00000558748.1	NO_PEAK	15348	997	0	0
PABPN1	SLC12A4_ENST00000570616.1	NO_PEAK	15348	668	0	0
PABPN1	DAP3_ENST00000491777.2	NO_PEAK	15348	1999	0	0
PABPN1	TNPO2_ENST00000589149.5	NO_PEAK	15348	1792	0	0
PABPN1	ZSWIM8_ENST00000466354.1	NO_PEAK	15348	1075	0	0
PABPN1	PUF60_ENST00000532884.1	NO_PEAK	15348	1397	0	0
PABPN1	ALDOA_ENST00000565355.1	NO_PEAK	15348	840	0	0
PABPN1	ATXN7L3_ENST00000590537.5	NO_PEAK	15348	1627	0	0
PABPN1	DDX11_ENST00000545115.5	NO_PEAK	15348	1738	0	0
PABPN1	AP1G2_ENST00000557162.1	NO_PEAK	15348	1380	0	0
PABPN1	PRMT5_ENST00000553502.5	NO_PEAK	15348	885	0	0
PABPN1	EIF2B4_ENST00000417567.1	NO_PEAK	15348	1965	0	0
PABPN1	ILF3_ENST00000587941.1	NO_PEAK	15348	687	0	0
PABPN1	SREBF1_ENST00000478616.1	NO_PEAK	15348	1446	0	0
PABPN1	HIP1R_ENST00000535012.1	NO_PEAK	15348	1920	0	0
PABPN1	KLHL17_ENST00000466300.1	NO_PEAK	15348	1804	0	0
PABPN1	ATF4_ENST00000674835.2	NO_PEAK	15348	1999	0	0
PABPN1	GAPDH_ENST00000619601.1	NO_PEAK	15348	1770	0	0
PABPN1	EIF4A2_ENST00000441007.5	NO_PEAK	15348	1455	0	0
PABPN1	APEX1_ENST00000553368.1	NO_PEAK	15348	787	0	0
PABPN1	ACTB_ENST00000464611.1	NO_PEAK	15348	948	0	0
PABPN1	PKD1_ENST00000561668.5	NO_PEAK	15348	1288	0	0
PABPN1	TYK2_ENST00000525976.5	NO_PEAK	15348	1960	0	0
PABPN1	PNCK_ENST00000438984.5	NO_PEAK	15348	1097	0	0
PABPN1	MTRNR2L12_ENST00000600213.3	NO_PEAK	15348	1049	0	0
PABPN1	PKN1_ENST00000592960.1	NO_PEAK	15348	1081	0	0
PABPN1	ARHGEF1_ENST00000600517.1	NO_PEAK	15348	1828	0	0
PABPN1	STOML2_ENST00000488050.1	NO_PEAK	15348	1598	0	0
PABPN1	PHAF1_ENST00000569277.1	NO_PEAK	15348	1424	0	0
PABPN1	TMEM259_ENST00000586285.2	NO_PEAK	15348	1298	0	0
PABPN1	MYO15B_ENST00000577948.5	NO_PEAK	15348	1860	0	0
PABPN1	B4GALNT4_ENST00000526584.2	NO_PEAK	15348	970	0	0
PABPN1	CYBC1_ENST00000582438.1	NO_PEAK	15348	1629	0	0
PABPN1	HNRNPM_ENST00000598999.1	NO_PEAK	15348	1027	0	0
PABPN1	DALRD3_ENST00000438585.5	NO_PEAK	15348	1024	0	0
PABPN1	VARS2_ENST00000421263.1	NO_PEAK	15348	1035	0	0
PABPN1	RPS21_ENST00000343986.9	NO_PEAK	15348	1418	0	0
PABPN1	NCAPH2_ENST00000522304.1	NO_PEAK	15348	947	0	0
PABPN1	KMT2B_ENST00000686920.1	NO_PEAK	15348	1243	0	0
PABPN1	PREB_ENST00000430533.1	NO_PEAK	15348	1462	0	0
PABPN1	RCN1_ENST00000528630.1	NO_PEAK	15348	1147	0	0
PABPN1	HSF4_ENST00000521916.1	NO_PEAK	15348	868	0	0
PABPN1	APOC2_ENST00000585786.1	NO_PEAK	15348	1047	0	0
PABPN1	WDR74_ENST00000536401.1	NO_PEAK	15348	726	0	0
PABPN1	LTB_ENST00000456113.2	NO_PEAK	15348	1871	0	0
PABPN1	RPL36_ENST00000347512.8	NO_PEAK	15348	1581	0	0
PABPN1	NCLN_ENST00000592235.1	NO_PEAK	15348	1429	0	0
PABPN1	ZBTB22_ENST00000448500.1	NO_PEAK	15348	1474	0	0
PABPN1	SSBP4_ENST00000599699.2	NO_PEAK	15348	1288	0	0
PABPN1	MUS81_ENST00000529742.1	NO_PEAK	15348	1220	0	0
PABPN1	RPL13_ENST00000467736.5	NO_PEAK	15348	1000	0	0
PABPN1	RECQL5_ENST00000582548.1	NO_PEAK	15348	1046	0	0
PABPN1	NDRG1_ENST00000674521.1	NO_PEAK	15348	1311	0	0
PABPN1	TRMT1_ENST00000586224.5	NO_PEAK	15348	1285	0	0
PABPN1	TRMT2A_ENST00000444256.1	NO_PEAK	15348	1241	0	0
PABPN1	LIME1_ENST00000476183.2	NO_PEAK	15348	1296	0	0
PABPN1	TMEM94_ENST00000577245.1	NO_PEAK	15348	918	0	0
PABPN1	LMBR1L_ENST00000552449.1	NO_PEAK	15348	1577	0	0
PABPN1	BAX_ENST00000515540.5	NO_PEAK	15348	1388	0	0
PABPN1	MINK1_ENST00000576037.1	NO_PEAK	15348	941	0	0
PABPN1	FASN_ENST00000580382.1	NO_PEAK	15348	1575	0	0
PABPN1	ENO2_ENST00000543975.1	NO_PEAK	15348	1305	0	0
PABPN1	SORBS3_ENST00000522721.1	NO_PEAK	15348	1178	0	0
PABPN1	DCXR_ENST00000306869.7	NO_PEAK	15348	1840	0	0
PABPN1	QTRT1_ENST00000592376.1	NO_PEAK	15348	797	0	0
PABPN1	FTCD_ENST00000446405.5	NO_PEAK	15348	1794	0	0
PABPN1	TYMP_ENST00000651490.1	NO_PEAK	15348	586	0	0
PABPN1	AGER_ENST00000375056.6	NO_PEAK	15348	1358	0	0
PABPN1	QARS1_ENST00000635494.1	NO_PEAK	15348	1415	0	0
PABPN1	NT5C_ENST00000245552.7	NO_PEAK	15348	1515	0	0
PABPN1	PSMC5_ENST00000584880.5	NO_PEAK	15348	1168	0	0
PABPN1	SGSM2_ENST00000570431.1	NO_PEAK	15348	1437	0	0
PABPN1	LCAT_ENST00000570396.1	NO_PEAK	15348	642	0	0
PRPF39	DDX5_ENST00000583239.6	FULL	15348	1602	5	0.99366
PRPF39	TMUB1_ENST00000462940.1	FULL	15348	1823	5	0.98318
PRPF39	TIMM13_ENST00000591871.1	FULL	15348	974	5	0.98216
PRPF39	ZNF581_ENST00000270451.6	FULL	15348	1975	5	0.97189
PRPF39	SLC6A8_ENST00000413787.1	FULL	15348	1523	5	0.96942
PRPF39	SBF1_ENST00000692006.1	FULL	15348	1216	3	0.96416
PRPF39	SLC6A8_ENST00000457723.1	FULL	15348	703	4	0.96077
PRPF39	MEMO1_ENST00000437854.1	FULL	15348	1044	3	0.95981
PRPF39	MCRIP1_ENST00000576679.1	FULL	15348	1624	5	0.93968
PRPF39	CNTROB_ENST00000570784.1	FULL	15348	850	4	0.938
PRPF39	DYNLL1_ENST00000550845.5	FULL	15348	1561	5	0.93688
PRPF39	YY1_ENST00000554371.1	FULL	15348	1049	5	0.93416
PRPF39	SLC39A4_ENST00000526658.1	FULL	15348	1954	5	0.93149
PRPF39	MAZ_ENST00000562557.5	FULL	15348	1765	5	0.9163
PRPF39	SREBF1_ENST00000486311.5	FULL	15348	1665	5	0.91456
PRPF39	POU5F1_ENST00000376243.8	FULL	15348	1942	3	0.90192
PRPF39	CSNK1G2_ENST00000585959.2	FULL	15348	951	5	0.89222
PRPF39	MCRIP1_ENST00000570507.5	FULL	15348	1746	5	0.887
PRPF39	EIF3G_ENST00000593054.5	FULL	15348	1810	3	0.88371
PRPF39	MTRNR2L3_ENST00000543500.3	FULL	15348	1052	5	0.88349
PRPF39	ATF4_ENST00000674835.2	FULL	15348	1999	5	0.88302
PRPF39	MIF_ENST00000215754.8	FULL	15348	841	4	0.87526
PRPF39	MRPL28_ENST00000450882.1	FULL	15348	1931	5	0.86383
PRPF39	ACTB_ENST00000417101.2	FULL	15348	748	2	0.85935
PRPF39	TMUB1_ENST00000476627.5	FULL	15348	1737	5	0.85224
PRPF39	AXIN2_ENST00000544103.2	FULL	15348	1328	4	0.84553
PRPF39	UBC_ENST00000535859.1	FULL	15348	901	5	0.84312
PRPF39	SPON2_ENST00000514490.5	FULL	15348	1171	3	0.84295
PRPF39	SRRM2_ENST00000572883.1	FULL	15348	1527	2	0.84203
PRPF39	NEU4_ENST00000625706.1	FULL	15348	984	5	0.82493
PRPF39	UBB_ENST00000395839.5	FULL	15348	1451	1	0.8147
PRPF39	CNTROB_ENST00000570782.1	FULL	15348	879	5	0.81424
PRPF39	PRAF2_ENST00000376386.3	FULL	15348	1959	5	0.80933
PRPF39	ARL6IP4_ENST00000439686.6	FULL	15348	1959	4	0.80789
PRPF39	ZFPL1_ENST00000525509.1	FULL	15348	790	3	0.80319
PRPF39	TRIM28_ENST00000597968.1	FULL	15348	730	2	0.80258
PRPF39	BANF1_ENST00000530204.1	FULL	15348	1080	4	0.80182
PRPF39	SLC6A8_ENST00000442457.1	FULL	15348	1154	5	0.79522
PRPF39	TMEM259_ENST00000586285.2	FULL	15348	1298	5	0.79038
PRPF39	SNTB1_ENST00000520717.1	FULL	15348	1094	3	0.78787
PRPF39	TMUB1_ENST00000492838.1	FULL	15348	1148	5	0.78278
PRPF39	TMEM256_ENST00000576017.1	FULL	15348	1057	5	0.76744
PRPF39	ZNF581_ENST00000588537.1	FULL	15348	1812	5	0.76235
PRPF39	ATF4_ENST00000680748.1	FULL	15348	1365	4	0.73864
PRPF39	TMUB1_ENST00000488752.5	FULL	15348	1347	5	0.73025
PRPF39	ZNF580_ENST00000592461.5	FULL	15348	725	2	0.72791
PRPF39	SORBS3_ENST00000522721.1	FULL	15348	1178	5	0.72377
PRPF39	PFDN6_ENST00000547952.2	FULL	15348	1338	4	0.71337
PRPF39	PFDN6_ENST00000448594.5	FULL	15348	1266	3	0.70983
PRPF39	BANF1_ENST00000533166.5	FULL	15348	1551	5	0.70816
PRPF39	RIC8A_ENST00000530889.1	FULL	15348	971	3	0.70314
PRPF39	BANF1_ENST00000445560.6	FULL	15348	1919	5	0.68856
PRPF39	RPS21_ENST00000343986.9	FULL	15348	1418	5	0.68175
PRPF39	ZFPL1_ENST00000526791.1	FULL	15348	714	3	0.65875
PRPF39	BANF1_ENST00000312175.7	FULL	15348	1647	5	0.64179
PRPF39	ZNF580_ENST00000545125.1	FULL	15348	1373	5	0.60182
PRPF39	TMEM256_ENST00000302422.4	FULL	15348	1123	5	0.59419
PRPF39	RIC8A_ENST00000626818.1	FULL	15348	395	3	0.59121
PRPF39	TMEM18_ENST00000418447.1	FULL	15348	1085	5	0.58997
PRPF39	ZNF580_ENST00000543039.2	FULL	15348	1707	5	0.5864
PRPF39	PREB_ENST00000456259.5	FULL	15348	1595	5	0.56751
PRPF39	UBB_ENST00000577640.1	FULL	15348	1596	1	0.56172
PRPF39	RIC8A_ENST00000526982.1	FULL	15348	1863	5	0.55785
PRPF39	RPS21_ENST00000450116.6	FULL	15348	1202	4	0.55781
PRPF39	NFKBIA_ENST00000553342.1	FULL	15348	903	4	0.55742
PRPF39	RPS21_ENST00000370562.1	FULL	15348	1224	4	0.55682
PRPF39	ALKBH7_ENST00000596657.1	FULL	15348	1557	3	0.54329
PRPF39	USP12_ENST00000620323.1	FULL	15348	1611	3	0.53842
PRPF39	TNFRSF12A_ENST00000574699.1	FULL	15348	1596	5	0.51931
PRPF39	UBC_ENST00000546271.1	FULL	15348	1082	5	0.5192
PRPF39	PHF23_ENST00000574236.5	FULL	15348	1743	5	0.50445
PRPF39	PURA_ENST00000502351.1	FULL	15348	1333	5	0.50056
PRPF39	SETD1A_ENST00000452917.3	FULL	15348	856	1	0.49869
PRPF39	POLR2H_ENST00000412877.1	FULL	15348	1805	5	0.48581
PRPF39	TMUB1_ENST00000482202.5	FULL	15348	1917	5	0.48094
PRPF39	AP1G2_ENST00000553756.1	FULL	15348	1912	5	0.4763
PRPF39	EIF4A1_ENST00000577929.1	FULL	15348	1373	3	0.4718
PRPF39	SPON2_ENST00000503765.5	FULL	15348	1831	5	0.46793
PRPF39	UBB_ENST00000577958.1	FULL	15348	1241	4	0.45993
PRPF39	MED16_ENST00000586342.1	FULL	15348	1832	5	0.4584
PRPF39	MIB2_ENST00000486072.1	FULL	15348	1363	4	0.45622
PRPF39	SLC26A11_ENST00000574967.5	FULL	15348	1356	5	0.45092
PRPF39	C1orf122_ENST00000468084.1	FULL	15348	1703	2	0.42365
PRPF39	ZFTA_ENST00000445014.3	FULL	15348	1771	5	0.41709
PRPF39	PYCR1_ENST00000583564.5	FULL	15348	1868	5	0.41538
PRPF39	UBB_ENST00000302182.8	FULL	15348	1650	1	0.41264
PRPF39	UBB_ENST00000535788.1	FULL	15348	1649	1	0.41264
PRPF39	AMD1_ENST00000465404.2	FULL	15348	1237	5	0.40273
PRPF39	UBC_ENST00000540700.1	FULL	15348	1222	5	0.39405
PRPF39	RIC8A_ENST00000528357.5	FULL	15348	992	3	0.36891
PRPF39	NUDT16L1_ENST00000586252.1	FULL	15348	1859	5	0.33558
PRPF39	AP1G2_ENST00000556843.1	FULL	15348	1409	3	0.32961
PRPF39	TIMM13_ENST00000215570.8	FULL	15348	1962	5	0.32237
PRPF39	SREBF1_ENST00000478616.1	FULL	15348	1446	5	0.31617
PRPF39	TM7SF2_ENST00000530750.5	FULL	15348	1536	5	0.31352
PRPF39	EIF4A1_ENST00000581770.5	FULL	15348	1850	1	0.29307
PRPF39	C1orf122_ENST00000373042.5	FULL	15348	1665	2	0.28933
PRPF39	MAZ_ENST00000567444.5	FULL	15348	1312	4	0.28611
PRPF39	ZBTB22_ENST00000441117.1	FULL	15348	1473	2	0.27195
PRPF39	PLXNB2_ENST00000434732.1	FULL	15348	1677	2	0.23194
PRPF39	ZNF580_ENST00000590190.1	FULL	15348	1590	5	0.21381
PRPF39	CCHCR1_ENST00000507892.1	FULL	15348	1323	4	0.18672
PRPF39	SLC6A8_ENST00000429147.1	FULL	15348	755	5	0.17514
PRPF39	PA2G4_ENST00000551061.1	FULL	15348	1058	2	0.1267
PRPF39	ZGPAT_ENST00000431125.1	FULL	15348	810	1	0.12267
PRPF39	AP1G2_ENST00000557189.5	FULL	15348	1955	5	0.11552
PRPF39	TXNIP_ENST00000425134.2	FULL	15348	1925	5	0.06323
PRPF39	TRO_ENST00000440072.5	FULL	15348	1851	5	0.06093
PRPF39	CNOT1_ENST00000566240.1	FULL	15348	1573	3	0
PRPF39	RPL17_ENST00000615479.4	FULL	15348	1830	5	0
PRPF39	EIF5_ENST00000559532.5	FULL	15348	1954	5	0
PRPF39	EIF5_ENST00000559130.5	FULL	15348	1835	3	0
PRPF39	MYL6_ENST00000549392.5	FULL	15348	1939	3	0
PRPF39	MTRNR2L8_ENST00000536684.3	FULL	15348	1293	5	0
PRPF39	CCNL1_ENST00000468977.5	FULL	15348	1759	5	0
PRPF39	TRO_ENST00000449980.1	FULL	15348	1950	5	0
PRPF39	PIH1D1_ENST00000597577.5	FULL	15348	1743	3	0
PRPF39	PIH1D1_ENST00000594845.5	FULL	15348	1764	2	0
PRPF39	ATP5ME_ENST00000304312.5	FULL	15348	1841	5	0
PRPF39	MIF_ENST00000613839.2	FULL	15348	1223	5	0
PRPF39	RPL17_ENST00000578528.1	FULL	15348	1590	2	0
PRPF39	NR1H2_ENST00000597790.5	FULL	15348	1840	3	0
PRPF39	AAMP_ENST00000422731.1	FULL	15348	1722	5	0
PRPF39	PARP2_ENST00000539930.1	FULL	15348	1995	5	0
PRPF39	TRO_ENST00000416704.1	FULL	15348	1651	4	0
PRPF39	EIF5_ENST00000560763.5	FULL	15348	1881	3	0
PRPF39	VWA1_ENST00000471398.1	FULL	15348	1443	2	0
PRPF39	TMUB1_ENST00000462940.1	NO_LS2D	15348	1823	5	0.98318
PRPF39	TRIM28_ENST00000597968.1	NO_LS2D	15348	730	2	0.97465
PRPF39	SLC6A8_ENST00000413787.1	NO_LS2D	15348	1523	5	0.96942
PRPF39	SBF1_ENST00000692006.1	NO_LS2D	15348	1216	4	0.96416
PRPF39	MEMO1_ENST00000437854.1	NO_LS2D	15348	1044	3	0.95981
PRPF39	AMD1_ENST00000465404.2	NO_LS2D	15348	1237	5	0.9504
PRPF39	CNTROB_ENST00000570784.1	NO_LS2D	15348	850	5	0.94643
PRPF39	POU5F1_ENST00000376243.8	NO_LS2D	15348	1942	5	0.94573
PRPF39	SREBF1_ENST00000486311.5	NO_LS2D	15348	1665	5	0.94155
PRPF39	MCRIP1_ENST00000576679.1	NO_LS2D	15348	1624	5	0.93968
PRPF39	TMUB1_ENST00000492838.1	NO_LS2D	15348	1148	3	0.93921
PRPF39	DYNLL1_ENST00000550845.5	NO_LS2D	15348	1561	5	0.93688
PRPF39	BANF1_ENST00000445560.6	NO_LS2D	15348	1919	5	0.93504
PRPF39	YY1_ENST00000554371.1	NO_LS2D	15348	1049	4	0.93416
PRPF39	ATF4_ENST00000674835.2	NO_LS2D	15348	1999	5	0.9333
PRPF39	RIC8A_ENST00000530889.1	NO_LS2D	15348	971	4	0.93191
PRPF39	SLC39A4_ENST00000526658.1	NO_LS2D	15348	1954	5	0.93149
PRPF39	BANF1_ENST00000312175.7	NO_LS2D	15348	1647	4	0.93028
PRPF39	MAZ_ENST00000562557.5	NO_LS2D	15348	1765	5	0.9163
PRPF39	CCNL1_ENST00000468977.5	NO_LS2D	15348	1759	5	0.91221
PRPF39	AXIN2_ENST00000544103.2	NO_LS2D	15348	1328	5	0.91095
PRPF39	SLC6A8_ENST00000457723.1	NO_LS2D	15348	703	3	0.90545
PRPF39	MIF_ENST00000613839.2	NO_LS2D	15348	1223	5	0.89889
PRPF39	ATF4_ENST00000680748.1	NO_LS2D	15348	1365	4	0.89879
PRPF39	CSNK1G2_ENST00000585959.2	NO_LS2D	15348	951	4	0.89222
PRPF39	MCRIP1_ENST00000570507.5	NO_LS2D	15348	1746	5	0.887
PRPF39	UBC_ENST00000540700.1	NO_LS2D	15348	1222	4	0.88471
PRPF39	EIF3G_ENST00000593054.5	NO_LS2D	15348	1810	3	0.88371
PRPF39	MIF_ENST00000215754.8	NO_LS2D	15348	841	3	0.87526
PRPF39	ZNF580_ENST00000592461.5	NO_LS2D	15348	725	4	0.87479
PRPF39	UBC_ENST00000546271.1	NO_LS2D	15348	1082	5	0.87268
PRPF39	MRPL28_ENST00000450882.1	NO_LS2D	15348	1931	5	0.86383
PRPF39	RPL17_ENST00000615479.4	NO_LS2D	15348	1830	5	0.8605
PRPF39	TMUB1_ENST00000476627.5	NO_LS2D	15348	1737	5	0.85224
PRPF39	ZFPL1_ENST00000526791.1	NO_LS2D	15348	714	3	0.84438
PRPF39	SPON2_ENST00000514490.5	NO_LS2D	15348	1171	3	0.84295
PRPF39	SRRM2_ENST00000572883.1	NO_LS2D	15348	1527	2	0.84203
PRPF39	UBB_ENST00000577640.1	NO_LS2D	15348	1596	1	0.81996
PRPF39	SLC6A8_ENST00000429147.1	NO_LS2D	15348	755	5	0.81937
PRPF39	PIH1D1_ENST00000597577.5	NO_LS2D	15348	1743	4	0.81548
PRPF39	UBB_ENST00000395839.5	NO_LS2D	15348	1451	1	0.8147
PRPF39	PRAF2_ENST00000376386.3	NO_LS2D	15348	1959	5	0.80933
PRPF39	ARL6IP4_ENST00000439686.6	NO_LS2D	15348	1959	5	0.80789
PRPF39	ZFPL1_ENST00000525509.1	NO_LS2D	15348	790	3	0.80319
PRPF39	BANF1_ENST00000530204.1	NO_LS2D	15348	1080	4	0.80182
PRPF39	SLC6A8_ENST00000442457.1	NO_LS2D	15348	1154	5	0.79522
PRPF39	TMEM259_ENST00000586285.2	NO_LS2D	15348	1298	5	0.79038
PRPF39	SNTB1_ENST00000520717.1	NO_LS2D	15348	1094	3	0.78787
PRPF39	CNTROB_ENST00000570782.1	NO_LS2D	15348	879	3	0.77307
PRPF39	ZNF581_ENST00000588537.1	NO_LS2D	15348	1812	5	0.76235
PRPF39	SORBS3_ENST00000522721.1	NO_LS2D	15348	1178	5	0.72377
PRPF39	PFDN6_ENST00000547952.2	NO_LS2D	15348	1338	3	0.71337
PRPF39	TRO_ENST00000440072.5	NO_LS2D	15348	1851	5	0.7133
PRPF39	PFDN6_ENST00000448594.5	NO_LS2D	15348	1266	4	0.70983
PRPF39	BANF1_ENST00000533166.5	NO_LS2D	15348	1551	5	0.70816
PRPF39	TMUB1_ENST00000488752.5	NO_LS2D	15348	1347	5	0.67713
PRPF39	MAZ_ENST00000567444.5	NO_LS2D	15348	1312	5	0.6686
PRPF39	UBB_ENST00000535788.1	NO_LS2D	15348	1649	1	0.64541
PRPF39	UBB_ENST00000302182.8	NO_LS2D	15348	1650	1	0.64528
PRPF39	RIC8A_ENST00000526982.1	NO_LS2D	15348	1863	5	0.62133
PRPF39	DDX5_ENST00000583239.6	NO_LS2D	15348	1602	5	0.60431
PRPF39	ZNF580_ENST00000545125.1	NO_LS2D	15348	1373	5	0.60182
PRPF39	RPS21_ENST00000343986.9	NO_LS2D	15348	1418	4	0.60092
PRPF39	TMEM256_ENST00000302422.4	NO_LS2D	15348	1123	4	0.59419
PRPF39	TMEM18_ENST00000418447.1	NO_LS2D	15348	1085	5	0.58997
PRPF39	ZNF580_ENST00000543039.2	NO_LS2D	15348	1707	5	0.5864
PRPF39	PREB_ENST00000456259.5	NO_LS2D	15348	1595	4	0.56751
PRPF39	SETD1A_ENST00000452917.3	NO_LS2D	15348	856	1	0.56311
PRPF39	TMEM256_ENST00000576017.1	NO_LS2D	15348	1057	5	0.55964
PRPF39	RPS21_ENST00000450116.6	NO_LS2D	15348	1202	3	0.55781
PRPF39	NFKBIA_ENST00000553342.1	NO_LS2D	15348	903	4	0.55742
PRPF39	RPS21_ENST00000370562.1	NO_LS2D	15348	1224	3	0.55682
PRPF39	MIB2_ENST00000486072.1	NO_LS2D	15348	1363	5	0.55242
PRPF39	MTRNR2L3_ENST00000543500.3	NO_LS2D	15348	1052	5	0.54564
PRPF39	RIC8A_ENST00000626818.1	NO_LS2D	15348	395	1	0.54345
PRPF39	ALKBH7_ENST00000596657.1	NO_LS2D	15348	1557	3	0.54329
PRPF39	TNFRSF12A_ENST00000574699.1	NO_LS2D	15348	1596	5	0.52895
PRPF39	TM7SF2_ENST00000530750.5	NO_LS2D	15348	1536	5	0.52893
PRPF39	ACTB_ENST00000417101.2	NO_LS2D	15348	748	3	0.52489
PRPF39	NEU4_ENST00000625706.1	NO_LS2D	15348	984	3	0.51416
PRPF39	PHF23_ENST00000574236.5	NO_LS2D	15348	1743	5	0.50445
PRPF39	PURA_ENST00000502351.1	NO_LS2D	15348	1333	5	0.50056
PRPF39	TMUB1_ENST00000482202.5	NO_LS2D	15348	1917	5	0.48094
PRPF39	AP1G2_ENST00000553756.1	NO_LS2D	15348	1912	5	0.4763
PRPF39	SPON2_ENST00000503765.5	NO_LS2D	15348	1831	5	0.46793
PRPF39	MED16_ENST00000586342.1	NO_LS2D	15348	1832	5	0.45267
PRPF39	SLC26A11_ENST00000574967.5	NO_LS2D	15348	1356	5	0.45092
PRPF39	UBB_ENST00000577958.1	NO_LS2D	15348	1241	4	0.43394
PRPF39	EIF4A1_ENST00000577929.1	NO_LS2D	15348	1373	1	0.42614
PRPF39	C1orf122_ENST00000468084.1	NO_LS2D	15348	1703	2	0.42365
PRPF39	ZFTA_ENST00000445014.3	NO_LS2D	15348	1771	5	0.41709
PRPF39	PYCR1_ENST00000583564.5	NO_LS2D	15348	1868	5	0.41538
PRPF39	UBC_ENST00000535859.1	NO_LS2D	15348	901	3	0.39039
PRPF39	TXNIP_ENST00000425134.2	NO_LS2D	15348	1925	5	0.33213
PRPF39	AP1G2_ENST00000556843.1	NO_LS2D	15348	1409	4	0.32961
PRPF39	NUDT16L1_ENST00000586252.1	NO_LS2D	15348	1859	5	0.31633
PRPF39	SREBF1_ENST00000478616.1	NO_LS2D	15348	1446	5	0.31617
PRPF39	EIF4A1_ENST00000581770.5	NO_LS2D	15348	1850	1	0.29307
PRPF39	C1orf122_ENST00000373042.5	NO_LS2D	15348	1665	2	0.28933
PRPF39	TRO_ENST00000449980.1	NO_LS2D	15348	1950	5	0.28236
PRPF39	POLR2H_ENST00000412877.1	NO_LS2D	15348	1805	5	0.28113
PRPF39	TIMM13_ENST00000215570.8	NO_LS2D	15348	1962	5	0.27447
PRPF39	USP12_ENST00000620323.1	NO_LS2D	15348	1611	2	0.27082
PRPF39	PLXNB2_ENST00000434732.1	NO_LS2D	15348	1677	2	0.23194
PRPF39	ZNF580_ENST00000590190.1	NO_LS2D	15348	1590	5	0.21421
PRPF39	RIC8A_ENST00000528357.5	NO_LS2D	15348	992	2	0.20225
PRPF39	CCHCR1_ENST00000507892.1	NO_LS2D	15348	1323	4	0.18672
PRPF39	ZBTB22_ENST00000441117.1	NO_LS2D	15348	1473	2	0.17575
PRPF39	ZGPAT_ENST00000431125.1	NO_LS2D	15348	810	1	0.12267
PRPF39	AP1G2_ENST00000557189.5	NO_LS2D	15348	1955	5	0.11552
PRPF39	ZNF581_ENST00000270451.6	NO_LS2D	15348	1975	5	0
PRPF39	MTRNR2L8_ENST00000536684.3	NO_LS2D	15348	1293	5	0
PRPF39	EIF5_ENST00000559130.5	NO_LS2D	15348	1835	5	0
PRPF39	EIF5_ENST00000559532.5	NO_LS2D	15348	1954	5	0
PRPF39	CNOT1_ENST00000566240.1	NO_LS2D	15348	1573	4	0
PRPF39	PIH1D1_ENST00000594845.5	NO_LS2D	15348	1764	3	0
PRPF39	RPL17_ENST00000578528.1	NO_LS2D	15348	1590	4	0
PRPF39	NR1H2_ENST00000597790.5	NO_LS2D	15348	1840	4	0
PRPF39	PA2G4_ENST00000551061.1	NO_LS2D	15348	1058	2	0
PRPF39	PARP2_ENST00000539930.1	NO_LS2D	15348	1995	3	0
PRPF39	ATP5ME_ENST00000304312.5	NO_LS2D	15348	1841	4	0
PRPF39	TRO_ENST00000416704.1	NO_LS2D	15348	1651	3	0
PRPF39	AAMP_ENST00000422731.1	NO_LS2D	15348	1722	4	0
PRPF39	EIF5_ENST00000560763.5	NO_LS2D	15348	1881	2	0
PRPF39	VWA1_ENST00000471398.1	NO_LS2D	15348	1443	2	0
PRPF39	MYL6_ENST00000549392.5	NO_LS2D	15348	1939	4	0
PRPF39	TIMM13_ENST00000591871.1	NO_LS2D	15348	974	3	0
PRPF39	AP1G2_ENST00000556843.1	NO_LSSEQ	15348	1409	5	0.98155
PRPF39	UBB_ENST00000395839.5	NO_LSSEQ	15348	1451	5	0.97973
PRPF39	DDX5_ENST00000583239.6	NO_LSSEQ	15348	1602	5	0.96937
PRPF39	AXIN2_ENST00000544103.2	NO_LSSEQ	15348	1328	5	0.96724
PRPF39	PYCR1_ENST00000583564.5	NO_LSSEQ	15348	1868	5	0.95789
PRPF39	PA2G4_ENST00000551061.1	NO_LSSEQ	15348	1058	5	0.95777
PRPF39	MYL6_ENST00000549392.5	NO_LSSEQ	15348	1939	5	0.95653
PRPF39	SREBF1_ENST00000486311.5	NO_LSSEQ	15348	1665	5	0.93771
PRPF39	RIC8A_ENST00000528357.5	NO_LSSEQ	15348	992	5	0.93191
PRPF39	AP1G2_ENST00000553756.1	NO_LSSEQ	15348	1912	5	0.92179
PRPF39	EIF5_ENST00000560763.5	NO_LSSEQ	15348	1881	5	0.91873
PRPF39	SLC6A8_ENST00000413787.1	NO_LSSEQ	15348	1523	5	0.90636
PRPF39	SREBF1_ENST00000478616.1	NO_LSSEQ	15348	1446	5	0.89957
PRPF39	MTRNR2L3_ENST00000543500.3	NO_LSSEQ	15348	1052	5	0.88349
PRPF39	TMEM259_ENST00000586285.2	NO_LSSEQ	15348	1298	5	0.79038
PRPF39	NEU4_ENST00000625706.1	NO_LSSEQ	15348	984	4	0.76509
PRPF39	UBC_ENST00000535859.1	NO_LSSEQ	15348	901	5	0.75741
PRPF39	SLC6A8_ENST00000457723.1	NO_LSSEQ	15348	703	5	0.75402
PRPF39	ACTB_ENST00000417101.2	NO_LSSEQ	15348	748	4	0.75358
PRPF39	PFDN6_ENST00000547952.2	NO_LSSEQ	15348	1338	5	0.73782
PRPF39	SLC39A4_ENST00000526658.1	NO_LSSEQ	15348	1954	5	0.72388
PRPF39	ZGPAT_ENST00000431125.1	NO_LSSEQ	15348	810	5	0.70976
PRPF39	YY1_ENST00000554371.1	NO_LSSEQ	15348	1049	5	0.70374
PRPF39	TMUB1_ENST00000492838.1	NO_LSSEQ	15348	1148	5	0.70278
PRPF39	RIC8A_ENST00000530889.1	NO_LSSEQ	15348	971	5	0.70023
PRPF39	TRIM28_ENST00000597968.1	NO_LSSEQ	15348	730	5	0.67509
PRPF39	TMUB1_ENST00000482202.5	NO_LSSEQ	15348	1917	5	0.66982
PRPF39	MTRNR2L8_ENST00000536684.3	NO_LSSEQ	15348	1293	5	0.65384
PRPF39	SRRM2_ENST00000572883.1	NO_LSSEQ	15348	1527	5	0.64785
PRPF39	RIC8A_ENST00000526982.1	NO_LSSEQ	15348	1863	5	0.6213
PRPF39	ZNF581_ENST00000270451.6	NO_LSSEQ	15348	1975	5	0.62021
PRPF39	TMUB1_ENST00000462940.1	NO_LSSEQ	15348	1823	5	0.6121
PRPF39	VWA1_ENST00000471398.1	NO_LSSEQ	15348	1443	5	0.60953
PRPF39	UBC_ENST00000546271.1	NO_LSSEQ	15348	1082	5	0.60374
PRPF39	ATP5ME_ENST00000304312.5	NO_LSSEQ	15348	1841	5	0.59906
PRPF39	TMUB1_ENST00000476627.5	NO_LSSEQ	15348	1737	5	0.58351
PRPF39	SLC6A8_ENST00000442457.1	NO_LSSEQ	15348	1154	5	0.54011
PRPF39	MRPL28_ENST00000450882.1	NO_LSSEQ	15348	1931	5	0.53516
PRPF39	UBB_ENST00000302182.8	NO_LSSEQ	15348	1650	5	0.52872
PRPF39	UBB_ENST00000535788.1	NO_LSSEQ	15348	1649	5	0.52872
PRPF39	TM7SF2_ENST00000530750.5	NO_LSSEQ	15348	1536	5	0.52858
PRPF39	MIB2_ENST00000486072.1	NO_LSSEQ	15348	1363	5	0.52721
PRPF39	ZFPL1_ENST00000526791.1	NO_LSSEQ	15348	714	5	0.52306
PRPF39	SBF1_ENST00000692006.1	NO_LSSEQ	15348	1216	5	0.50449
PRPF39	TIMM13_ENST00000215570.8	NO_LSSEQ	15348	1962	5	0.50449
PRPF39	SETD1A_ENST00000452917.3	NO_LSSEQ	15348	856	5	0.49296
PRPF39	TXNIP_ENST00000425134.2	NO_LSSEQ	15348	1925	5	0.49056
PRPF39	POLR2H_ENST00000412877.1	NO_LSSEQ	15348	1805	5	0.48581
PRPF39	PIH1D1_ENST00000594845.5	NO_LSSEQ	15348	1764	5	0.47817
PRPF39	USP12_ENST00000620323.1	NO_LSSEQ	15348	1611	5	0.47492
PRPF39	TMEM256_ENST00000302422.4	NO_LSSEQ	15348	1123	5	0.46108
PRPF39	TMEM256_ENST00000576017.1	NO_LSSEQ	15348	1057	5	0.43507
PRPF39	CNTROB_ENST00000570782.1	NO_LSSEQ	15348	879	5	0.43415
PRPF39	PIH1D1_ENST00000597577.5	NO_LSSEQ	15348	1743	5	0.43065
PRPF39	ZNF580_ENST00000543039.2	NO_LSSEQ	15348	1707	5	0.42454
PRPF39	TNFRSF12A_ENST00000574699.1	NO_LSSEQ	15348	1596	5	0.42419
PRPF39	SORBS3_ENST00000522721.1	NO_LSSEQ	15348	1178	5	0.42173
PRPF39	C1orf122_ENST00000373042.5	NO_LSSEQ	15348	1665	5	0.41678
PRPF39	UBB_ENST00000577958.1	NO_LSSEQ	15348	1241	5	0.41264
PRPF39	MAZ_ENST00000562557.5	NO_LSSEQ	15348	1765	5	0.41073
PRPF39	ZNF580_ENST00000545125.1	NO_LSSEQ	15348	1373	5	0.40228
PRPF39	UBB_ENST00000577640.1	NO_LSSEQ	15348	1596	5	0.40195
PRPF39	PFDN6_ENST00000448594.5	NO_LSSEQ	15348	1266	5	0.40186
PRPF39	ZBTB22_ENST00000441117.1	NO_LSSEQ	15348	1473	5	0.39296
PRPF39	NR1H2_ENST00000597790.5	NO_LSSEQ	15348	1840	5	0.38484
PRPF39	MAZ_ENST00000567444.5	NO_LSSEQ	15348	1312	5	0.37122
PRPF39	RPS21_ENST00000370562.1	NO_LSSEQ	15348	1224	5	0.36234
PRPF39	BANF1_ENST00000530204.1	NO_LSSEQ	15348	1080	5	0.36196
PRPF39	RPS21_ENST00000450116.6	NO_LSSEQ	15348	1202	5	0.36089
PRPF39	C1orf122_ENST00000468084.1	NO_LSSEQ	15348	1703	5	0.35837
PRPF39	ZFPL1_ENST00000525509.1	NO_LSSEQ	15348	790	4	0.35452
PRPF39	PARP2_ENST00000539930.1	NO_LSSEQ	15348	1995	5	0.35113
PRPF39	RPS21_ENST00000343986.9	NO_LSSEQ	15348	1418	5	0.32573
PRPF39	SNTB1_ENST00000520717.1	NO_LSSEQ	15348	1094	5	0.3205
PRPF39	RIC8A_ENST00000626818.1	NO_LSSEQ	15348	395	4	0.31926
PRPF39	NUDT16L1_ENST00000586252.1	NO_LSSEQ	15348	1859	5	0.31594
PRPF39	CNOT1_ENST00000566240.1	NO_LSSEQ	15348	1573	5	0.3039
PRPF39	PURA_ENST00000502351.1	NO_LSSEQ	15348	1333	5	0.2982
PRPF39	TMEM18_ENST00000418447.1	NO_LSSEQ	15348	1085	4	0.29584
PRPF39	CCHCR1_ENST00000507892.1	NO_LSSEQ	15348	1323	5	0.27965
PRPF39	MED16_ENST00000586342.1	NO_LSSEQ	15348	1832	5	0.25737
PRPF39	PHF23_ENST00000574236.5	NO_LSSEQ	15348	1743	5	0.24814
PRPF39	BANF1_ENST00000312175.7	NO_LSSEQ	15348	1647	5	0.23817
PRPF39	POU5F1_ENST00000376243.8	NO_LSSEQ	15348	1942	5	0.22712
PRPF39	TMUB1_ENST00000488752.5	NO_LSSEQ	15348	1347	5	0.18249
PRPF39	ALKBH7_ENST00000596657.1	NO_LSSEQ	15348	1557	5	0.1786
PRPF39	PLXNB2_ENST00000434732.1	NO_LSSEQ	15348	1677	5	0.15105
PRPF39	NFKBIA_ENST00000553342.1	NO_LSSEQ	15348	903	5	0.1216
PRPF39	TIMM13_ENST00000591871.1	NO_LSSEQ	15348	974	5	0.11449
PRPF39	ZNF580_ENST00000590190.1	NO_LSSEQ	15348	1590	5	0.00316
PRPF39	UBC_ENST00000540700.1	NO_LSSEQ	15348	1222	5	0
PRPF39	ZNF580_ENST00000592461.5	NO_LSSEQ	15348	725	5	0
PRPF39	AAMP_ENST00000422731.1	NO_LSSEQ	15348	1722	5	0
PRPF39	EIF4A1_ENST00000581770.5	NO_LSSEQ	15348	1850	5	0
PRPF39	EIF3G_ENST00000593054.5	NO_LSSEQ	15348	1810	5	0
PRPF39	BANF1_ENST00000445560.6	NO_LSSEQ	15348	1919	5	0
PRPF39	ZNF581_ENST00000588537.1	NO_LSSEQ	15348	1812	5	0
PRPF39	TRO_ENST00000440072.5	NO_LSSEQ	15348	1851	5	0
PRPF39	TRO_ENST00000416704.1	NO_LSSEQ	15348	1651	5	0
PRPF39	RPL17_ENST00000615479.4	NO_LSSEQ	15348	1830	5	0
PRPF39	EIF4A1_ENST00000577929.1	NO_LSSEQ	15348	1373	5	0
PRPF39	ATF4_ENST00000674835.2	NO_LSSEQ	15348	1999	5	0
PRPF39	MEMO1_ENST00000437854.1	NO_LSSEQ	15348	1044	5	0
PRPF39	ZFTA_ENST00000445014.3	NO_LSSEQ	15348	1771	5	0
PRPF39	PRAF2_ENST00000376386.3	NO_LSSEQ	15348	1959	5	0
PRPF39	MIF_ENST00000613839.2	NO_LSSEQ	15348	1223	5	0
PRPF39	DYNLL1_ENST00000550845.5	NO_LSSEQ	15348	1561	5	0
PRPF39	RPL17_ENST00000578528.1	NO_LSSEQ	15348	1590	5	0
PRPF39	SPON2_ENST00000503765.5	NO_LSSEQ	15348	1831	5	0
PRPF39	CCNL1_ENST00000468977.5	NO_LSSEQ	15348	1759	5	0
PRPF39	ARL6IP4_ENST00000439686.6	NO_LSSEQ	15348	1959	5	0
PRPF39	EIF5_ENST00000559532.5	NO_LSSEQ	15348	1954	5	0
PRPF39	MCRIP1_ENST00000570507.5	NO_LSSEQ	15348	1746	5	0
PRPF39	BANF1_ENST00000533166.5	NO_LSSEQ	15348	1551	5	0
PRPF39	SLC26A11_ENST00000574967.5	NO_LSSEQ	15348	1356	5	0
PRPF39	TRO_ENST00000449980.1	NO_LSSEQ	15348	1950	5	0
PRPF39	SLC6A8_ENST00000429147.1	NO_LSSEQ	15348	755	5	0
PRPF39	EIF5_ENST00000559130.5	NO_LSSEQ	15348	1835	5	0
PRPF39	PREB_ENST00000456259.5	NO_LSSEQ	15348	1595	5	0
PRPF39	AMD1_ENST00000465404.2	NO_LSSEQ	15348	1237	5	0
PRPF39	ATF4_ENST00000680748.1	NO_LSSEQ	15348	1365	5	0
PRPF39	CSNK1G2_ENST00000585959.2	NO_LSSEQ	15348	951	5	0
PRPF39	SPON2_ENST00000514490.5	NO_LSSEQ	15348	1171	5	0
PRPF39	MIF_ENST00000215754.8	NO_LSSEQ	15348	841	5	0
PRPF39	MCRIP1_ENST00000576679.1	NO_LSSEQ	15348	1624	5	0
PRPF39	AP1G2_ENST00000557189.5	NO_LSSEQ	15348	1955	5	0
PRPF39	CNTROB_ENST00000570784.1	NO_LSSEQ	15348	850	4	0
PRPF39	MRPL28_ENST00000450882.1	NO_PEAK	15348	1931	0	0.97847
PRPF39	MYL6_ENST00000549392.5	NO_PEAK	15348	1939	0	0.96463
PRPF39	YY1_ENST00000554371.1	NO_PEAK	15348	1049	0	0.95855
PRPF39	PYCR1_ENST00000583564.5	NO_PEAK	15348	1868	0	0.95751
PRPF39	TRO_ENST00000449980.1	NO_PEAK	15348	1950	0	0.9495
PRPF39	EIF3G_ENST00000593054.5	NO_PEAK	15348	1810	0	0.9481
PRPF39	TMEM259_ENST00000586285.2	NO_PEAK	15348	1298	0	0.94508
PRPF39	RIC8A_ENST00000528357.5	NO_PEAK	15348	992	0	0.93843
PRPF39	RIC8A_ENST00000530889.1	NO_PEAK	15348	971	0	0.9384
PRPF39	PIH1D1_ENST00000594845.5	NO_PEAK	15348	1764	0	0.93535
PRPF39	MAZ_ENST00000567444.5	NO_PEAK	15348	1312	0	0.93391
PRPF39	CCHCR1_ENST00000507892.1	NO_PEAK	15348	1323	0	0.93054
PRPF39	TMEM18_ENST00000418447.1	NO_PEAK	15348	1085	0	0.92742
PRPF39	AP1G2_ENST00000556843.1	NO_PEAK	15348	1409	0	0.91945
PRPF39	AXIN2_ENST00000544103.2	NO_PEAK	15348	1328	0	0.91095
PRPF39	AMD1_ENST00000465404.2	NO_PEAK	15348	1237	0	0.90802
PRPF39	MEMO1_ENST00000437854.1	NO_PEAK	15348	1044	0	0.89992
PRPF39	SREBF1_ENST00000486311.5	NO_PEAK	15348	1665	0	0.89869
PRPF39	SBF1_ENST00000692006.1	NO_PEAK	15348	1216	0	0.88251
PRPF39	SLC6A8_ENST00000457723.1	NO_PEAK	15348	703	0	0.87566
PRPF39	ACTB_ENST00000417101.2	NO_PEAK	15348	748	0	0.86502
PRPF39	CNOT1_ENST00000566240.1	NO_PEAK	15348	1573	0	0.85249
PRPF39	TRIM28_ENST00000597968.1	NO_PEAK	15348	730	0	0.84523
PRPF39	TMEM256_ENST00000302422.4	NO_PEAK	15348	1123	0	0.84106
PRPF39	MIF_ENST00000613839.2	NO_PEAK	15348	1223	0	0.83103
PRPF39	CNTROB_ENST00000570784.1	NO_PEAK	15348	850	0	0.80939
PRPF39	ZNF580_ENST00000592461.5	NO_PEAK	15348	725	0	0.80178
PRPF39	SETD1A_ENST00000452917.3	NO_PEAK	15348	856	0	0.79456
PRPF39	MTRNR2L8_ENST00000536684.3	NO_PEAK	15348	1293	0	0.79394
PRPF39	SNTB1_ENST00000520717.1	NO_PEAK	15348	1094	0	0.78787
PRPF39	ATF4_ENST00000680748.1	NO_PEAK	15348	1365	0	0.76284
PRPF39	SLC6A8_ENST00000442457.1	NO_PEAK	15348	1154	0	0.74431
PRPF39	SLC6A8_ENST00000413787.1	NO_PEAK	15348	1523	0	0.7433
PRPF39	CSNK1G2_ENST00000585959.2	NO_PEAK	15348	951	0	0.73706
PRPF39	PFDN6_ENST00000448594.5	NO_PEAK	15348	1266	0	0.72351
PRPF39	PFDN6_ENST00000547952.2	NO_PEAK	15348	1338	0	0.72351
PRPF39	TMUB1_ENST00000488752.5	NO_PEAK	15348	1347	0	0.69669
PRPF39	TMUB1_ENST00000492838.1	NO_PEAK	15348	1148	0	0.69167
PRPF39	TNFRSF12A_ENST00000574699.1	NO_PEAK	15348	1596	0	0.6695
PRPF39	SORBS3_ENST00000522721.1	NO_PEAK	15348	1178	0	0.65741
PRPF39	ZGPAT_ENST00000431125.1	NO_PEAK	15348	810	0	0.62909
PRPF39	ALKBH7_ENST00000596657.1	NO_PEAK	15348	1557	0	0.62738
PRPF39	ZNF581_ENST00000588537.1	NO_PEAK	15348	1812	0	0.62021
PRPF39	UBB_ENST00000395839.5	NO_PEAK	15348	1451	0	0.60808
PRPF39	DYNLL1_ENST00000550845.5	NO_PEAK	15348	1561	0	0.60028
PRPF39	RIC8A_ENST00000526982.1	NO_PEAK	15348	1863	0	0.59485
PRPF39	MIB2_ENST00000486072.1	NO_PEAK	15348	1363	0	0.58663
PRPF39	ATP5ME_ENST00000304312.5	NO_PEAK	15348	1841	0	0.56717
PRPF39	UBB_ENST00000577958.1	NO_PEAK	15348	1241	0	0.55644
PRPF39	UBC_ENST00000546271.1	NO_PEAK	15348	1082	0	0.55347
PRPF39	ZFPL1_ENST00000526791.1	NO_PEAK	15348	714	0	0.54713
PRPF39	USP12_ENST00000620323.1	NO_PEAK	15348	1611	0	0.4877
PRPF39	CNTROB_ENST00000570782.1	NO_PEAK	15348	879	0	0.46464
PRPF39	BANF1_ENST00000312175.7	NO_PEAK	15348	1647	0	0.46055
PRPF39	NFKBIA_ENST00000553342.1	NO_PEAK	15348	903	0	0.42501
PRPF39	BANF1_ENST00000530204.1	NO_PEAK	15348	1080	0	0.40147
PRPF39	UBC_ENST00000540700.1	NO_PEAK	15348	1222	0	0.39405
PRPF39	RIC8A_ENST00000626818.1	NO_PEAK	15348	395	0	0.37399
[truncated: 661 more rows]

## Sheet: ablation_top5_detail
target_rbp	target_rna	condition	rank	protein	rna	ls-score	mcc	binding sites	sn	sp	3d2d	acc	distance	peak
TIAL1	BAG6_ENST00000458596.5	NO_LSSEQ	1	PABPC4	LAMTOR1_ENST00000544594.5	0.14167	0.99897	[[99, 155]]	0.99894	1	0.291804	0.999483	2	125
PABPN1	PFN1_ENST00000574872.1	NO_LSSEQ	1	RBM22	HNRNPA1_ENST00000678919.1	0.154	0.99879	[[84, 165]]	0.99876	1	0.188202	0.999394	3	127
PRPF39	DDX5_ENST00000583239.6	FULL	1	EFTUD2	DDX5_ENST00000579091.5	0.63334	0.99366	[[144, 196]]	0.99404	1	0.461758	0.996832	0	170
PRPF39	ACTB_ENST00000417101.2	NO_PEAK	4	GEMIN5	ACTB_ENST00000417101.2	0.93622	0.99104	[[578, 672]]	0.99108	1	0.53743	0.9955
TIAL1	PSME1_ENST00000558112.1	NO_LSSEQ	1	PRPF8	SGMS1_ENST00000602565.2	0.15834	0.98817	[[1337, 1395]]	0.9883	1	0.257632	0.994051	0	1366
PRPF39	ACTB_ENST00000417101.2	NO_PEAK	3	DHX30	ACTB_ENST00000417101.2	0.93622	0.98807	[[577, 673]]	0.98814	1	0.508744	0.994
C22ORF28	S100A16_ENST00000368703.6	NO_LSSEQ	1	PCBP1	GIT1_ENST00000578670.5	0.15	0.98708	[[28, 73]]	0.98717	1	0.19531	0.9935	1	51
TIAL1	KMT2B_ENST00000686920.1	NO_LSSEQ	1	DDX6	KMT2B_ENST00000686920.1	0.52	0.9861	[[1153, 1227]]	0.98619	1	0.511024	0.993	0	1190
TIAL1	KMT2B_ENST00000686920.1	NO_PEAK	3	DDX6	KMT2B_ENST00000686920.1	0.88734	0.9861	[[1153, 1227]]	0.98619	1	0.511024	0.993
C22ORF28	SGSM3_ENST00000427834.5	NO_LSSEQ	1	PPIG	KAT5_ENST00000534681.1	0.16	0.98609	[[95, 138]]	0.98619	1	0.262042	0.992996	9	125
PABPN1	DRAP1_ENST00000532933.1	FULL	1	HLTF	PAXBP1_ENST00000573680.5	0.6623	0.98589	[[1589, 1691]]	0.98601	1	0.208658	0.992897	3	1643
PABPN1	DRAP1_ENST00000532933.1	NO_LS2D	1	HLTF	PAXBP1_ENST00000573680.5	0.6623	0.98589	[[1589, 1691]]	0.98601	1	0.208658	0.992897	5	1645
C22ORF28	PPP2R5D_ENST00000486843.1	NO_LSSEQ	1	PRPF8	GTF3C3_ENST00000435252.1	0.125	0.98525	[[1124, 1174]]	0.98619	1	0.275988	0.9926	12	1137
ZC3H7B	NANOGP8_ENST00000629403.1	NO_LSSEQ	1	UPF1	ANKRD9_ENST00000559651.1	0.15348	0.98408	[[491, 534]]	0.98425	1	0.189352	0.991976	0	512
PRPF39	TMUB1_ENST00000462940.1	FULL	1	AQR	JMJD8_ENST00000562111.1	0.79063	0.98318	[[1527, 1685]]	0.98266	1	0.281068	0.991525	1	1605
PRPF39	TMUB1_ENST00000462940.1	NO_LS2D	1	AQR	JMJD8_ENST00000562111.1	0.79063	0.98318	[[1527, 1685]]	0.98266	1	0.281068	0.991525	2	1604
TIAL1	RPL27A_ENST00000530913.1	NO_LSSEQ	1	TIA1	RPL27A_ENST00000530913.1	0.486328	0.98314	[[654, 723]]	0.98328	1	0.486328	0.9915	5	693
PRPF39	TIMM13_ENST00000591871.1	FULL	1	NONO	TIMM13_ENST00000591871.1	0.511516	0.98216	[[28, 80]]	0.98232	1	0.511516	0.991	4	50
PRPF39	AP1G2_ENST00000556843.1	NO_LSSEQ	1	DDX43	ZFPL1_ENST00000526791.1	0.15594	0.98155	[[1104, 1197]]	0.98543	1	0.263978	0.991108	7	1143
TIAL1	PCGF2_ENST00000610747.1	NO_PEAK	3	PTBP1	PCGF2_ENST00000610747.1	0.93622	0.98118	[[1197, 1281]]	0.98135	1	0.544012	0.9905
TIAL1	PFN1_ENST00000574872.1	NO_PEAK	4	ZC3H11A	PFN1_ENST00000574872.1	0.93622	0.98118	[[53, 161]]	0.98135	1	0.469198	0.9905
TIAL1	QSOX1_ENST00000443059.1	NO_PEAK	3	ELAVL1	QSOX1_ENST00000443059.1	0.83844	0.98118	[[1130, 1222]]	0.98135	1	0.599458	0.9905
PRPF39	UBB_ENST00000395839.5	NO_LSSEQ	1	PUM2	PEX11B_ENST00000428634.1	0.476	0.97973	[[40, 133]]	0.98328	1	0.291386	0.990082	0	86
CAPRIN1	TMC4_ENST00000615945.4	NO_LSSEQ	1	PRPF8	GADD45B_ENST00000587345.1	0.28151	0.97922	[[302, 356]]	0.97943	1	0.195122	0.9895	1	328
PRPF39	MRPL28_ENST00000450882.1	NO_PEAK	1	PCBP2	PYCR1_ENST00000585244.1	0.87447	0.97847	[[1798, 1919]]	0.97919	1	0.240762	0.98913
PRPF39	MRPL28_ENST00000450882.1	NO_PEAK	2	PCBP2	PYCR1_ENST00000583564.5	0.87447	0.97766	[[1806, 1928]]	0.97847	1	0.248342	0.988718
TIAL1	TCIM_ENST00000315792.5	FULL	1	PCBP1	DCXR_ENST00000577532.5	0.48251	0.97705	[[755, 849]]	0.97752	1	0.293334	0.988396	2	804
ZC3H7B	VCP_ENST00000681125.1	NO_LSSEQ	1	FTO	PSME1_ENST00000558112.1	0.16842	0.97625	[[171, 261]]	0.97656	1	0.242136	0.987982	6	210
PABPN1	YY1_ENST00000554371.1	NO_PEAK	2	EIF4E	YY1_ENST00000554371.1	0.987	0.9753	[[26, 116]]	0.97561	1	0.572518	0.9875
TIAL1	FUZ_ENST00000529634.2	NO_PEAK	2	SUB1	FUZ_ENST00000529634.2	0.93622	0.9753	[[25, 134]]	0.97561	1	0.491524	0.9875
TIAL1	PFN1_ENST00000574872.1	NO_PEAK	3	ELAVL1	PFN1_ENST00000574872.1	0.93622	0.9753	[[42, 160]]	0.97561	1	0.599458	0.9875
PRPF39	TRIM28_ENST00000597968.1	NO_LS2D	1	DDX55	SIGIRR_ENST00000528845.5	0.37534	0.97465	[[111, 201]]	0.975	1	0.275006	0.987165	1	155
PABPN1	YY1_ENST00000554371.1	NO_PEAK	4	DDX6	YY1_ENST00000554371.1	0.89367	0.97335	[[13, 105]]	0.97371	1	0.503236	0.9865
TIAL1	FUZ_ENST00000529634.2	NO_PEAK	1	PABPC4	FUZ_ENST00000529634.2	0.98512	0.97335	[[26, 138]]	0.97371	1	0.544744	0.9865
PABPN1	VCP_ENST00000681537.1	NO_LS2D	1	CSTF2T	GALNS_ENST00000569433.1	0.5614	0.97302	[[966, 1060]]	0.99873	0.97448	0.279274	0.986361	3	1010
TIAL1	SEPTIN2_ENST00000457874.1	NO_PEAK	4	HNRNPC	SAPCD1_ENST00000443153.5	0.68255	0.97232	[[1637, 1767]]	0.97273	1	0.288118	0.985967
NF90	DUS3L_ENST00000585587.1	NO_LS2D	1	DDX43	GTPBP3_ENST00000600610.5	0.49708	0.97189	[[795, 926]]	0.98893	0.98295	0.238554	0.985937	0	860
PRPF39	ZNF581_ENST00000270451.6	FULL	1	UPF1	FAM89B_ENST00000449319.2	0.8168	0.97189	[[175, 319]]	0.97384	1	0.259402	0.985816	2	245
ZC3H7B	PSME3IP1_ENST00000564424.1	NO_LS2D	1	BUD13	GPANK1_ENST00000452805.1	0.39366	0.97179	[[727, 806]]	0.96719	1	0.309062	0.986083	2	764
TIAL1	PCBP1_ENST00000303577.7	NO_PEAK	2	FUBP3	PCBP1_ENST00000303577.7	1.034	0.96947	[[1523, 1674]]	0.96993	1	0.51697	0.9845
TIAL1	PSME1_ENST00000558112.1	NO_PEAK	4	NOLC1	PSME1_ENST00000558112.1	0.69644	0.96947	[[1325, 1410]]	0.96993	1	0.466786	0.9845
PRPF39	SLC6A8_ENST00000413787.1	FULL	1	AQR	SH2B1_ENST00000569651.1	0.49106	0.96942	[[992, 1074]]	0.96993	1	0.263412	0.984477	5	1038
PRPF39	SLC6A8_ENST00000413787.1	NO_LS2D	1	AQR	SH2B1_ENST00000569651.1	0.49106	0.96942	[[992, 1074]]	0.96993	1	0.263412	0.984477	4	1037
PRPF39	DDX5_ENST00000583239.6	NO_LSSEQ	1	PABPC4	NR2C2AP_ENST00000544883.5	0.18076	0.96937	[[109, 200]]	0.96993	1	0.271296	0.984453	1	155
PABPN1	YY1_ENST00000554371.1	NO_PEAK	3	DROSHA	YY1_ENST00000554371.1	0.93622	0.9685	[[6, 102]]	0.96899	1	0.478972	0.984
C22ORF28	PPP1R32_ENST00000538185.1	FULL	1	EIF4E	GPAA1_ENST00000530633.1	0.64904	0.96816	[[57, 173]]	0.96847	1	0.25545	0.983822	3	118
C22ORF28	PPP1R32_ENST00000538185.1	NO_LS2D	1	EIF4E	GPAA1_ENST00000530633.1	0.64904	0.96816	[[57, 173]]	0.96847	1	0.25545	0.983822	4	119
TIAL1	FUZ_ENST00000529634.2	NO_PEAK	5	DDX6	FUZ_ENST00000529634.2	0.88734	0.968	[[28, 122]]	0.98303	0.98497	0.511024	0.984
PABPN1	TMUB1_ENST00000462940.1	NO_LSSEQ	1	DDX43	H3-3B_ENST00000589599.5	0.14466	0.96793	[[342, 475]]	0.97089	1	0.218914	0.983848	2	406
C17ORF85	ICAM3_ENST00000592945.1	NO_LSSEQ	1	AQR	GPANK1_ENST00000418144.1	0.1807	0.96753	[[322, 378]]	0.96805	1	0.165406	0.9835	1	349
TIAL1	PCBP1_ENST00000303577.7	FULL	1	ELAVL1	PCBP1_ENST00000303577.7	1.034	0.96753	[[1500, 1654]]	0.96805	1	0.599458	0.9835	4	1573
TIAL1	PCBP1_ENST00000303577.7	NO_LS2D	1	ELAVL1	PCBP1_ENST00000303577.7	0.987	0.96753	[[1500, 1654]]	0.96805	1	0.599458	0.9835	5	1572
TIAL1	PCBP1_ENST00000303577.7	NO_PEAK	1	ELAVL1	PCBP1_ENST00000303577.7	1.034	0.96753	[[1500, 1654]]	0.96805	1	0.599458	0.9835
PRPF39	AXIN2_ENST00000544103.2	NO_LSSEQ	1	UCHL5	RNF5_ENST00000472060.1	0.185	0.96724	[[1158, 1253]]	0.96805	1	0.22626	0.983359	16	1221
TIAL1	PFN1_ENST00000574872.1	NO_PEAK	5	PABPC4	PFN1_ENST00000574872.1	0.88734	0.96702	[[47, 155]]	0.98014	0.98691	0.544744	0.9835
ZC3H7B	KMT2B_ENST00000686920.1	NO_LSSEQ	1	DDX6	KMT2B_ENST00000686920.1	0.52	0.96656	[[1153, 1227]]	0.96712	1	0.507376	0.983	0	1190
ZC3H7B	KMT2B_ENST00000686920.1	NO_PEAK	2	DDX6	KMT2B_ENST00000686920.1	0.88734	0.96656	[[1153, 1227]]	0.96712	1	0.507376	0.983
TIAL1	LEAP2_ENST00000296877.3	FULL	1	DDX3X	MTLN_ENST00000426713.1	0.40746	0.96577	[[902, 1080]]	0.96703	1	0.270098	0.982613	2	993
TIAL1	LEAP2_ENST00000296877.3	NO_LS2D	1	DDX3X	MTLN_ENST00000426713.1	0.40746	0.96577	[[902, 1080]]	0.96703	1	0.270098	0.982613	2	993
PABPN1	JMJD8_ENST00000562111.1	NO_PEAK	1	AQR	JMJD8_ENST00000562824.5	1.05	0.96559	[[1440, 1567]]	0.96618	1	0.366808	0.9825
PABPN1	JMJD8_ENST00000562111.1	NO_PEAK	2	AQR	JMJD8_ENST00000562111.1	0.987	0.96559	[[1440, 1567]]	0.96618	1	0.473344	0.9825
PRPF39	MAZ_ENST00000562557.5	NO_PEAK	4	GEMIN5	HAGHL_ENST00000562141.5	0.8411	0.96558	[[62, 212]]	0.96515	1	0.26989	0.982493
TIAL1	RPS29_ENST00000554075.2	FULL	1	EIF4E	TAF10_ENST00000527248.3	0.34938	0.96556	[[896, 980]]	0.96618	1	0.315786	0.982482	0	938
PABPN1	OXER1_ENST00000378661.4	NO_LSSEQ	1	LIN28B	LAMTOR1_ENST00000544594.5	0.21597	0.96463	[[139, 228]]	0.96525	1	0.232988	0.982	3	180
PRPF39	MYL6_ENST00000549392.5	NO_PEAK	1	GTF2F1	MYL6_ENST00000549392.5	0.93622	0.96463	[[71, 215]]	0.96525	1	0.478876	0.982
TIAL1	PYCR1_ENST00000583564.5	FULL	1	PCBP2	CIC_ENST00000576505.6	0.63314	0.96433	[[1262, 1386]]	0.96525	1	0.29417	0.981855	8	1316
TIAL1	PYCR1_ENST00000583564.5	NO_LS2D	1	PCBP2	CIC_ENST00000576505.6	0.63314	0.96433	[[1262, 1386]]	0.96525	1	0.29417	0.981855	11	1313
PRPF39	SBF1_ENST00000692006.1	FULL	1	IGF2BP2	GBF1_ENST00000679080.1	0.49359	0.96416	[[269, 395]]	0.96786	1	0.256536	0.981952	4	328
PRPF39	SBF1_ENST00000692006.1	NO_LS2D	1	IGF2BP2	GBF1_ENST00000679080.1	0.49359	0.96416	[[269, 395]]	0.96786	1	0.256536	0.981952	2	334
TIAL1	SERF2_ENST00000339624.9	NO_LS2D	1	UPF1	RNASEK_ENST00000552842.1	0.60449	0.96258	[[1513, 1649]]	0.96339	1	0.247176	0.980943	2	1583
NF90	PPP4R2_ENST00000460360.1	FULL	1	SUB1	MMS19_ENST00000444411.5	0.5001	0.96246	[[31, 170]]	0.963	1	0.198618	0.980876	68	32
NF90	PPP4R2_ENST00000460360.1	NO_LS2D	1	SUB1	MMS19_ENST00000444411.5	0.5001	0.96246	[[31, 170]]	0.963	1	0.198618	0.980876	62	38
NF90	DUS3L_ENST00000585587.1	NO_PEAK	3	PUM1	CKB_ENST00000553878.5	0.65764	0.96178	[[794, 948]]	0.97342	0.98902	0.225678	0.980847
NF90	SLC43A3_ENST00000532795.5	FULL	1	PCBP1	RNF10_ENST00000539486.1	0.74543	0.96168	[[1492, 1638]]	0.96737	1	0.19124	0.980911	0	1565
ZC3H7B	CGB8_ENST00000448456.4	NO_LS2D	1	PRPF8	GPX4_ENST00000585362.6	0.57826	0.96105	[[67, 173]]	0.95693	1	0.217802	0.980368	0	120
ALKBH5	C12orf57_ENST00000229281.6	NO_PEAK	1	PABPC4	C12orf57_ENST00000229281.6	0.98	0.96077	[[1839, 1952]]	0.96154	1	0.488086	0.98
PRPF39	SLC6A8_ENST00000457723.1	FULL	1	CSTF2T	STXBP1_ENST00000476182.3	0.38627	0.96077	[[586, 649]]	0.96154	1	0.203202	0.98	0	617
TIAL1	GPANK1_ENST00000424399.5	NO_PEAK	1	TARDBP	GPANK1_ENST00000450924.5	1.1	0.96077	[[835, 958]]	0.96154	1	0.336068	0.98
TIAL1	GPANK1_ENST00000424399.5	NO_PEAK	4	TARDBP	GPANK1_ENST00000424399.5	1.034	0.96077	[[835, 958]]	0.96154	1	0.478456	0.98
NF90	SLC43A3_ENST00000526621.5	NO_LS2D	1	PCBP1	RNF10_ENST00000539486.1	0.78298	0.96057	[[1351, 1515]]	0.96534	1	0.191652	0.980192	6	1439
PRPF39	UBB_ENST00000577640.1	NO_PEAK	5	MBNL1	PABPC1_ENST00000521067.1	0.90596	0.96053	[[223, 488]]	0.9638	1	0.24712	0.980011
PABPN1	JMJD8_ENST00000562111.1	NO_PEAK	3	PPIG	JMJD8_ENST00000562824.5	0.95667	0.95981	[[1415, 1551]]	0.96061	1	0.41659	0.9795
PABPN1	JMJD8_ENST00000562111.1	NO_PEAK	5	PPIG	JMJD8_ENST00000562111.1	0.93622	0.95981	[[1415, 1551]]	0.96061	1	0.523126	0.9795
PRPF39	MEMO1_ENST00000437854.1	FULL	1	PCBP2	SH2B1_ENST00000569651.1	0.76878	0.95981	[[429, 525]]	0.96061	1	0.229734	0.9795	2	475
PRPF39	MEMO1_ENST00000437854.1	NO_LS2D	1	PCBP2	SH2B1_ENST00000569651.1	0.76878	0.95981	[[429, 525]]	0.96061	1	0.229734	0.9795	0	477
CAPRIN1	TPPP2_ENST00000530140.6	NO_LSSEQ	1	METAP2	ZNF581_ENST00000270451.6	0.13834	0.95876	[[871, 986]]	0.95969	1	0.231214	0.978958	5	923
PRPF39	YY1_ENST00000554371.1	NO_PEAK	1	RNF187	YY1_ENST00000554371.1	1.034	0.95855	[[17, 149]]	0.99586	0.96325	0.514834	0.979
PRPF39	PYCR1_ENST00000583564.5	NO_LSSEQ	1	GRSF1	PYCR1_ENST00000583564.5	0.21	0.95789	[[1724, 1860]]	0.95877	1	0.504556	0.9785	15	1777
PRPF39	PYCR1_ENST00000583564.5	NO_PEAK	2	GRSF1	PYCR1_ENST00000583564.5	0.987	0.95789	[[1724, 1860]]	0.95877	1	0.504556	0.9785
PRPF39	PA2G4_ENST00000551061.1	NO_LSSEQ	1	UCHL5	RNF5_ENST00000472060.1	0.17409	0.95777	[[963, 1032]]	0.99896	0.95958	0.23248	0.978478	3	1000
NF90	JMJD8_ENST00000562111.1	FULL	1	PRPF8	METTL26_ENST00000456420.6	0.63734	0.95756	[[1246, 1428]]	0.95877	1	0.267202	0.978338	5	1332
NF90	JMJD8_ENST00000562111.1	NO_LS2D	1	PRPF8	METTL26_ENST00000456420.6	0.63734	0.95756	[[1246, 1428]]	0.95877	1	0.267202	0.978338	6	1331
TIAL1	SLC25A39_ENST00000593166.1	NO_LS2D	1	DROSHA	HCFC1R1_ENST00000354679.3	0.59493	0.95753	[[1493, 1628]]	0.96184	1	0.226276	0.978536	1	1559
PRPF39	PYCR1_ENST00000583564.5	NO_PEAK	1	GRSF1	PYCR1_ENST00000585244.1	0.987	0.95751	[[1724, 1860]]	0.95877	1	0.492196	0.978316
PABPN1	TIMM13_ENST00000215570.8	NO_LSSEQ	1	AKAP8L	TIMM13_ENST00000215570.8	0.50878	0.95693	[[434, 549], [786, 835]]	0.95785	1	0.50878	0.978	1	490
PRPF39	MYL6_ENST00000549392.5	NO_LSSEQ	1	RBFOX2	TRIM39_ENST00000422419.1	0.21787	0.95653	[[53, 220]]	0.95717	1	0.21467	0.977789	0	136
TIAL1	GPANK1_ENST00000424399.5	NO_PEAK	3	TARDBP	GPANK1_ENST00000440374.1	1.05	0.95648	[[835, 958]]	0.96154	1	0.29558	0.97807
TIAL1	PABPC4_ENST00000530186.1	NO_PEAK	2	PRPF8	PABPC4_ENST00000530186.1	0.57634	0.95601	[[64, 126]]	0.9761	0.97992	0.517204	0.978
C17ORF85	LILRB2_ENST00000620625.4	NO_LSSEQ	1	TIA1	RPS3A_ENST00000503002.5	0.292	0.95597	[[879, 962]]	0.95694	1	0.21804	0.9775	5	925
PABPN1	MARS1_ENST00000547665.5	NO_PEAK	1	GRWD1	MARS1_ENST00000547665.5	1.05	0.95597	[[1284, 1427]]	0.95694	1	0.49141	0.9775
PABPN1	MARS1_ENST00000547665.5	NO_PEAK	5	GRWD1	MARS1_ENST00000552499.5	0.63334	0.95537	[[1284, 1427]]	0.95694	1	0.31611	0.977204
PABPN1	MARS1_ENST00000547665.5	NO_PEAK	4	GRWD1	MARS1_ENST00000551172.1	0.63334	0.9553	[[1284, 1427]]	0.95694	1	0.315846	0.977169
PRPF39	ZGPAT_ENST00000431125.1	NO_PEAK	2	HNRNPK	C19orf47_ENST00000584868.1	0.81976	0.95501	[[172, 296]]	0.95602	1	0.170702	0.977
TIAL1	SERF2_ENST00000339624.9	FULL	1	AKAP8L	SAP25_ENST00000622764.3	0.58029	0.95442	[[1513, 1661]]	0.95522	1	0.249928	0.976684	3	1584
C22ORF28	SEC13_ENST00000432213.1	NO_LSSEQ	1	HNRNPK	FASN_ENST00000636968.1	0.14969	0.95417	[[1569, 1677]]	0.96748	1	0.18412	0.978593	1	1622
TIAL1	SLC25A39_ENST00000593166.1	FULL	1	DDX6	SNRNP35_ENST00000350887.5	0.57509	0.95401	[[1490, 1625]]	0.95511	1	0.242732	0.976476	3	1554
C22ORF28	KIR3DL2_ENST00000617195.1	NO_LSSEQ	1	PCBP2	BICD1_ENST00000551848.1	0.13334	0.95372	[[378, 503]]	0.95511	1	0.310682	0.976334	0	440
ZC3H7B	MSMP_ENST00000436428.3	FULL	1	GRWD1	LST1_ENST00000415262.1	0.60107	0.95362	[[336, 498]]	0.95428	1	0.253268	0.976263	1	418
ZC3H7B	MSMP_ENST00000436428.3	NO_LS2D	1	GRWD1	LST1_ENST00000415262.1	0.60107	0.95362	[[336, 498]]	0.95428	1	0.253268	0.976263	3	414
ZC3H7B	MSMP_ENST00000436428.3	NO_PEAK	4	GRWD1	LST1_ENST00000415262.1	0.60107	0.95362	[[336, 498]]	0.95428	1	0.253268	0.976263
ALKBH5	C12orf57_ENST00000229281.6	NO_LS2D	1	DDX3X	CTXN1_ENST00000318978.6	0.56368	0.95222	[[1807, 1942]]	0.95639	1	0.251418	0.97572	5	1869
ALKBH5	C12orf57_ENST00000540506.2	NO_LS2D	1	DDX3X	CTXN1_ENST00000318978.6	0.56368	0.95145	[[1707, 1839]]	0.95445	1	0.246398	0.97522	2	1775
TIAL1	JUND_ENST00000252818.5	FULL	1	ELAVL1	JUND_ENST00000252818.5	0.93622	0.95119	[[77, 171], [239, 367]]	0.95238	1	0.599458	0.975	17	107
TIAL1	JUND_ENST00000252818.5	NO_LS2D	1	ELAVL1	JUND_ENST00000252818.5	0.89367	0.95119	[[77, 171], [239, 367]]	0.95238	1	0.599458	0.975	14	110
TIAL1	JUND_ENST00000252818.5	NO_PEAK	5	ELAVL1	JUND_ENST00000252818.5	0.93622	0.95119	[[77, 171], [239, 367]]	0.95238	1	0.599458	0.975
PRPF39	UBB_ENST00000395839.5	NO_PEAK	4	DDX3X	PACRGL_ENST00000505160.1	0.84447	0.95108	[[3, 141]]	0.95289	1	0.282208	0.974961
PRPF39	SLC6A8_ENST00000413787.1	NO_PEAK	2	AQR	USF2_ENST00000602164.5	0.78969	0.95054	[[979, 1084]]	0.94762	1	0.272484	0.974736
PRPF39	AMD1_ENST00000465404.2	NO_LS2D	1	UCHL5	RBBP7_ENST00000493145.1	0.40349	0.9504	[[1, 135]]	0.94945	1	0.216768	0.974582	9	59
TIAL1	SEPTIN2_ENST00000457874.1	NO_PEAK	1	FUBP3	PCBP1_ENST00000303577.7	0.83017	0.94986	[[1643, 1839]]	0.94983	1	0.255974	0.974286
C22ORF28	CORT_ENST00000377049.4	NO_LSSEQ	1	PRPF8	EIF4A2_ENST00000441007.5	0.15722	0.94973	[[771, 826], [1803, 1861]]	0.94952	1	0.26148	0.974216	6	804
PRPF39	TRO_ENST00000449980.1	NO_PEAK	1	HNRNPK	METTL26_ENST00000614890.4	0.90732	0.9495	[[567, 782]]	0.9511	1	0.210586	0.974125
TIAL1	QSOX1_ENST00000443059.1	NO_PEAK	2	PABPC4	QSOX1_ENST00000443059.1	0.83844	0.94928	[[1148, 1282]]	0.95057	1	0.544744	0.974
ZC3H7B	CHCHD1_ENST00000372833.6	NO_PEAK	1	GEMIN5	CHCHD1_ENST00000372833.6	1.05	0.94928	[[16, 153]]	0.95057	1	0.51511	0.974
PRPF39	TRO_ENST00000449980.1	NO_PEAK	2	HNRNPK	METTL26_ENST00000397664.8	0.90732	0.94915	[[567, 782]]	0.9511	1	0.210938	0.973953
TIAL1	SEPTIN2_ENST00000457874.1	NO_PEAK	2	ELAVL1	PCBP1_ENST00000303577.7	0.81174	0.94875	[[1612, 1803]]	0.94878	1	0.338462	0.973699
PRPF39	EIF3G_ENST00000593054.5	NO_PEAK	1	PRPF8	GALNS_ENST00000568311.1	0.84352	0.9481	[[1190, 1357]]	0.94867	1	0.23633	0.973361
TIAL1	HNRNPA1_ENST00000551702.5	NO_PEAK	1	RBM22	HNRNPA1_ENST00000551702.5	0.56222	0.94796	[[89, 154]]	0.99581	0.95311	0.459112	0.9735
PABPN1	QARS1_ENST00000635494.1	NO_LSSEQ	1	PPIG	QARS1_ENST00000635494.1	0.20553	0.94738	[[348, 362], [517, 613]]	0.94877	1	0.523126	0.973	22	377
PRPF39	ZGPAT_ENST00000431125.1	NO_PEAK	5	PCBP2	C19orf47_ENST00000584868.1	0.81005	0.94738	[[172, 302]]	0.94877	1	0.210482	0.973
CAPRIN1	SLC23A3_ENST00000414999.5	NO_LSSEQ	1	G3BP1	DDX3X_ENST00000647373.1	0.2428	0.94716	[[619, 754]]	0.95176	1	0.234068	0.973079	5	691
PRPF39	CNTROB_ENST00000570784.1	NO_LS2D	1	HNRNPK	CFL1_ENST00000524553.5	0.35396	0.94643	[[0, 141]]	0.94787	1	0.148778	0.9725	43	27
PRPF39	POU5F1_ENST00000376243.8	NO_LS2D	1	METAP2	SPN_ENST00000436527.5	0.62901	0.94573	[[879, 1076]]	0.95112	1	0.248448	0.972398	0	977
ZC3H7B	NANOGP8_ENST00000528386.4	NO_LSSEQ	1	KHSRP	RPS3A_ENST00000503002.5	0.19823	0.94558	[[1212, 1352]]	0.95266	1	0.186846	0.972524	9	1273
ZC3H7B	PHLDA2_ENST00000618418.2	FULL	1	RNF187	YY1_ENST00000554371.1	0.52055	0.94557	[[27, 182]]	0.97818	0.96785	0.242282	0.972785	47	57
ZC3H7B	PHLDA2_ENST00000618418.2	NO_LS2D	1	RNF187	YY1_ENST00000554371.1	0.52055	0.94557	[[27, 182]]	0.97818	0.96785	0.242282	0.972785	43	61
TIAL1	PFN1_ENST00000574872.1	NO_LSSEQ	1	RBM22	HNRNPA1_ENST00000678919.1	0.154	0.94549	[[84, 165]]	0.99335	0.95439	0.195984	0.972376	3	127
ZC3H7B	CHCHD1_ENST00000372833.6	NO_PEAK	2	DDX3X	CHCHD1_ENST00000372833.6	1.05	0.94548	[[9, 152]]	0.94697	1	0.52639	0.972
NF90	POLRMT_ENST00000590336.2	NO_PEAK	5	PRPF8	METTL26_ENST00000338401.8	0.85891	0.94546	[[1102, 1268]]	0.94697	1	0.258202	0.971986
NF90	POLRMT_ENST00000590336.2	NO_PEAK	4	PRPF8	METTL26_ENST00000568077.5	0.85891	0.94534	[[1102, 1268]]	0.94697	1	0.255322	0.97193
ALKBH5	DEFB119_ENST00000376315.2	FULL	1	EFTUD2	CNOT1_ENST00000566240.1	0.48238	0.94529	[[40, 156]]	0.94697	1	0.267566	0.971902	10	88
ALKBH5	DEFB119_ENST00000376315.2	NO_LS2D	1	EFTUD2	CNOT1_ENST00000566240.1	0.48238	0.94529	[[40, 156]]	0.94697	1	0.267566	0.971902	10	88
PRPF39	TMEM259_ENST00000586285.2	NO_PEAK	1	GTF2F1	TMEM259_ENST00000586285.2	1.034	0.94508	[[498, 636]]	0.97872	0.96644	0.478876	0.9725
TIAL1	GALT_ENST00000554897.5	FULL	1	DDX42	HMGB2_ENST00000506267.1	0.55129	0.94465	[[1001, 1186]]	0.94694	1	0.232786	0.971587	17	1076
TIAL1	GALT_ENST00000554897.5	NO_LS2D	1	DDX42	HMGB2_ENST00000506267.1	0.55129	0.94465	[[1001, 1186]]	0.94694	1	0.232786	0.971587	18	1075
TIAL1	RPL41_ENST00000501597.3	NO_LSSEQ	1	ZNF622	EDC4_ENST00000573985.5	0.16889	0.94359	[[116, 217]]	0.94518	1	0.235492	0.971	2	164
TIAL1	APOC2_ENST00000585786.1	FULL	1	UPF1	RNASEK_ENST00000552321.2	0.51132	0.94356	[[899, 1021]]	0.94518	1	0.261004	0.970985	1	959
TIAL1	APOC2_ENST00000585786.1	NO_LS2D	1	UPF1	RNASEK_ENST00000552321.2	0.51132	0.94356	[[899, 1021]]	0.94518	1	0.261004	0.970985	7	953
C22ORF28	PPAN_ENST00000430370.1	NO_LSSEQ	1	PPIL4	SUPT6H_ENST00000584312.1	0.16617	0.94347	[[721, 856]]	0.94518	1	0.268512	0.970942	5	793
ZC3H7B	CHCHD1_ENST00000372833.6	NO_PEAK	4	GEMIN5	CHCHD1_ENST00000372837.3	1.05	0.94347	[[16, 153]]	0.95057	1	0.373142	0.971397
PABPN1	PFN1_ENST00000574872.1	NO_PEAK	3	ZC3H11A	PFN1_ENST00000574872.1	0.93622	0.94317	[[53, 161]]	0.98063	0.96271	0.469294	0.9715
TIAL1	GPANK1_ENST00000424399.5	NO_LSSEQ	1	DDX43	ZFPL1_ENST00000525509.1	0.18152	0.94284	[[790, 931]]	0.93347	1	0.221844	0.971429	3	857
C22ORF28	TRMT1_ENST00000588229.1	NO_LSSEQ	1	LIN28B	IFITM3_ENST00000679792.1	0.17133	0.94264	[[76, 149]]	0.94429	1	0.205604	0.9705	2	110
TIAL1	IER3_ENST00000259874.6	NO_PEAK	5	FUBP3	IER3_ENST00000376377.2	0.88734	0.94264	[[357, 495]]	0.94429	1	0.516674	0.9705
TIAL1	PSME1_ENST00000558112.1	NO_PEAK	1	SUB1	PSME1_ENST00000558112.1	1.05	0.94264	[[1296, 1420]]	0.94429	1	0.491524	0.9705
PRPF39	UBB_ENST00000395839.5	NO_PEAK	5	GRSF1	STUB1_ENST00000567173.5	0.80373	0.94164	[[6, 159]]	0.9434	1	0.236084	0.96997
PRPF39	SREBF1_ENST00000486311.5	NO_LS2D	1	HNRNPK	SLC35C1_ENST00000526817.1	0.63074	0.94155	[[1152, 1307]]	0.9434	1	0.201566	0.969925	0	1229
PABPN1	ZSWIM8_ENST00000466354.1	NO_LSSEQ	1	LIN28B	HNRNPU_ENST00000640119.1	0.17952	0.94154	[[26, 61], [390, 473]]	0.94238	1	0.242588	0.969898	13	56
PRPF39	CNTROB_ENST00000570784.1	NO_LS2D	2	DDX3X	ZFPL1_ENST00000525509.1	0.60459	0.94043	[[27, 175]]	0.93713	1	0.258116	0.9694	0	101
PRPF39	CNTROB_ENST00000570784.1	NO_PEAK	3	DDX3X	ZFPL1_ENST00000525509.1	0.60459	0.94043	[[27, 175]]	0.93713	1	0.258116	0.9694
PABPN1	DDX11_ENST00000545115.5	NO_LSSEQ	1	PPIG	DDX11_ENST00000545115.5	0.19334	0.93981	[[22, 50], [162, 175], [734, 756], [1329, 1421]]	0.94162	1	0.523126	0.969	10	735
PRPF39	SREBF1_ENST00000478616.1	NO_PEAK	5	DDX59	CRACR2B_ENST00000527089.5	0.8115	0.93975	[[1024, 1168]]	0.94162	1	0.284182	0.968969
TIAL1	PSME1_ENST00000558112.1	FULL	1	ELAVL1	PCBP1_ENST00000303577.7	0.56144	0.93975	[[1275, 1403]]	0.94162	1	0.337646	0.968969	7	1332
TIAL1	PSME1_ENST00000558112.1	NO_LS2D	1	ELAVL1	PCBP1_ENST00000303577.7	0.56144	0.93975	[[1275, 1403]]	0.94162	1	0.337646	0.968969	11	1328
PRPF39	MCRIP1_ENST00000576679.1	FULL	1	DDX59	CRACR2B_ENST00000527089.5	0.79268	0.93968	[[1115, 1272]]	0.94162	1	0.264734	0.968938	7	1200
PRPF39	MCRIP1_ENST00000576679.1	NO_LS2D	1	DDX59	CRACR2B_ENST00000527089.5	0.79268	0.93968	[[1115, 1272]]	0.94162	1	0.264734	0.968938	7	1200
PRPF39	PIH1D1_ENST00000597577.5	NO_PEAK	3	GTF2F1	TAF10_ENST00000527248.3	0.84689	0.9393	[[1260, 1459]]	0.94242	1	0.216184	0.96879
ZC3H7B	CHCHD1_ENST00000372833.6	NO_PEAK	3	DDX3X	CHCHD1_ENST00000372837.3	1.05	0.93922	[[9, 152]]	0.94697	1	0.384422	0.969197
PRPF39	TMUB1_ENST00000492838.1	NO_LS2D	1	EFTUD2	SKIV2L_ENST00000491994.1	0.53808	0.93921	[[779, 965]]	0.94067	1	0.258354	0.968671	2	870
PRPF39	PIH1D1_ENST00000594845.5	NO_PEAK	3	GTF2F1	TAF10_ENST00000527248.3	0.84689	0.93888	[[1260, 1459]]	0.94242	1	0.20542	0.96859
NF90	DUS3L_ENST00000592491.1	NO_LS2D	1	DDX3X	IFITM2_ENST00000681900.1	0.53405	0.93871	[[888, 1068]]	0.94073	1	0.23871	0.968421	2	980
PABPN1	TRMT1_ENST00000586224.5	NO_LSSEQ	1	PTBP1	H1-2_ENST00000343677.4	0.17054	0.93847	[[107, 212]]	0.94963	1	0.269076	0.969357	15	174
PRPF39	MYL6_ENST00000549392.5	NO_PEAK	5	PCBP2	TRAPPC1_ENST00000540486.5	0.84945	0.93846	[[33, 234]]	0.94274	1	0.248362	0.968415
PRPF39	RIC8A_ENST00000528357.5	NO_PEAK	1	GTF2F1	SETD1A_ENST00000452917.3	0.97599	0.93843	[[183, 411]]	0.9591	0.98146	0.223308	0.969222
PRPF39	RIC8A_ENST00000530889.1	NO_PEAK	1	GTF2F1	SETD1A_ENST00000452917.3	0.97599	0.9384	[[142, 370]]	0.95812	0.98204	0.247428	0.969129
PRPF39	CNTROB_ENST00000570784.1	FULL	1	PCBP2	IP6K2_ENST00000453202.1	0.35701	0.938	[[42, 163]]	0.961	0.97619	0.22727	0.969191	1	103
ZC3H7B	CHCHD1_ENST00000372837.3	NO_PEAK	1	GEMIN5	CHCHD1_ENST00000372837.3	1.05	0.93792	[[17, 154]]	0.93985	1	0.51511	0.968
C22ORF28	TMEM240_ENST00000624426.1	NO_PEAK	3	GTF2F1	TNFRSF12A_ENST00000574699.1	0.88559	0.93789	[[845, 965]]	0.93985	1	0.203716	0.967984
PRPF39	PIH1D1_ENST00000597577.5	NO_PEAK	4	DDX59	SLC35C1_ENST00000526817.1	0.82606	0.93786	[[1181, 1392]]	0.93985	1	0.26399	0.967968
PRPF39	SREBF1_ENST00000486311.5	NO_LSSEQ	1	HNRNPL	BAD_ENST00000493798.1	0.18723	0.93771	[[1176, 1331]]	0.93577	1	0.243846	0.967885	1	1252
PRPF39	MAZ_ENST00000562557.5	NO_PEAK	2	HNRNPK	CLDND2_ENST00000601435.1	0.84375	0.9376	[[62, 262]]	0.93985	1	0.20783	0.967839
PABPN1	POMT1_ENST00000684399.1	FULL	1	CSTF2T	GALNS_ENST00000569433.1	0.35864	0.93698	[[541, 613]]	0.93897	1	0.240538	0.9675	3	580
PRPF39	DYNLL1_ENST00000550845.5	FULL	1	DDX3X	GATA2_ENST00000696652.1	0.59558	0.93688	[[811, 999]]	0.93897	1	0.302188	0.967451	296	1201
PRPF39	DYNLL1_ENST00000550845.5	NO_LS2D	1	DDX3X	GATA2_ENST00000696652.1	0.59558	0.93688	[[811, 999]]	0.93897	1	0.302188	0.967451	294	1199
PRPF39	MRPL28_ENST00000450882.1	NO_PEAK	3	ZNF800	PAXBP1_ENST00000573680.5	0.87212	0.93647	[[1703, 1910]]	0.93806	1	0.247966	0.967213
PABPN1	PFN1_ENST00000574872.1	NO_PEAK	2	PCBP1	PFN1_ENST00000574872.1	1.034	0.93604	[[63, 255]]	0.93809	1	0.549202	0.967
PRPF39	ZFPL1_ENST00000526791.1	NO_PEAK	3	GTF2F1	SETD1A_ENST00000452917.3	0.91921	0.93604	[[113, 291]]	0.93809	1	0.224672	0.967
CAPRIN1	SLC23A3_ENST00000414999.5	FULL	1	GRWD1	LST1_ENST00000428227.5	0.58619	0.93601	[[598, 760]]	0.93809	1	0.21982	0.966983	2	681
CAPRIN1	SLC23A3_ENST00000414999.5	NO_LS2D	1	GRWD1	LST1_ENST00000428227.5	0.58619	0.93601	[[598, 760]]	0.93809	1	0.21982	0.966983	1	680
NF90	SLC43A3_ENST00000526621.5	FULL	1	PCBP2	CLPTM1_ENST00000586915.1	0.71686	0.93569	[[1362, 1528]]	0.95116	1	0.176948	0.968799	4	1441
PRPF39	PIH1D1_ENST00000594845.5	NO_PEAK	1	DDX59	SLC35C1_ENST00000526817.1	0.86136	0.93535	[[1206, 1422]]	0.93696	1	0.274178	0.966616
PABPN1	MTRNR2L12_ENST00000600213.3	NO_LSSEQ	1	DDX55	PRMT5_ENST00000557443.5	0.22167	0.93529	[[182, 244]]	0.97949	0.9561	0.18937	0.9675	57	270
PRPF39	BANF1_ENST00000445560.6	NO_LS2D	1	MBNL1	PABPC1_ENST00000521067.1	0.78482	0.93504	[[274, 585]]	0.94035	1	0.21866	0.966667	1	428
PRPF39	PYCR1_ENST00000583564.5	NO_PEAK	5	DDX24	PYCR1_ENST00000583564.5	0.89367	0.93468	[[1710, 1791]]	0.98545	0.9499	0.530056	0.967
PABPN1	WDR83OS_ENST00000222190.9	NO_PEAK	1	UPF1	WDR83OS_ENST00000596731.7	0.93622	0.93416	[[37, 261]]	0.93633	1	0.488268	0.966
PABPN1	WDR83OS_ENST00000222190.9	NO_PEAK	2	UPF1	WDR83OS_ENST00000222190.9	0.93622	0.93416	[[37, 261]]	0.93633	1	0.492436	0.966
PABPN1	YY1_ENST00000554371.1	NO_PEAK	1	RNF187	YY1_ENST00000554371.1	1.034	0.93416	[[17, 149]]	0.93633	1	0.511726	0.966
PABPN1	ZNF444_ENST00000591564.1	FULL	1	UPF1	RNASEK_ENST00000552321.2	0.54858	0.93416	[[883, 1015]]	0.93633	1	0.279104	0.966	1	948
PRPF39	YY1_ENST00000554371.1	FULL	1	EIF4E	PCBP1_ENST00000303577.7	0.82782	0.93416	[[2, 197]]	0.93633	1	0.215818	0.966	2	101
PRPF39	YY1_ENST00000554371.1	NO_LS2D	1	EIF4E	PCBP1_ENST00000303577.7	0.82782	0.93416	[[2, 197]]	0.93633	1	0.215818	0.966	2	101
TIAL1	PFN1_ENST00000574872.1	NO_PEAK	2	PCBP1	PFN1_ENST00000574872.1	1.034	0.93416	[[63, 255]]	0.93633	1	0.543862	0.966
PRPF39	MAZ_ENST00000567444.5	NO_PEAK	1	HNRNPK	RNF31_ENST00000560875.1	0.92541	0.93391	[[321, 570]]	0.93686	1	0.201526	0.965897
PRPF39	MRPL28_ENST00000450882.1	NO_PEAK	5	PPIG	PAXBP1_ENST00000573680.5	0.86623	0.93349	[[1676, 1889]]	0.93526	1	0.229948	0.965627
PRPF39	ATF4_ENST00000674835.2	NO_LS2D	1	DDX59	METTL26_ENST00000564039.1	0.65933	0.9333	[[424, 604]]	0.93596	1	0.27399	0.965559	1	515
PABPN1	TMEM141_ENST00000290079.9	FULL	1	GRSF1	TMEM141_ENST00000290079.9	0.5964	0.93322	[[114, 229], [1720, 1808]]	0.93545	1	0.5734	0.9655	45	1719
PRPF39	TMEM259_ENST00000586285.2	NO_PEAK	3	AQR	TMEM259_ENST00000586285.2	1.034	0.93322	[[474, 673]]	0.93545	1	0.541588	0.9655
TIAL1	KMT2B_ENST00000686920.1	NO_PEAK	2	PUM2	KMT2B_ENST00000686920.1	0.93622	0.93322	[[1084, 1224]]	0.93545	1	0.491152	0.9655
ZC3H7B	CHCHD1_ENST00000372837.3	NO_PEAK	2	DDX3X	CHCHD1_ENST00000372837.3	1.05	0.93322	[[10, 153]]	0.93545	1	0.52639	0.9655
PABPN1	DAP3_ENST00000491777.2	FULL	1	AQR	TRIM8_ENST00000642304.1	0.47806	0.93286	[[1042, 1272]]	0.93222	1	0.229544	0.965265	2	1159
PABPN1	DAP3_ENST00000491777.2	NO_LS2D	1	AQR	TRIM8_ENST00000642304.1	0.47806	0.93286	[[1042, 1272]]	0.93222	1	0.229544	0.965265	3	1154
ZC3H7B	PHLDA2_ENST00000314222.5	NO_LS2D	1	RNF187	YY1_ENST00000554371.1	0.51117	0.93237	[[17, 186]]	0.93382	1	0.236118	0.965019	7	94
CAPRIN1	TPPP2_ENST00000460647.6	NO_LSSEQ	1	CSTF2T	HOXB8_ENST00000576562.1	0.18095	0.93222	[[911, 1018]]	0.93458	1	0.236218	0.964965	1	965
PRPF39	RIC8A_ENST00000528357.5	NO_LSSEQ	1	GTF2F1	RIC8A_ENST00000526982.1	0.225	0.93191	[[185, 242], [250, 377]]	0.99679	0.93703	0.283276	0.965	0	313
PRPF39	RIC8A_ENST00000530889.1	NO_LS2D	1	GTF2F1	RIC8A_ENST00000530889.1	0.54467	0.93191	[[144, 201], [209, 336]]	0.99679	0.93703	0.478876	0.965	2	170
PRPF39	SLC39A4_ENST00000526658.1	FULL	1	UCHL5	LST1_ENST00000415262.1	0.65902	0.93149	[[486, 696]]	0.93364	1	0.222884	0.964569	14	605
PRPF39	SLC39A4_ENST00000526658.1	NO_LS2D	1	UCHL5	LST1_ENST00000415262.1	0.65902	0.93149	[[486, 696]]	0.93364	1	0.222884	0.964569	14	605
NF90	SLC43A3_ENST00000532795.5	NO_LS2D	1	ZNF622	KPNA4_ENST00000469804.1	0.79855	0.93118	[[1437, 1670]]	0.9363	1	0.222904	0.964572	6	1559
ZC3H7B	CYCS_ENST00000413447.1	NO_LS2D	1	EIF4E	KPNA4_ENST00000469804.1	0.58865	0.93114	[[1234, 1433]]	0.93535	1	0.223482	0.964484	0	1333
PRPF39	AP1G2_ENST00000556843.1	NO_PEAK	3	GTF2F1	TAF10_ENST00000527248.3	0.85756	0.93112	[[1049, 1218]]	0.93398	1	0.240628	0.964398
C17ORF85	EGLN2_ENST00000593525.1	FULL	1	PCBP2	METTL17_ENST00000556733.1	0.64022	0.93066	[[121, 225]]	0.93371	1	0.282476	0.96416	3	170
C17ORF85	EGLN2_ENST00000593525.1	NO_LS2D	1	PCBP2	METTL17_ENST00000556733.1	0.64022	0.93066	[[121, 225]]	0.93371	1	0.282476	0.96416	4	169
PABPN1	AGER_ENST00000375056.6	FULL	1	DDX3X	ZYX_ENST00000457235.5	0.51328	0.93059	[[204, 351]]	0.93458	1	0.250058	0.964176	5	282
PABPN1	AGER_ENST00000375056.6	NO_LS2D	1	DDX3X	ZYX_ENST00000457235.5	0.51328	0.93059	[[204, 351]]	0.93458	1	0.250058	0.964176	7	284
PRPF39	CCHCR1_ENST00000507892.1	NO_PEAK	1	HNRNPK	HGS_ENST00000678680.1	0.81978	0.93054	[[875, 1043]]	0.93564	1	0.206074	0.964229
PRPF39	BANF1_ENST00000312175.7	NO_LS2D	1	UPF1	MGAT4B_ENST00000520969.5	0.80169	0.93028	[[88, 297]]	0.9905	0.94106	0.248626	0.964482	0	192
NF90	S1PR4_ENST00000246115.5	FULL	1	UPF1	GSK3A_ENST00000679257.1	0.74498	0.92986	[[120, 431]]	0.94346	1	0.193892	0.965105	22	297
PRPF39	TRO_ENST00000449980.1	NO_PEAK	5	HNRNPK	METTL26_ENST00000456420.6	0.89766	0.92982	[[558, 819]]	0.93107	1	0.211826	0.963647
NF90	POLRMT_ENST00000590336.2	NO_PEAK	1	ZNF622	KPNA4_ENST00000469804.1	0.86579	0.92954	[[1129, 1324]]	0.93134	1	0.231428	0.963508
PABPN1	CNOT3_ENST00000471126.1	NO_PEAK	3	PCBP1	RNASEK_ENST00000593646.6	0.85104	0.92949	[[1692, 1886]]	0.93264	1	0.338794	0.963534
PABPN1	PILRB_ENST00000438231.2	NO_PEAK	5	HNRNPK	HGS_ENST00000678907.1	0.78422	0.92944	[[770, 984]]	0.93156	1	0.260694	0.963464
PABPN1	CNOT3_ENST00000471126.1	NO_PEAK	4	PCBP1	RNASEK_ENST00000552039.2	0.85104	0.92933	[[1692, 1886]]	0.93264	1	0.341518	0.963459
PABPN1	CNOT3_ENST00000471126.1	NO_PEAK	2	PCBP1	RNASEK_ENST00000552842.1	0.85104	0.92918	[[1692, 1886]]	0.93264	1	0.344838	0.963383
TIAL1	QSOX1_ENST00000443059.1	NO_LS2D	1	DDX3X	HES4_ENST00000428771.6	0.46661	0.92896	[[1060, 1224]]	0.93454	1	0.287346	0.963415	1	1141
NF90	POLRMT_ENST00000590336.2	NO_PEAK	3	PRPF8	METTL26_ENST00000565163.5	0.86004	0.92868	[[1099, 1295]]	0.93219	1	0.261222	0.963117
ZC3H7B	MSMP_ENST00000436428.3	NO_PEAK	5	UCHL5	MRPS34_ENST00000397375.7	0.56786	0.92868	[[291, 482]]	0.92694	1	0.229662	0.963045
TIAL1	SEPTIN2_ENST00000457874.1	NO_PEAK	3	TIA1	SEPTIN2_ENST00000457874.1	0.71822	0.92855	[[1660, 1735]]	1	0.9311	0.486328	0.963
TIAL1	LEAP2_ENST00000296877.3	NO_PEAK	1	ZNF800	POLR1D_ENST00000302979.5	0.6248	0.92843	[[929, 1148]]	0.9311	1	0.234322	0.962944
TIAL1	LEAP2_ENST00000296877.3	NO_PEAK	2	ZNF800	POLR1D_ENST00000399696.3	0.6248	0.92843	[[929, 1148]]	0.9311	1	0.22241	0.962944
NF90	CACTIN_ENST00000591726.1	NO_LSSEQ	1	PRPF8	METTL26_ENST00000338401.8	0.1713	0.9284	[[1191, 1336]]	0.9311	1	0.265878	0.962926	12	1251
PRPF39	MAZ_ENST00000562557.5	NO_PEAK	5	PCBP2	TRAPPC1_ENST00000303731.9	0.82766	0.92835	[[17, 243]]	0.92485	1	0.249522	0.962941
C22ORF28	CORT_ENST00000377049.4	NO_PEAK	5	ELAVL1	PCBP1_ENST00000303577.7	0.6694	0.928	[[1731, 1893]]	0.93366	1	0.22567	0.962902
PABPN1	PFN1_ENST00000574872.1	NO_PEAK	1	HNRNPK	PFN1_ENST00000574872.1	1.034	0.92761	[[59, 266]]	0.93023	1	0.552754	0.9625
PABPN1	VCP_ENST00000681537.1	FULL	1	HNRNPK	HGS_ENST00000678680.1	0.59492	0.92761	[[918, 1118]]	0.92849	1	0.301154	0.962453	1	1017
PRPF39	TMEM18_ENST00000418447.1	NO_PEAK	1	GTF2F1	TAF10_ENST00000527248.3	0.79543	0.92742	[[750, 918]]	0.92898	1	0.211616	0.96236
PABPN1	ZNF444_ENST00000591564.1	NO_PEAK	5	DDX3X	HES4_ENST00000304952.11	0.69166	0.92739	[[891, 1030]]	0.93023	1	0.24823	0.962387
TIAL1	TCIM_ENST00000315792.5	NO_LS2D	1	HNRNPK	ACD_ENST00000695731.1	0.43856	0.92733	[[714, 900]]	0.92944	1	0.290458	0.962331	2	805
NF90	H1-2_ENST00000343677.4	NO_LS2D	1	TARDBP	AIG1_ENST00000367596.5	0.39978	0.92729	[[193, 309]]	0.92893	1	0.21474	0.962294	2	249
NF90	KRTAP13-4_ENST00000334068.3	NO_LS2D	1	ELAVL1	LTB_ENST00000420402.2	0.28357	0.92668	[[602, 674]]	0.92937	1	0.152358	0.962	0	638
TIAL1	MT2A_ENST00000245185.6	NO_PEAK	4	PUM2	MT2A_ENST00000245185.6	0.57634	0.92668	[[763, 877]]	0.92937	1	0.491152	0.962
TIAL1	PFN1_ENST00000574872.1	NO_PEAK	1	HNRNPK	PFN1_ENST00000574872.1	1.034	0.92668	[[59, 266]]	0.92937	1	0.545698	0.962
ZC3H7B	PRR9_ENST00000368744.4	FULL	1	GRWD1	LST1_ENST00000449799.5	0.53544	0.92662	[[582, 759]]	0.92871	1	0.247784	0.961948	0	670
ZC3H7B	PRR9_ENST00000368744.4	NO_LS2D	1	GRWD1	LST1_ENST00000449799.5	0.53544	0.92662	[[582, 759]]	0.92871	1	0.247784	0.961948	2	672
ZC3H7B	CYCS_ENST00000409409.5	NO_PEAK	5	AKAP1	SERF2_ENST00000339624.9	0.69242	0.92561	[[1656, 1899]]	0.93065	1	0.231134	0.96156
TIAL1	MT2A_ENST00000245185.6	NO_LS2D	1	PUM2	MT2A_ENST00000561491.1	0.63334	0.92554	[[763, 877]]	0.92937	1	0.409312	0.961441	4	824
TIAL1	MT2A_ENST00000245185.6	NO_PEAK	1	PUM2	MT2A_ENST00000561491.1	0.63334	0.92554	[[763, 877]]	0.92937	1	0.409312	0.961441
PABPN1	JMJD8_ENST00000562111.1	NO_PEAK	4	EIF4E	KPNA4_ENST00000469804.1	0.94336	0.9255	[[1411, 1592]]	0.93633	1	0.286366	0.96218
C22ORF28	PPP2R5D_ENST00000486843.1	FULL	1	UPF1	TIMM13_ENST00000215570.8	0.49212	0.92532	[[1041, 1201]]	0.92851	1	0.249878	0.961287	1	1122
PABPN1	SLC12A4_ENST00000570616.1	NO_LS2D	1	PPIG	SLC12A4_ENST00000570616.1	0.523126	0.92516	[[58, 91], [106, 186]]	0.94	0.98632	0.523126	0.962	49	25
TIAL1	G3BP1_ENST00000678295.1	NO_PEAK	5	ELAVL1	BAG6_ENST00000434874.5	0.73481	0.92507	[[272, 429]]	0.92715	1	0.328538	0.961111
ZC3H7B	CYCS_ENST00000409409.5	NO_PEAK	4	AKAP1	SERF2_ENST00000403425.5	0.69242	0.92505	[[1656, 1899]]	0.93065	1	0.22621	0.961301
PABPN1	COG7_ENST00000563164.1	NO_LSSEQ	1	SUB1	H3C1_ENST00000613854.2	0.1377	0.92462	[[542, 671]]	0.9542	1	0.19407	0.967153	6	612
C22ORF28	SEC13_ENST00000432213.1	FULL	1	BUD13	CITED2_ENST00000537332.2	0.52602	0.9245	[[1579, 1759]]	0.92764	1	0.217664	0.960843	0	1669
C22ORF28	SEC13_ENST00000432213.1	NO_LS2D	1	BUD13	CITED2_ENST00000537332.2	0.52602	0.9245	[[1579, 1759]]	0.92764	1	0.217664	0.960843	1	1670
TIAL1	SERPINH1_ENST00000526638.1	NO_PEAK	2	ELAVL1	SERPINH1_ENST00000526638.1	0.98512	0.92389	[[719, 835]]	0.92678	1	0.599458	0.9605
ZC3H7B	CHCHD1_ENST00000372833.6	FULL	1	PABPC4	SIGIRR_ENST00000526395.5	0.62795	0.92371	[[71, 251]]	0.92927	1	0.272972	0.96057	0	161
PABPN1	PFN1_ENST00000574872.1	NO_PEAK	4	ELAVL1	PFN1_ENST00000574872.1	0.93622	0.92329	[[42, 160]]	0.97333	0.95024	0.62605	0.9615
ZC3H7B	SMIM26_ENST00000608034.1	NO_PEAK	5	PCBP2	MPST_ENST00000628507.1	0.72841	0.92291	[[1151, 1374]]	0.93932	1	0.2159	0.961844
PRPF39	CSNK1G2_ENST00000585959.2	NO_PEAK	2	CSTF2T	SETD1A_ENST00000452917.3	0.85598	0.92203	[[273, 426]]	0.92389	1	0.25457	0.959459
PRPF39	MAZ_ENST00000562557.5	NO_PEAK	3	GRSF1	STUB1_ENST00000567173.5	0.84288	0.922	[[8, 174]]	0.95558	0.96667	0.241048	0.960973
TIAL1	HNRNPA1_ENST00000551702.5	NO_LS2D	1	GRSF1	H3-3B_ENST00000592643.5	0.40094	0.922	[[9, 202]]	0.92891	1	0.305394	0.959761	3	102
PRPF39	AP1G2_ENST00000553756.1	NO_LSSEQ	1	METAP2	CAPN1_ENST00000532285.1	0.15489	0.92179	[[1545, 1658]]	0.97178	0.94892	0.207168	0.960967	3	1604
PRPF39	AP1G2_ENST00000557189.5	NO_PEAK	2	PABPC4	DNM2_ENST00000589106.1	0.83425	0.92177	[[1463, 1698]]	0.9358	1	0.251064	0.960691
PABPN1	GTF3C2_ENST00000431028.5	NO_LSSEQ	1	HNRNPL	SGK2_ENST00000617268.1	0.13388	0.92172	[[58, 268]]	0.92276	1	0.33431	0.959271	0	163
PABPN1	OXER1_ENST00000378661.4	NO_LS2D	1	PCBP2	HSD3B7_ENST00000562932.5	0.56252	0.92165	[[148, 315]]	0.92574	1	0.24647	0.95935	5	236
PABPN1	OXER1_ENST00000378661.4	FULL	1	PCBP2	HSD3B7_ENST00000574447.1	0.56252	0.92156	[[148, 315]]	0.92574	1	0.27121	0.959305	1	232
C22ORF28	DMAP1_ENST00000436069.5	FULL	1	DDX3X	M6PR_ENST00000543159.1	0.48333	0.92137	[[797, 956]]	0.92593	1	0.293578	0.959225	20	856
C22ORF28	DMAP1_ENST00000436069.5	NO_LS2D	1	DDX3X	M6PR_ENST00000543159.1	0.48333	0.92137	[[797, 956]]	0.92593	1	0.293578	0.959225	19	857
PABPN1	SPTAN1_ENST00000630981.1	NO_PEAK	4	G3BP1	SPTAN1_ENST00000630981.1	0.51555	0.9211	[[204, 270]]	0.92421	1	0.600004	0.959
NF90	SLC43A3_ENST00000529748.1	NO_PEAK	4	SRSF1	KPNA4_ENST00000469804.1	0.86103	0.92102	[[944, 1125]]	0.92421	1	0.218272	0.958959
PABPN1	KLHL17_ENST00000466300.1	NO_PEAK	3	BUD13	CITED2_ENST00000537332.2	0.83754	0.91946	[[1488, 1679]]	0.92108	1	0.209734	0.958056
PRPF39	AP1G2_ENST00000556843.1	NO_PEAK	1	PABPC4	DNM2_ENST00000589106.1	0.94485	0.91945	[[1066, 1256]]	0.92336	1	0.264708	0.958144
ZC3H7B	CGB8_ENST00000448456.4	NO_PEAK	4	PCBP2	TRAPPC1_ENST00000571739.5	0.8813	0.91938	[[18, 181]]	0.921	1	0.235484	0.958013
ZC3H7B	CGB8_ENST00000448456.4	NO_PEAK	2	PCBP2	TRAPPC1_ENST00000540486.5	0.8813	0.91933	[[18, 181]]	0.921	1	0.231192	0.957992
ZC3H7B	CGB8_ENST00000448456.4	NO_PEAK	3	PCBP2	TRAPPC1_ENST00000303731.9	0.8813	0.91929	[[18, 181]]	0.921	1	0.235504	0.95797
PABPN1	ZNF444_ENST00000591564.1	NO_PEAK	4	PPIG	PAXBP1_ENST00000573680.5	0.73378	0.91924	[[894, 1024]]	0.93631	0.98418	0.239782	0.959
CAPRIN1	SGSM3_ENST00000427834.5	FULL	1	EIF4E	PCBP1_ENST00000303577.7	0.53462	0.91904	[[1, 207]]	0.92251	1	0.20703	0.957895	7	111
CAPRIN1	SGSM3_ENST00000427834.5	NO_LS2D	1	EIF4E	PCBP1_ENST00000303577.7	0.53462	0.91904	[[1, 207]]	0.92251	1	0.20703	0.957895	4	108
ZC3H7B	CYCS_ENST00000413447.1	NO_PEAK	5	PABPC4	DNM2_ENST00000589106.1	0.70893	0.91885	[[1167, 1379]]	0.92159	1	0.269468	0.957762
PRPF39	EIF5_ENST00000560763.5	NO_LSSEQ	1	DDX3X	TRAPPC1_ENST00000303731.9	0.21079	0.91873	[[1613, 1877]]	0.91854	1	0.285288	0.957643	3	1742
PABPN1	TNPO2_ENST00000589149.5	FULL	1	UCHL5	LST1_ENST00000449273.5	0.58419	0.91852	[[618, 787]]	0.92251	1	0.238376	0.95764	40	662
PABPN1	TNPO2_ENST00000589149.5	NO_LS2D	1	UCHL5	LST1_ENST00000449799.5	0.58419	0.91834	[[618, 787]]	0.92251	1	0.24246	0.957554	39	663
PABPN1	CNOT3_ENST00000471126.1	NO_PEAK	5	PPIG	PAXBP1_ENST00000573680.5	0.84946	0.91781	[[1696, 1915]]	0.91694	1	0.273226	0.957151
TIAL1	SERF2_ENST00000339624.9	NO_PEAK	5	AKAP1	SERF2_ENST00000339624.9	1.034	0.9174	[[1436, 1651]]	0.92081	1	0.512812	0.957
ZC3H7B	CYCS_ENST00000409764.5	FULL	1	EIF4E	KPNA4_ENST00000469804.1	0.46199	0.91738	[[1487, 1705]]	0.9201	1	0.209254	0.95696	4	1600
PABPN1	FCHSD1_ENST00000518499.1	NO_PEAK	1	PRPF8	METTL26_ENST00000565163.5	0.83628	0.91732	[[1146, 1415]]	0.91487	1	0.247844	0.956917
PRPF39	SREBF1_ENST00000486311.5	NO_PEAK	5	ZNF622	KPNA4_ENST00000469804.1	0.83025	0.917	[[1203, 1397]]	0.92102	1	0.26393	0.956813
PABPN1	DCXR_ENST00000306869.7	FULL	1	HNRNPK	METTL26_ENST00000568773.1	0.70594	0.91676	[[381, 627]]	0.92147	1	0.29811	0.956722	7	511
PABPN1	DCXR_ENST00000306869.7	NO_LS2D	1	HNRNPK	METTL26_ENST00000568773.1	0.70594	0.91676	[[381, 627]]	0.92147	1	0.29811	0.956722	8	512
PRPF39	AP1G2_ENST00000556843.1	NO_PEAK	5	SRSF1	KPNA4_ENST00000469804.1	0.84938	0.91645	[[1104, 1298]]	0.92166	1	0.198418	0.956588
ZC3H7B	CHCHD1_ENST00000372837.3	FULL	1	HNRNPK	CLDND2_ENST00000291715.5	0.484	0.91643	[[71, 238]]	0.91996	1	0.160812	0.956478	0	154
PRPF39	CNTROB_ENST00000570784.1	NO_PEAK	2	ELAC2	ESRRA_ENST00000468670.2	0.61097	0.91639	[[38, 203]]	0.91996	1	0.295332	0.956456
PRPF39	MAZ_ENST00000562557.5	FULL	1	UPF1	FAM89B_ENST00000530349.2	0.59613	0.9163	[[89, 241]]	0.96224	0.95406	0.272562	0.958132	0	165
PRPF39	MAZ_ENST00000562557.5	NO_LS2D	1	UPF1	FAM89B_ENST00000530349.2	0.59613	0.9163	[[89, 241]]	0.96224	0.95406	0.272562	0.958132	0	165
TIAL1	SEPTIN2_ENST00000457874.1	FULL	1	AKAP1	SERF2_ENST00000402131.5	0.44661	0.91625	[[1618, 1886]]	0.91327	1	0.241568	0.956354	1	1753
TIAL1	SEPTIN2_ENST00000457874.1	NO_LS2D	1	AKAP1	SERF2_ENST00000402131.5	0.44661	0.91625	[[1618, 1886]]	0.91327	1	0.241568	0.956354	1	1753
TIAL1	HNRNPA1_ENST00000551702.5	NO_PEAK	3	GRWD1	GPANK1_ENST00000458083.5	0.5356	0.91598	[[80, 314]]	0.91825	1	0.265294	0.956182
ZC3H7B	KMT2B_ENST00000686920.1	NO_PEAK	1	PUM2	KMT2B_ENST00000686920.1	0.93622	0.91555	[[1084, 1224]]	0.91912	1	0.500194	0.956
NF90	RNF112_ENST00000575165.6	NO_PEAK	1	AKAP8L	ZNF580_ENST00000590190.1	0.87116	0.91523	[[302, 473]]	0.91501	1	0.24976	0.955738
PRPF39	SORBS3_ENST00000522721.1	NO_PEAK	5	FMR1	NEDD4L_ENST00000617539.1	0.82811	0.91468	[[5, 221]]	0.91981	1	0.147296	0.955615
PRPF39	SREBF1_ENST00000486311.5	FULL	1	PRPF8	METTL26_ENST00000565163.5	0.8172	0.91456	[[1126, 1335]]	0.91905	1	0.25097	0.955507	0	1230
ZC3H7B	CXCR4_ENST00000409817.1	NO_PEAK	3	AKAP1	SERF2_ENST00000402131.5	0.5983	0.91449	[[1671, 1882]]	0.92507	1	0.225534	0.956074
PRPF39	CSNK1G2_ENST00000585959.2	NO_PEAK	4	UPF1	ESPN_ENST00000632803.1	0.82365	0.91371	[[258, 423]]	0.91743	1	0.227778	0.955
PRPF39	CSNK1G2_ENST00000585959.2	NO_PEAK	5	UPF1	ESPN_ENST00000632593.1	0.82365	0.91371	[[258, 423]]	0.91743	1	0.22467	0.955
TIAL1	SLC12A4_ENST00000575857.3	FULL	1	HNRNPL	SGK2_ENST00000617268.1	0.48352	0.91353	[[40, 229]]	0.91743	1	0.287564	0.95491	4	130
TIAL1	SLC12A4_ENST00000575857.3	NO_LS2D	1	HNRNPL	SGK2_ENST00000617268.1	0.48352	0.91353	[[40, 229]]	0.91743	1	0.287564	0.95491	2	132
ZC3H7B	SMIM26_ENST00000608034.1	NO_PEAK	4	PTBP1	MPST_ENST00000628507.1	0.73976	0.91351	[[1144, 1379]]	0.93225	1	0.198752	0.957075
PRPF39	SORBS3_ENST00000522721.1	NO_PEAK	2	EIF4E	NEDD4L_ENST00000617539.1	0.85341	0.91348	[[16, 172]]	0.96482	0.9485	0.25055	0.956684
ZC3H7B	SLC12A4_ENST00000575857.3	NO_LS2D	1	RYBP	CPNE7_ENST00000526232.1	0.53821	0.91347	[[1321, 1497]]	0.91901	1	0.181934	0.954982	2	1407
PRPF39	AAMP_ENST00000422731.1	NO_PEAK	2	PCBP2	SLC35C1_ENST00000526817.1	0.82369	0.91279	[[1095, 1333]]	0.91659	1	0.243942	0.9545
PRPF39	SLC6A8_ENST00000442457.1	NO_PEAK	3	FTO	NEU4_ENST00000625706.1	0.82678	0.91279	[[736, 880]]	0.91976	1	0.276428	0.954726
PRPF39	SLC6A8_ENST00000442457.1	NO_PEAK	4	FTO	NEU4_ENST00000428592.1	0.82678	0.91279	[[736, 880]]	0.91976	1	0.276428	0.954726
TIAL1	LEAP2_ENST00000296877.3	NO_PEAK	3	HNRNPK	KLC4_ENST00000460283.1	0.61528	0.9127	[[833, 1073]]	0.91659	1	0.278094	0.954454
TIAL1	LEAP2_ENST00000296877.3	NO_PEAK	4	HNRNPK	KLC4_ENST00000472792.1	0.61528	0.9127	[[833, 1073]]	0.91659	1	0.27903	0.954454
PRPF39	CCNL1_ENST00000468977.5	NO_LS2D	1	PUM1	POLR1D_ENST00000302979.5	0.42645	0.91221	[[1208, 1419]]	0.91962	1	0.38105	0.954447	32	1281
C22ORF28	TNPO2_ENST00000589149.5	NO_PEAK	1	AKAP1	SERF2_ENST00000403425.5	0.85018	0.91161	[[1457, 1725]]	0.90659	1	0.253974	0.953928
NF90	SLC43A3_ENST00000529748.1	NO_PEAK	1	PABPC4	DNM2_ENST00000589106.1	0.94002	0.91141	[[907, 1098]]	0.91383	1	0.243688	0.95369
ZC3H7B	RNASE13_ENST00000382951.4	FULL	1	BCLAF1	ATP5IF1_ENST00000647380.1	0.51893	0.9113	[[1721, 1964]]	0.91589	1	0.22126	0.953728	5	1847
ZC3H7B	RNASE13_ENST00000382951.4	NO_LS2D	1	BCLAF1	ATP5IF1_ENST00000647380.1	0.51893	0.9113	[[1721, 1964]]	0.91589	1	0.22126	0.953728	3	1845
NF90	PPP4R2_ENST00000460360.1	FULL	2	BCLAF1	FBXW7_ENST00000605042.1	0.44593	0.91121	[[27, 233]]	0.91493	1	0.226414	0.953632	5	125
NF90	PPP4R2_ENST00000460360.1	NO_LS2D	2	BCLAF1	FBXW7_ENST00000605042.1	0.44593	0.91121	[[27, 233]]	0.91493	1	0.226414	0.953632	3	127
PRPF39	AXIN2_ENST00000544103.2	NO_LS2D	1	GTF2F1	TAF10_ENST00000693612.1	0.88642	0.91095	[[1086, 1253]]	0.91827	1	0.226024	0.953742	2	1171
PRPF39	AXIN2_ENST00000544103.2	NO_PEAK	1	GTF2F1	TAF10_ENST00000693612.1	0.88642	0.91095	[[1086, 1253]]	0.91827	1	0.226024	0.953742
NF90	DUS3L_ENST00000592491.1	NO_PEAK	4	AKAP1	SERF2_ENST00000409614.1	0.70794	0.91055	[[878, 1088]]	0.91421	1	0.227698	0.953266
PRPF39	CCHCR1_ENST00000507892.1	NO_PEAK	3	PCBP2	SLC35C1_ENST00000526817.1	0.74252	0.90998	[[885, 1079]]	0.91408	1	0.227642	0.952976
NF90	DUS3L_ENST00000585587.1	FULL	1	SF3B4	GPAA1_ENST00000530633.1	0.51366	0.9098	[[803, 920]]	0.9924	0.92022	0.242828	0.953477	3	864
PABPN1	NME3_ENST00000219302.8	NO_LSSEQ	1	PABPC4	NR2C2AP_ENST00000544883.5	0.17844	0.90907	[[98, 165]]	1	0.91316	0.284246	0.952476	63	68
PABPN1	NME3_ENST00000219302.8	NO_LSSEQ	2	PABPC4	NR2C2AP_ENST00000544883.5	0.17844	0.90907	[[98, 165]]	1	0.91316	0.284246	0.952476	5	136
ZC3H7B	SLC12A4_ENST00000575857.3	FULL	1	AKAP1	SERF2_ENST00000339624.9	0.57207	0.90887	[[1323, 1514]]	0.91324	1	0.22879	0.952381	3	1415
C22ORF28	LUC7L_ENST00000442701.1	FULL	1	RNF187	YY1_ENST00000554371.1	0.45877	0.90853	[[58, 239]]	0.92464	1	0.24395	0.953682	0	148
PRPF39	AMD1_ENST00000465404.2	NO_PEAK	1	SF3B4	AMD1_ENST00000465404.2	0.644	0.90802	[[37, 105]]	0.9989	0.91316	0.50092	0.952
PABPN1	MARS1_ENST00000547665.5	FULL	1	PCBP1	RNASEK_ENST00000552321.2	0.43562	0.90742	[[1240, 1443]]	0.91466	1	0.278646	0.951787	8	1333
PABPN1	MARS1_ENST00000547665.5	NO_LS2D	1	PCBP1	RNASEK_ENST00000552321.2	0.43562	0.90742	[[1240, 1443]]	0.91466	1	0.278646	0.951787	9	1332
ZC3H7B	CYCS_ENST00000409764.5	NO_PEAK	3	GTF2F1	TAF10_ENST00000693612.1	0.72264	0.90721	[[1476, 1715]]	0.90653	1	0.174452	0.951351
ZC3H7B	PNKP_ENST00000637897.1	FULL	1	AKAP1	SERF2_ENST00000403425.5	0.48006	0.90708	[[1253, 1422]]	0.91158	1	0.235526	0.951403	43	1294
ZC3H7B	PNKP_ENST00000637897.1	NO_LS2D	1	AKAP1	SERF2_ENST00000403425.5	0.48006	0.90708	[[1253, 1422]]	0.91158	1	0.235526	0.951403	40	1297
PRPF39	TMEM259_ENST00000586285.2	NO_PEAK	2	BUD13	TMEM259_ENST00000586285.2	1.034	0.9068	[[492, 632]]	0.97286	0.93474	0.50638	0.953
TIAL1	PSME1_ENST00000558112.1	FULL	2	U2AF2	MAPKAPK5_ENST00000547305.1	0.4748	0.90668	[[1190, 1417]]	0.90189	1	0.199026	0.951199	42	1261
PRPF39	SLC6A8_ENST00000413787.1	NO_LS2D	2	AQR	SLC6A8_ENST00000413787.1	0.541588	0.90636	[[118, 138], [530, 570], [784, 843], [1014, 1076]]	0.91075	1	0.541588	0.951	1	551
PRPF39	SLC6A8_ENST00000413787.1	NO_LSSEQ	1	AQR	SLC6A8_ENST00000413787.1	0.541588	0.90636	[[118, 138], [530, 570], [784, 843], [1014, 1076]]	0.91075	1	0.541588	0.951	9	559
PABPN1	PACSIN3_ENST00000533686.5	FULL	1	FXR1	MCM4_ENST00000524086.5	0.44302	0.9058	[[553, 721]]	0.90874	1	0.260734	0.950624	2	635
ZC3H7B	CYCS_ENST00000409764.5	NO_PEAK	4	UPF1	HGS_ENST00000678607.1	0.7189	0.90569	[[1421, 1698]]	0.91692	1	0.231164	0.951277
PRPF39	SLC6A8_ENST00000457723.1	NO_LS2D	1	PABPC4	CLPTM1_ENST00000586915.1	0.41756	0.90545	[[563, 665]]	0.90992	1	0.24686	0.9505	0	614
TIAL1	G3BP1_ENST00000678295.1	NO_PEAK	4	TRA2A	HMGB2_ENST00000438704.6	0.77323	0.90545	[[202, 389]]	0.90992	1	0.289442	0.9505
PRPF39	MYL6_ENST00000549392.5	NO_PEAK	3	PCBP2	TRAPPC1_ENST00000571739.5	0.88684	0.90469	[[33, 264]]	0.89297	1	0.251866	0.950808
ZC3H7B	PINLYP_ENST00000569031.6	FULL	1	EFTUD2	BAX_ENST00000515540.5	0.54619	0.90458	[[608, 798]]	0.90622	1	0.278832	0.949918	21	724
C17ORF85	EGLN2_ENST00000593397.1	FULL	1	HNRNPK	SSC5D_ENST00000594321.5	0.68107	0.90454	[[124, 259]]	0.90798	1	0.325418	0.949949	13	178
C17ORF85	EGLN2_ENST00000593397.1	NO_LS2D	1	HNRNPK	SSC5D_ENST00000594321.5	0.68107	0.90454	[[124, 259]]	0.90798	1	0.325418	0.949949	13	178
ZC3H7B	CHCHD1_ENST00000372833.6	NO_PEAK	5	UPF1	MGAT4B_ENST00000520969.5	0.80401	0.90448	[[70, 281]]	0.90909	1	0.228316	0.949975
PRPF39	PIH1D1_ENST00000594845.5	NO_PEAK	4	PCBP2	SLC35C1_ENST00000526817.1	0.84112	0.90446	[[1141, 1411]]	0.90833	1	0.238514	0.949924
PRPF39	MYL6_ENST00000549392.5	NO_PEAK	2	PCBP2	TRAPPC1_ENST00000303731.9	0.89041	0.90434	[[17, 264]]	0.89297	1	0.250118	0.950565
PABPN1	LPAR6_ENST00000620633.5	NO_PEAK	2	IGF2BP1	HMGB2_ENST00000438704.6	0.70652	0.90422	[[136, 382]]	0.90992	1	0.320798	0.949899
ZC3H7B	CYCS_ENST00000409409.5	FULL	1	PCBP1	RNASEK_ENST00000552321.2	0.72276	0.90382	[[1555, 1883]]	0.9121	1	0.166066	0.949891	2	1717
ZC3H7B	CYCS_ENST00000409409.5	NO_LS2D	1	PCBP1	RNASEK_ENST00000552321.2	0.72276	0.90382	[[1555, 1883]]	0.9121	1	0.166066	0.949891	3	1716
ZC3H7B	CYCS_ENST00000409409.5	NO_PEAK	3	PCBP1	RNASEK_ENST00000552321.2	0.72276	0.90382	[[1555, 1883]]	0.9121	1	0.166066	0.949891
CAPRIN1	C12orf57_ENST00000544681.1	FULL	1	UPF1	HGS_ENST00000678607.1	0.45536	0.90357	[[1002, 1196]]	0.90827	1	0.20764	0.949475	16	1083
PRPF39	TMEM18_ENST00000418447.1	NO_PEAK	5	PCBP2	CLPTM1_ENST00000586915.1	0.64402	0.9034	[[741, 914]]	0.89415	1	0.256646	0.949769
C22ORF28	LUC7L_ENST00000442701.1	NO_PEAK	5	GRWD1	GPANK1_ENST00000458083.5	0.60622	0.90326	[[42, 207]]	0.90827	1	0.311326	0.949323
ALKBH5	C12orf57_ENST00000540506.2	NO_LS2D	2	AKAP1	SERF2_ENST00000339624.9	0.54595	0.90294	[[1581, 1807]]	0.91241	1	0.23415	0.949527	86	1608
ALKBH5	C12orf57_ENST00000229281.6	FULL	1	AKAP1	SERF2_ENST00000339624.9	0.58317	0.90286	[[1681, 1915]]	0.91345	1	0.226802	0.949617	4	1794
C17ORF85	PIP4K2C_ENST00000548264.1	FULL	1	PUM1	POLR1D_ENST00000302979.5	0.52381	0.90284	[[1287, 1505]]	0.91659	1	0.252792	0.950055	10	1386
C17ORF85	PIP4K2C_ENST00000548264.1	NO_LS2D	1	PUM1	POLR1D_ENST00000302979.5	0.52381	0.90284	[[1287, 1505]]	0.91659	1	0.252792	0.950055	10	1386
ZC3H7B	PSME3IP1_ENST00000564424.1	FULL	1	HNRNPK	KLC4_ENST00000472792.1	0.48131	0.90271	[[698, 848]]	0.90744	1	0.152956	0.949	1	772
ALKBH5	C12orf57_ENST00000540506.2	FULL	1	AKAP1	SERF2_ENST00000403425.5	0.54595	0.90234	[[1581, 1807]]	0.91241	1	0.232598	0.94926	1	1695
PRPF39	POU5F1_ENST00000376243.8	FULL	1	PCBP2	PFAS_ENST00000578979.5	0.7144	0.90192	[[910, 1180]]	0.90759	1	0.213678	0.94862	2	1047
PRPF39	POU5F1_ENST00000376243.8	NO_LS2D	2	PCBP2	PFAS_ENST00000578979.5	0.7144	0.90192	[[910, 1180]]	0.90759	1	0.213678	0.94862	14	1031
C22ORF28	LUC7L_ENST00000442701.1	NO_LS2D	1	PUM1	CKB_ENST00000557530.1	0.43969	0.90189	[[67, 224]]	0.92336	1	0.253138	0.95109	1	146
PRPF39	SLC26A11_ENST00000574967.5	NO_PEAK	4	AQR	NIP7_ENST00000569637.6	0.91197	0.90187	[[340, 537]]	0.90783	1	0.276672	0.948613
PABPN1	ZSWIM8_ENST00000466354.1	FULL	1	HNRNPK	INF2_ENST00000674602.1	0.55363	0.90164	[[366, 528]]	0.90662	1	0.298942	0.948423	11	436
PABPN1	ZSWIM8_ENST00000466354.1	NO_LS2D	1	HNRNPK	INF2_ENST00000674602.1	0.55363	0.90164	[[366, 528]]	0.90662	1	0.298942	0.948423	19	428
TIAL1	RPLP0_ENST00000550423.5	NO_PEAK	5	IGF2BP1	HMGB2_ENST00000438704.6	0.5399	0.90138	[[117, 360]]	0.90662	1	0.31903	0.948293
C22ORF28	TST_ENST00000438203.1	NO_LS2D	1	HNRNPK	HGS_ENST00000678680.1	0.66764	0.90097	[[818, 999]]	0.90269	1	0.236552	0.947922	11	919
C17ORF85	BCKDK_ENST00000561755.1	FULL	1	AQR	YIF1A_ENST00000496746.5	0.59232	0.90042	[[369, 537]]	0.91028	1	0.18345	0.948165	0	453
C17ORF85	BCKDK_ENST00000561755.1	NO_LS2D	1	AQR	YIF1A_ENST00000496746.5	0.59232	0.90042	[[369, 537]]	0.91028	1	0.18345	0.948165	0	453
PRPF39	AP1G2_ENST00000556843.1	NO_PEAK	4	GTF2F1	TAF10_ENST00000693612.1	0.8503	0.90042	[[1113, 1326]]	0.89467	1	0.210508	0.947799
TIAL1	SLC25A39_ENST00000593166.1	NO_PEAK	3	TIA1	SLC25A39_ENST00000593166.1	0.83844	0.90001	[[1463, 1597]]	0.95181	0.94821	0.486328	0.95
PABPN1	MSH5_ENST00000416964.5	NO_PEAK	1	G3BP1	MSH5_ENST00000480377.5	0.78044	0.89997	[[53, 209]]	0.90498	1	0.589296	0.9475
PABPN1	MSH5_ENST00000416964.5	NO_PEAK	2	G3BP1	MSH5_ENST00000424681.5	0.78044	0.89997	[[53, 209]]	0.90498	1	0.58056	0.9475
PABPN1	MSH5_ENST00000416964.5	NO_PEAK	3	G3BP1	MSH5_ENST00000416964.5	0.78044	0.89997	[[53, 209]]	0.90498	1	0.600004	0.9475
PRPF39	MEMO1_ENST00000437854.1	NO_PEAK	1	AQR	TMEM259_ENST00000586285.2	0.92208	0.89992	[[386, 545]]	0.90498	1	0.26322	0.947474
PRPF39	ATF4_ENST00000674835.2	NO_PEAK	3	HNRNPK	METTL26_ENST00000564039.1	0.87479	0.89978	[[406, 646]]	0.90543	1	0.198546	0.947432
PRPF39	SREBF1_ENST00000478616.1	NO_LSSEQ	1	PRPF8	ABCA2_ENST00000490486.2	0.14167	0.89957	[[995, 1093]]	0.96677	0.9334	0.260918	0.949475	0	1044
C22ORF28	MRPL51_ENST00000537701.5	NO_LS2D	1	DDX3X	TRAPPC1_ENST00000303731.9	0.48271	0.8995	[[1513, 1734]]	0.90043	1	0.271494	0.947099	2	1621
PRPF39	MIF_ENST00000613839.2	NO_LS2D	1	AKAP8L	CAPN1_ENST00000531068.5	0.57876	0.89889	[[595, 736]]	0.90822	1	0.237312	0.947253	1	664
PRPF39	ATF4_ENST00000680748.1	NO_LS2D	1	FKBP4	ATF4_ENST00000680748.1	0.847	0.89879	[[486, 567]]	0.97866	0.92192	0.568012	0.9485	2	528
PABPN1	APOA1_ENST00000236850.5	NO_LSSEQ	1	DDX43	DCXR_ENST00000579821.5	0.15119	0.89878	[[361, 554]]	0.87736	1	0.199854	0.949416	11	468
PRPF39	SREBF1_ENST00000486311.5	NO_PEAK	1	GTF2F1	TAF10_ENST00000527248.3	0.94595	0.89869	[[1184, 1393]]	0.89481	1	0.219008	0.94673
ZC3H7B	INTS2_ENST00000583076.1	NO_PEAK	2	G3BP1	PSMD4_ENST00000453615.1	0.52696	0.89849	[[772, 952]]	0.90429	1	0.241716	0.946726
PRPF39	PREB_ENST00000456259.5	NO_PEAK	4	PCBP2	SLC35C1_ENST00000526817.1	0.69363	0.89719	[[1013, 1256]]	0.90253	1	0.225818	0.945973
ZC3H7B	CYCS_ENST00000409764.5	NO_LS2D	1	PCBP1	ACADVL_ENST00000583848.5	0.45437	0.8969	[[1477, 1731]]	0.93204	1	0.130086	0.952421	4	1600
C22ORF28	MRPL51_ENST00000543164.5	FULL	1	DDX3X	TRAPPC1_ENST00000303731.9	0.48271	0.89647	[[1469, 1691]]	0.89497	1	0.269822	0.945424	0	1580
C22ORF28	EIF3G_ENST00000593054.5	NO_PEAK	2	HNRNPK	METTL26_ENST00000565163.5	0.84169	0.89637	[[386, 628]]	0.91075	1	0.235656	0.946507
PRPF39	TRO_ENST00000416704.1	NO_PEAK	5	MBNL1	PABPC1_ENST00000521067.1	0.90936	0.89632	[[230, 513]]	0.90462	1	0.234464	0.945714
PRPF39	DDX5_ENST00000583239.6	NO_PEAK	2	IGF2BP1	HMGB2_ENST00000438704.6	0.67491	0.89629	[[133, 346]]	0.90171	1	0.219306	0.945473
PRPF39	ATF4_ENST00000680748.1	NO_PEAK	3	HNRNPK	C19orf47_ENST00000584868.1	0.87969	0.8957	[[366, 562]]	0.9	1	0.203014	0.945085
ZC3H7B	PSME3IP1_ENST00000564424.1	NO_PEAK	2	PUM2	PRPS1_ENST00000676322.1	0.57304	0.89568	[[709, 870]]	0.90253	1	0.245582	0.945233
C22ORF28	MRPL51_ENST00000543703.1	FULL	1	DDX3X	TRAPPC1_ENST00000303731.9	0.48271	0.89562	[[1465, 1687]]	0.89399	1	0.273662	0.944949	1	1575
PABPN1	TMEM259_ENST00000586285.2	NO_LSSEQ	1	DDX43	TMEM259_ENST00000586285.2	0.25278	0.89543	[[86, 197], [1043, 1089], [1196, 1209]]	0.9009	1	0.500494	0.945	21	1181
ZC3H7B	MSMP_ENST00000436428.3	NO_PEAK	1	DDX59	SLC35C1_ENST00000530471.1	0.71118	0.89516	[[284, 523]]	0.90246	1	0.281562	0.944979
CAPRIN1	SLC23A3_ENST00000414999.5	NO_PEAK	5	AQR	TMEM259_ENST00000586285.2	0.75107	0.89478	[[650, 891]]	0.90746	1	0.206298	0.945358
PABPN1	YY1_ENST00000554371.1	NO_PEAK	5	GEMIN5	YY1_ENST00000554371.1	0.89367	0.89453	[[19, 122], [646, 717]]	0.90009	1	0.498382	0.9445
TIAL1	NEDD4L_ENST00000617539.1	NO_LS2D	1	AQR	NIP7_ENST00000569637.6	0.69023	0.89425	[[246, 432]]	0.90009	1	0.240144	0.944361	3	342
ZC3H7B	TNPO2_ENST00000589149.5	NO_PEAK	1	AKAP1	SERF2_ENST00000403425.5	0.85018	0.89422	[[1457, 1725]]	0.90214	1	0.23859	0.944503
PABPN1	CD63_ENST00000548160.5	FULL	1	HNRNPK	ATP5IF1_ENST00000647380.1	0.6895	0.89351	[[230, 471]]	0.89928	1	0.296082	0.943944	3	347
PABPN1	CD63_ENST00000548160.5	NO_LS2D	1	HNRNPK	ATP5IF1_ENST00000465645.1	0.6895	0.89351	[[230, 471]]	0.89928	1	0.296082	0.943944	0	350
CAPRIN1	SLC23A3_ENST00000414999.5	NO_PEAK	2	HNRNPK	INF2_ENST00000674602.1	0.85129	0.89329	[[618, 853]]	0.90781	1	0.2021	0.944789
ZC3H7B	TRMT1_ENST00000588229.1	FULL	1	PRPF8	RTCA_ENST00000370126.1	0.36772	0.89323	[[460, 598]]	0.89698	1	0.195594	0.943681	3	526
PABPN1	SPTAN1_ENST00000630981.1	NO_PEAK	1	FXR2	SPTAN1_ENST00000630981.1	0.69644	0.89272	[[188, 269]]	0.89847	1	0.496864	0.9435
PABPN1	PPAN_ENST00000444703.1	NO_LS2D	1	PABPC4	CLPTM1_ENST00000586915.1	0.56884	0.8926	[[897, 1107]]	0.8941	1	0.274266	0.943262	4	1006
PRPF39	CSNK1G2_ENST00000585959.2	FULL	1	PCBP2	UBE2M_ENST00000596985.1	0.64453	0.89222	[[255, 439]]	0.90155	1	0.245058	0.943515	0	347
PRPF39	CSNK1G2_ENST00000585959.2	NO_LS2D	1	PCBP2	UBE2M_ENST00000596985.1	0.64453	0.89222	[[255, 439]]	0.90155	1	0.245058	0.943515	0	347
PRPF39	TRIM28_ENST00000597968.1	NO_PEAK	4	PCBP2	PPT2_ENST00000475020.1	0.7992	0.89185	[[76, 219]]	0.89847	1	0.240798	0.943073
PRPF39	TMEM18_ENST00000418447.1	NO_PEAK	2	PCBP1	SH3BGRL3_ENST00000270792.10	0.78431	0.89176	[[742, 950]]	0.89767	1	0.194224	0.942971
C22ORF28	GPR137_ENST00000536282.1	NO_LSSEQ	1	DDX3X	TRAPPC1_ENST00000303731.9	0.20232	0.89091	[[779, 929]]	0.89686	1	0.246362	0.9425	3	857
TIAL1	BCL2L2_ENST00000554635.1	NO_PEAK	2	HNRNPK	SLC35C1_ENST00000530471.1	0.6937	0.88995	[[279, 453]]	0.89606	1	0.280266	0.941971
ZC3H7B	INTS2_ENST00000583076.1	NO_PEAK	5	UCHL5	PSMD4_ENST00000453615.1	0.46076	0.8895	[[780, 972]]	0.89625	1	0.216486	0.941764
ZC3H7B	PCGF3_ENST00000620529.1	NO_LS2D	1	DDX43	H2AX_ENST00000375167.1	0.52756	0.8892	[[1325, 1589]]	0.89451	1	0.286154	0.941499	1	1458
NF90	RNF112_ENST00000575165.6	NO_PEAK	4	DDX59	METTL26_ENST00000565163.5	0.79083	0.88743	[[285, 464]]	0.86769	1	0.2502	0.942475
PRPF39	DDX5_ENST00000583239.6	FULL	2	KHSRP	TAS2R14_ENST00000575008.1	0.50548	0.88718	[[99, 230], [283, 381]]	0.89366	1	0.206606	0.94044	0	332
PRPF39	MCRIP1_ENST00000570507.5	FULL	1	PCBP2	SLC35C1_ENST00000526817.1	0.86671	0.887	[[1132, 1393]]	0.89366	1	0.239526	0.940351	4	1258
PRPF39	MCRIP1_ENST00000570507.5	NO_LS2D	1	PCBP2	SLC35C1_ENST00000526817.1	0.86671	0.887	[[1132, 1393]]	0.89366	1	0.239526	0.940351	4	1258
PRPF39	MCRIP1_ENST00000570507.5	NO_PEAK	5	PCBP2	SLC35C1_ENST00000526817.1	0.86671	0.887	[[1132, 1393]]	0.89366	1	0.239526	0.940351
TIAL1	QSOX1_ENST00000443059.1	FULL	1	UPF1	HGS_ENST00000678607.1	0.62859	0.88641	[[1043, 1262]]	0.89221	1	0.248648	0.93996	3	1149
PABPN1	CNOT3_ENST00000471126.1	FULL	1	DDX43	ZNF692_ENST00000533647.1	0.71601	0.88639	[[1629, 1862]]	0.87443	1	0.195034	0.940541	1	1744
PABPN1	CNOT3_ENST00000471126.1	NO_LS2D	1	DDX43	ZNF692_ENST00000533647.1	0.71601	0.88639	[[1629, 1862]]	0.87443	1	0.195034	0.940541	1	1744
PRPF39	SLC26A11_ENST00000574967.5	NO_PEAK	5	UPF1	ESPN_ENST00000632593.1	0.90526	0.88622	[[313, 534]]	0.89286	1	0.257554	0.93991
C22ORF28	TMC4_ENST00000615945.4	NO_LS2D	1	G3BP1	APEX1_ENST00000553368.1	0.42351	0.88584	[[737, 863]]	0.88842	1	0.260228	0.939498	1	801
TIAL1	GALT_ENST00000554897.5	NO_PEAK	5	HNRNPK	KLC4_ENST00000460283.1	0.65143	0.8857	[[1004, 1278]]	0.89366	1	0.29845	0.939716
PABPN1	SPTAN1_ENST00000630981.1	NO_LSSEQ	1	FTO	H1-4_ENST00000304218.6	0.18	0.88551	[[222, 307]]	0.89206	1	0.206442	0.9395	8	272
CAPRIN1	SLC39A4_ENST00000526658.1	NO_PEAK	3	HNRNPK	ATP5IF1_ENST00000497986.5	0.81693	0.88538	[[316, 569]]	0.89033	1	0.2206	0.939332
CAPRIN1	SLC39A4_ENST00000526658.1	NO_PEAK	4	HNRNPK	ATP5IF1_ENST00000642464.1	0.81693	0.88538	[[316, 569]]	0.89033	1	0.2206	0.939332
ALKBH5	CLDN9_ENST00000445369.3	FULL	1	DDX43	H2AX_ENST00000530167.2	0.62513	0.8853	[[1103, 1320]]	0.89286	1	0.269744	0.939455	17	1228
ALKBH5	CLDN9_ENST00000445369.3	NO_LS2D	1	DDX43	H2AX_ENST00000530167.2	0.62513	0.8853	[[1103, 1320]]	0.89286	1	0.269744	0.939455	16	1227
PRPF39	UBC_ENST00000540700.1	NO_LS2D	1	CSTF2T	ACTB_ENST00000417101.2	0.48384	0.88471	[[775, 1055]]	0.89474	1	0.241518	0.939346	7	922
PABPN1	BIRC7_ENST00000395306.1	NO_LS2D	1	DDX3X	GABARAP_ENST00000573928.1	0.64509	0.88449	[[1155, 1359]]	0.88814	1	0.234702	0.938776	1	1256
ZC3H7B	CYCS_ENST00000409409.5	NO_PEAK	2	DDX3X	DCK_ENST00000509617.1	0.7683	0.88396	[[1586, 1915]]	0.89598	1	0.254026	0.939142
PRPF39	EIF3G_ENST00000593054.5	FULL	1	LIN28B	MDK_ENST00000533952.5	0.602	0.88371	[[1254, 1328]]	0.99634	0.88865	0.2442	0.938706	2	1289
PRPF39	EIF3G_ENST00000593054.5	NO_LS2D	1	LIN28B	MDK_ENST00000533952.5	0.602	0.88371	[[1254, 1328]]	0.99634	0.88865	0.2442	0.938706	1	1292
PRPF39	MEMO1_ENST00000437854.1	NO_PEAK	4	IGF2BP2	VIM_ENST00000497849.1	0.86334	0.88355	[[461, 618]]	0.9142	0.97644	0.258136	0.940945
PRPF39	MTRNR2L3_ENST00000543500.3	FULL	1	DHX30	MTRNR2L3_ENST00000543500.3	0.508744	0.88349	[[113, 150]]	0.99886	0.89117	0.508744	0.9385	81	50
PRPF39	MTRNR2L3_ENST00000543500.3	NO_LSSEQ	1	DHX30	MTRNR2L3_ENST00000543500.3	0.508744	0.88349	[[113, 150]]	0.99886	0.89117	0.508744	0.9385	2	133
PRPF39	MTRNR2L3_ENST00000543500.3	NO_PEAK	2	DHX30	MTRNR2L3_ENST00000543500.3	0.508744	0.88349	[[113, 150]]	0.99886	0.89117	0.508744	0.9385
PRPF39	ATF4_ENST00000674835.2	FULL	1	HNRNPK	COMTD1_ENST00000469299.1	0.86338	0.88302	[[363, 663]]	0.89286	1	0.211202	0.938367	0	513
PRPF39	ATF4_ENST00000674835.2	NO_PEAK	5	HNRNPK	COMTD1_ENST00000469299.1	0.86338	0.88302	[[363, 663]]	0.89286	1	0.211202	0.938367
PRPF39	ATF4_ENST00000680748.1	NO_PEAK	2	PCBP2	C19orf47_ENST00000584868.1	0.88674	0.88293	[[360, 572]]	0.88845	1	0.242794	0.93798
PRPF39	SBF1_ENST00000692006.1	NO_PEAK	1	SF3B4	SBF1_ENST00000692006.1	1.034	0.88251	[[192, 369]]	0.9265	0.95652	0.50092	0.941
ZC3H7B	CYCS_ENST00000413447.1	NO_PEAK	2	AKAP1	SERF2_ENST00000409614.1	0.73741	0.88251	[[1175, 1451]]	0.88927	1	0.228802	0.937821
ALKBH5	PSME3IP1_ENST00000564424.1	NO_PEAK	2	MBNL1	GPHN_ENST00000556240.1	0.57576	0.88231	[[461, 627]]	0.89847	1	0.235826	0.938787
NF90	ACADVL_ENST00000579546.1	FULL	1	AKAP1	SERF2_ENST00000409614.1	0.5145	0.8823	[[1335, 1667]]	0.89359	1	0.204978	0.938115	2	1499
PABPN1	PPAN_ENST00000444703.1	NO_PEAK	1	FUS	PPAN_ENST00000444703.1	0.93622	0.88192	[[818, 1027]]	0.88889	1	0.543718	0.9375
TIAL1	CFL1_ENST00000524553.5	NO_PEAK	1	HNRNPK	CFL1_ENST00000524553.5	1.034	0.88192	[[11, 276]]	0.88889	1	0.545698	0.9375
PRPF39	AP1G2_ENST00000556843.1	NO_PEAK	2	HNRNPK	SH3BGRL3_ENST00000270792.10	0.87087	0.88173	[[1042, 1286]]	0.88968	1	0.219302	0.937468
PRPF39	ZNF580_ENST00000545125.1	NO_PEAK	4	HNRNPK	METTL26_ENST00000568830.1	0.90587	0.88125	[[45, 245]]	0.88388	1	0.210718	0.936913
PRPF39	SLC6A8_ENST00000457723.1	NO_PEAK	4	DDX24	GPAA1_ENST00000530258.1	0.7003	0.88083	[[529, 649]]	0.8881	1	0.265624	0.936905
TIAL1	MT2A_ENST00000245185.6	FULL	1	SLBP	H1-4_ENST00000304218.6	0.50123	0.8807	[[759, 901]]	0.88294	1	0.240552	0.936594	3	827
CAPRIN1	SLC39A4_ENST00000526658.1	NO_PEAK	5	HNRNPK	ATP5IF1_ENST00000335514.10	0.80621	0.88033	[[316, 585]]	0.88622	1	0.21796	0.936533
PABPN1	ZBTB48_ENST00000466813.1	NO_PEAK	3	DDX3X	HES4_ENST00000304952.11	0.77464	0.87964	[[1598, 1846]]	0.87822	1	0.217402	0.935978
ZC3H7B	CHCHD1_ENST00000372837.3	NO_LS2D	1	HNRNPK	METTL26_ENST00000568830.1	0.5121	0.87935	[[46, 268]]	0.88731	1	0.184232	0.936117	4	161
PABPN1	ZBTB22_ENST00000448500.1	NO_LS2D	1	MATR3	PRMT5_ENST00000557443.5	0.67563	0.87814	[[588, 783]]	0.88574	1	0.248972	0.935403	0	685
CAPRIN1	BCKDK_ENST00000561755.1	NO_PEAK	5	FMR1	NEDD4L_ENST00000617539.1	0.80474	0.87738	[[5, 155]]	0.88496	1	0.12784	0.934967
TIAL1	PABPC4_ENST00000530186.1	NO_LSSEQ	1	TIA1	PABPC4_ENST00000530186.1	0.486328	0.87682	[[59, 106]]	0.99209	0.89058	0.486328	0.9355	2	84
CAPRIN1	TMC4_ENST00000615945.4	FULL	1	BUD13	ACTB_ENST00000417101.2	0.46593	0.8766	[[185, 348]]	0.88792	1	0.1796	0.934868	0	266
CAPRIN1	TMC4_ENST00000615945.4	NO_LS2D	1	BUD13	ACTB_ENST00000417101.2	0.46593	0.8766	[[185, 348]]	0.88792	1	0.1796	0.934868	2	264
PRPF39	CCNL1_ENST00000468977.5	NO_PEAK	5	HNRNPK	KLC4_ENST00000472792.1	0.63374	0.87646	[[1081, 1353]]	0.88731	1	0.207538	0.934738
TIAL1	SOCS1_ENST00000332029.4	FULL	1	AQR	MBD6_ENST00000547844.1	0.73499	0.87595	[[126, 438]]	0.89027	1	0.220876	0.934863	4	286
TIAL1	SOCS1_ENST00000332029.4	NO_LS2D	1	AQR	MBD6_ENST00000547844.1	0.73499	0.87595	[[126, 438]]	0.89027	1	0.220876	0.934863	2	284
PABPN1	YY1_ENST00000554371.1	FULL	1	EIF4E	PCBP1_ENST00000303577.7	0.82782	0.87566	[[2, 197]]	0.88339	1	0.285082	0.934	2	101
PABPN1	YY1_ENST00000554371.1	NO_LS2D	1	EIF4E	PCBP1_ENST00000303577.7	0.82782	0.87566	[[2, 197]]	0.88339	1	0.285082	0.934	2	101
PRPF39	SLC6A8_ENST00000457723.1	NO_PEAK	1	DDX3X	GABARAP_ENST00000573928.1	0.72073	0.87566	[[565, 689]]	0.88339	1	0.248888	0.934
PRPF39	MIF_ENST00000215754.8	FULL	1	GTF2F1	SERPINH1_ENST00000526638.1	0.67042	0.87526	[[227, 356]]	0.88339	1	0.229276	0.933801	0	291
PRPF39	MIF_ENST00000215754.8	NO_LS2D	1	GTF2F1	SERPINH1_ENST00000526638.1	0.67042	0.87526	[[227, 356]]	0.88339	1	0.229276	0.933801	0	291
PRPF39	ZNF580_ENST00000592461.5	NO_LS2D	1	RBFOX2	RIC8A_ENST00000527468.1	0.58393	0.87479	[[0, 127]]	0.88707	1	0.22213	0.933937	4	67
ZC3H7B	CGB8_ENST00000448456.4	FULL	1	DDX3X	TRAF4_ENST00000478021.1	0.6371	0.87478	[[1, 238]]	0.88339	1	0.269642	0.933568	0	119
TIAL1	TRAF4_ENST00000454852.6	NO_PEAK	5	HNRNPK	SH3BGRL3_ENST00000270792.10	0.75557	0.87462	[[1327, 1677]]	0.89435	1	0.269606	0.934969
TIAL1	KHSRP_ENST00000594496.5	NO_LSSEQ	1	DDX3X	PEX13_ENST00000401576.1	0.1718	0.87292	[[137, 189]]	0.98546	0.89241	0.25841	0.934	3	160
PRPF39	UBC_ENST00000546271.1	NO_LS2D	1	DROSHA	H4C8_ENST00000377727.2	0.33135	0.87268	[[774, 1054]]	0.89982	1	0.189616	0.935446	4	918
PABPN1	BIRC7_ENST00000395306.1	FULL	1	PUM1	GABARAP_ENST00000573928.1	0.62943	0.87242	[[1143, 1362]]	0.87723	1	0.24543	0.931973	1	1253
PRPF39	MIF_ENST00000613839.2	NO_PEAK	5	PRPF8	GALNS_ENST00000569433.1	0.86244	0.87239	[[619, 798]]	0.87359	1	0.254454	0.931856
TIAL1	PABPC4_ENST00000530186.1	NO_LS2D	1	UPF1	GSK3A_ENST00000679257.1	0.2367	0.87162	[[61, 190]]	0.88028	1	0.251684	0.931761	1	124
PABPN1	PKD1_ENST00000561668.5	NO_LS2D	1	UPF1	MGAT4B_ENST00000520969.5	0.71343	0.87115	[[85, 280]]	0.87951	1	0.206256	0.931466	26	156
C22ORF28	CNOT3_ENST00000613028.1	NO_LS2D	1	UPF1	TMEM121_ENST00000431372.1	0.58137	0.87069	[[1467, 1568], [1584, 1825]]	0.87791	1	0.231022	0.931121	1	1518
C17ORF85	TEX45_ENST00000601176.1	NO_PEAK	3	TARDBP	AIG1_ENST00000367596.5	0.71872	0.87067	[[264, 445]]	0.88367	1	0.178282	0.931655
PABPN1	TMEM205_ENST00000590788.1	FULL	1	FMR1	HNRNPM_ENST00000598999.1	0.31343	0.86995	[[1, 217]]	0.87951	1	0.12234	0.930878	56	53
PABPN1	TMEM205_ENST00000590788.1	FULL	2	FMR1	HNRNPM_ENST00000598999.1	0.31343	0.86995	[[1, 217]]	0.87951	1	0.12234	0.930878	48	61
PABPN1	TMEM205_ENST00000590788.1	NO_LS2D	1	FMR1	HNRNPM_ENST00000598999.1	0.31343	0.86995	[[1, 217]]	0.87951	1	0.12234	0.930878	30	79
TIAL1	RPLP0_ENST00000550423.5	NO_LSSEQ	1	RBM22	RPLP0_ENST00000551914.1	0.451572	0.86963	[[86, 146], [294, 342]]	0.96471	0.90622	0.451572	0.933838	21	339
ZC3H7B	TAS2R42_ENST00000619463.1	NO_LSSEQ	1	PRPF8	RPS3A_ENST00000503002.5	0.17505	0.86937	[[54, 143], [635, 705]]	0.87796	1	0.206218	0.930465	1	669
PABPN1	ZBTB48_ENST00000466813.1	NO_PEAK	2	DDX3X	DCK_ENST00000509617.1	0.79094	0.86928	[[1577, 1874]]	0.89027	1	0.227626	0.932095
PABPN1	NOL3_ENST00000563258.1	NO_LSSEQ	1	CSTF2T	TRMT2A_ENST00000445045.1	0.174	0.86858	[[594, 678]]	0.93482	0.9345	0.241514	0.934646	9	645
TIAL1	KHSRP_ENST00000594496.5	NO_LSSEQ	2	FAM120A	KHSRP_ENST00000594496.5	0.16334	0.86855	[[44, 102], [119, 220], [502, 551]]	0.87719	1	0.5179	0.93	30	496
ZC3H7B	CYCS_ENST00000409764.5	NO_PEAK	2	DDX3X	DCK_ENST00000509617.1	0.79419	0.86842	[[1449, 1800]]	0.87008	1	0.267502	0.929587
TIAL1	ATP6V0C_ENST00000564973.1	NO_PEAK	3	HNRNPK	SH3BGRL3_ENST00000270792.10	0.88928	0.86834	[[888, 1126]]	0.87719	1	0.288754	0.929895
PABPN1	CD63_ENST00000548160.5	NO_PEAK	3	HNRNPK	MARS1_ENST00000630571.2	0.84218	0.86767	[[185, 470]]	0.87642	1	0.286966	0.9295
ZC3H7B	HSPB6_ENST00000587965.1	FULL	1	DDX3X	TRAPPC1_ENST00000303731.9	0.62279	0.86736	[[1426, 1624]]	0.91182	0.95719	0.26447	0.933093	7	1518
PRPF39	SLC6A8_ENST00000457723.1	NO_PEAK	5	SF3B4	GPAA1_ENST00000530258.1	0.65106	0.86657	[[531, 662]]	0.87566	1	0.236488	0.928893
PRPF39	RIC8A_ENST00000526982.1	NO_PEAK	5	HNRNPK	CLDND2_ENST00000593841.1	0.82272	0.86656	[[165, 551]]	0.89481	1	0.152958	0.932093
TIAL1	RPS21_ENST00000343986.9	NO_LSSEQ	1	GEMIN5	RPS21_ENST00000343986.9	0.22917	0.86644	[[235, 286], [506, 551], [770, 813], [1205, 1261]]	0.89624	0.97366	0.52093	0.9315	2	793
C22ORF28	PPP2R5D_ENST00000486843.1	NO_LS2D	1	HNRNPK	NECAB3_ENST00000473892.1	0.64694	0.86639	[[986, 1239]]	0.87047	1	0.242492	0.92849	2	1110
C22ORF28	PPP2R5D_ENST00000486843.1	NO_PEAK	4	HNRNPK	NECAB3_ENST00000473892.1	0.64694	0.86639	[[986, 1239]]	0.87047	1	0.242492	0.92849
PRPF39	EIF4A1_ENST00000577929.1	NO_PEAK	5	UPF1	TMUB1_ENST00000653405.1	0.6798	0.86573	[[43, 370]]	0.875	1	0.247646	0.928425
PABPN1	PFN1_ENST00000574872.1	NO_PEAK	5	PABPC4	PFN1_ENST00000574872.1	0.88734	0.86567	[[47, 155]]	0.97467	0.89469	0.543478	0.931
TIAL1	RPS29_ENST00000554075.2	NO_LS2D	1	AKAP1	SERF2_ENST00000409614.1	0.37577	0.86561	[[835, 1030]]	0.87489	1	0.233836	0.928357	12	920
TIAL1	LEAP2_ENST00000296877.3	NO_PEAK	5	PUM1	POLR1D_ENST00000399696.3	0.61225	0.86553	[[943, 1118]]	0.95005	0.9161	0.27212	0.932432
PABPN1	PKN1_ENST00000592960.1	NO_LSSEQ	1	HNRNPL	BAD_ENST00000493798.1	0.1242	0.86502	[[801, 918]]	0.92949	0.93555	0.317754	0.9325	1	858
PRPF39	ACTB_ENST00000417101.2	NO_PEAK	1	CSTF2T	ACTB_ENST00000417101.2	1.034	0.86502	[[486, 669]]	0.87413	1	0.515494	0.928
TIAL1	EIF4G2_ENST00000528839.1	NO_LS2D	1	HNRNPK	KLC4_ENST00000472792.1	0.38556	0.86422	[[896, 1178]]	0.87209	1	0.272866	0.927448	30	1067
PABPN1	ZBTB22_ENST00000448500.1	NO_LSSEQ	1	DDX24	ZBTB22_ENST00000448500.1	0.26866	0.86413	[[298, 339], [614, 656], [735, 782], [950, 1002], [1316, 1352]]	0.87336	1	0.482386	0.9275	0	758
PRPF39	MRPL28_ENST00000450882.1	FULL	1	DDX3X	DCK_ENST00000509617.1	0.75699	0.86383	[[1479, 1902]]	0.86828	1	0.284088	0.927029	1	1689
PRPF39	MRPL28_ENST00000450882.1	NO_LS2D	1	DDX3X	DCK_ENST00000509617.1	0.75699	0.86383	[[1479, 1902]]	0.86828	1	0.284088	0.927029	2	1688
PABPN1	FLII_ENST00000577398.6	NO_LSSEQ	1	HNRNPK	ATP5IF1_ENST00000642464.1	0.18276	0.86318	[[211, 412]]	0.8726	1	0.261862	0.926963	3	308
PABPN1	ACY1_ENST00000637149.1	FULL	1	PCBP2	GSK3B_ENST00000677423.1	0.46011	0.86313	[[837, 1158]]	0.87612	1	0.209898	0.927292	1	996
ZC3H7B	WBP1_ENST00000428943.1	FULL	1	CDC40	ZNF692_ENST00000528141.5	0.56117	0.86231	[[104, 245]]	0.94843	0.91329	0.235852	0.930899	4	178
ZC3H7B	WBP1_ENST00000428943.1	NO_LS2D	1	CDC40	ZNF692_ENST00000528141.5	0.56117	0.86231	[[104, 245]]	0.94843	0.91329	0.235852	0.930899	5	179
PABPN1	BIRC7_ENST00000395306.1	NO_PEAK	5	FUS	PPAN_ENST00000444703.1	0.83735	0.86229	[[1024, 1272]]	0.87864	1	0.292266	0.927241
NF90	KRTAP13-4_ENST00000334068.3	FULL	1	MBNL1	RRAGA_ENST00000380527.3	0.4321	0.86141	[[576, 704]]	0.87108	1	0.183912	0.925963	1	641
TIAL1	MT2A_ENST00000245185.6	NO_PEAK	5	LARP4	MT2A_ENST00000245185.6	0.57634	0.86135	[[743, 874]]	0.9072	0.95551	0.462736	0.93
TIAL1	ATXN2L_ENST00000564162.1	FULL	1	XRN2	ATXN2L_ENST00000566007.5	0.63334	0.86103	[[537, 649]]	0.97293	0.89853	0.364376	0.929373	10	603
TIAL1	ATXN2L_ENST00000564162.1	NO_LS2D	1	XRN2	ATXN2L_ENST00000566007.5	0.63334	0.86103	[[537, 649]]	0.97293	0.89853	0.364376	0.929373	7	600
TIAL1	RPL41_ENST00000501597.3	FULL	1	DDX3X	IFITM2_ENST00000680197.1	0.36379	0.86101	[[11, 221]]	0.87184	1	0.267214	0.925832	2	118
PRPF39	RPL17_ENST00000615479.4	NO_LS2D	1	SF3B4	RPL17_ENST00000615479.4	0.50092	0.8605	[[452, 497], [981, 1014], [1124, 1147]]	0.95643	0.90557	0.50092	0.9295	10	464
CAPRIN1	OR1I1_ENST00000209540.2	NO_PEAK	5	PCBP1	SLC35C1_ENST00000530471.1	0.69352	0.86028	[[265, 483]]	0.87079	1	0.24784	0.925381
PRPF39	PYCR1_ENST00000583564.5	NO_PEAK	3	PCBP2	PYCR1_ENST00000583564.5	0.94034	0.85976	[[1742, 1865]]	0.95833	0.9032	0.501274	0.929
ALKBH5	BIRC5_ENST00000590449.1	FULL	1	BUD13	ZNF593_ENST00000374266.7	0.36831	0.85957	[[498, 648]]	0.86957	1	0.212122	0.924925	30	603
ALKBH5	BIRC5_ENST00000590449.1	FULL	2	BUD13	ZNF593_ENST00000374266.7	0.36831	0.85957	[[498, 648]]	0.86957	1	0.212122	0.924925	31	604
ALKBH5	BIRC5_ENST00000590449.1	FULL	3	BUD13	ZNF593_ENST00000374266.7	0.36831	0.85957	[[498, 648]]	0.86957	1	0.212122	0.924925	35	608
PRPF39	ACTB_ENST00000417101.2	FULL	1	PCBP1	GRINA_ENST00000530898.1	0.75893	0.85935	[[522, 709]]	0.86957	1	0.184744	0.924812	3	612
C22ORF28	BCKDK_ENST00000561755.1	FULL	1	AQR	YIF1A_ENST00000496746.5	0.59232	0.85919	[[369, 537]]	0.86441	1	0.237168	0.924386	0	453
C22ORF28	BCKDK_ENST00000561755.1	NO_LS2D	1	AQR	YIF1A_ENST00000496746.5	0.59232	0.85919	[[369, 537]]	0.86441	1	0.237168	0.924386	0	453
TIAL1	MT2A_ENST00000245185.6	NO_PEAK	2	LARP4	MT2A_ENST00000561491.1	0.63334	0.85918	[[743, 874]]	0.9072	0.9541	0.380896	0.92897
TIAL1	RPL41_ENST00000501597.3	NO_LSSEQ	2	DDX55	RPL41_ENST00000501597.3	0.519196	0.85916	[[46, 70], [183, 211], [598, 619], [891, 900]]	0.95253	0.90779	0.519196	0.929	1	894
PABPN1	HNRNPH1_ENST00000523136.1	NO_LSSEQ	1	EFTUD2	DDX5_ENST00000579996.5	0.17	0.85899	[[695, 750]]	0.95063	0.90935	0.195164	0.929	2	720
PRPF39	PYCR1_ENST00000583564.5	NO_PEAK	4	PCBP2	PYCR1_ENST00000585244.1	0.94034	0.85864	[[1742, 1865]]	0.95833	0.90162	0.488914	0.928391
NF90	S1PR4_ENST00000246115.5	NO_PEAK	1	UPF1	TMUB1_ENST00000653405.1	0.89587	0.85832	[[44, 377]]	0.87371	1	0.25632	0.924791
ZC3H7B	MSMP_ENST00000436428.3	FULL	2	PABPC4	PIEZO1_ENST00000518793.6	0.40543	0.85831	[[92, 476]]	0.85694	1	0.250556	0.92376	1	285
ZC3H7B	MSMP_ENST00000436428.3	FULL	3	PABPC4	PIEZO1_ENST00000518793.6	0.40543	0.85831	[[92, 476]]	0.85694	1	0.250556	0.92376	0	284
TIAL1	BCL2L2_ENST00000554635.1	NO_PEAK	4	PCBP1	SLC35C1_ENST00000530471.1	0.66493	0.85789	[[241, 449]]	0.86806	1	0.27843	0.923962
PABPN1	ZNF444_ENST00000591564.1	NO_LSSEQ	1	KHSRP	HNRNPA1_ENST00000679079.1	0.14666	0.85777	[[883, 949]]	0.98832	0.87755	0.169992	0.925366	0	916
PRPF39	ATF4_ENST00000680748.1	NO_PEAK	5	HNRNPK	RNF31_ENST00000560875.1	0.86241	0.85669	[[331, 589]]	0.87085	1	0.20019	0.923681
ALKBH5	TNPO2_ENST00000589149.5	NO_PEAK	1	AKAP1	SERF2_ENST00000403425.5	0.85018	0.85665	[[1457, 1725]]	0.83283	1	0.234042	0.925353
C17ORF85	ICAM3_ENST00000592945.1	FULL	1	PCBP2	MLXIP_ENST00000377037.3	0.41406	0.85632	[[252, 421]]	0.87336	1	0.28162	0.923845	3	333
ZC3H7B	KMT2B_ENST00000686920.1	FULL	1	AKAP1	SERF2_ENST00000409614.1	0.813	0.85631	[[973, 1195]]	0.86957	1	0.212614	0.923352	4	1088
ZC3H7B	KMT2B_ENST00000686920.1	NO_LS2D	1	AKAP1	SERF2_ENST00000409614.1	0.813	0.85631	[[973, 1195]]	0.86957	1	0.212614	0.923352	2	1086
PRPF39	SLC6A8_ENST00000457723.1	NO_PEAK	3	PUM1	GABARAP_ENST00000573928.1	0.71299	0.85621	[[553, 692]]	0.86655	1	0.332882	0.923
PABPN1	NT5C_ENST00000245552.7	FULL	1	UPF1	TMUB1_ENST00000653405.1	0.69038	0.85549	[[61, 414]]	0.86327	1	0.21462	0.92238	5	242
PABPN1	NT5C_ENST00000245552.7	NO_LS2D	1	UPF1	TMUB1_ENST00000653405.1	0.69038	0.85549	[[61, 414]]	0.86327	1	0.21462	0.92238	10	247
TIAL1	G3BP1_ENST00000678295.1	FULL	1	TIA1	G3BP1_ENST00000678295.1	0.57634	0.85503	[[346, 406]]	0.98624	0.87589	0.486328	0.924	1	377
TIAL1	G3BP1_ENST00000678295.1	NO_LS2D	1	TIA1	G3BP1_ENST00000678295.1	0.57634	0.85503	[[346, 406]]	0.98624	0.87589	0.486328	0.924	0	376
PABPN1	CNOT3_ENST00000471126.1	NO_PEAK	1	PABPC4	DNM2_ENST00000589106.1	0.85857	0.8538	[[1494, 1771]]	0.9073	0.95126	0.274634	0.926623
ZC3H7B	SLC12A4_ENST00000575857.3	NO_PEAK	1	DDX3X	DCK_ENST00000509617.1	0.79841	0.8537	[[1248, 1533]]	0.85823	1	0.260066	0.921164
PRPF39	ZNF580_ENST00000592461.5	NO_PEAK	5	HNRNPK	PPT2_ENST00000475020.1	0.82237	0.85343	[[51, 195]]	0.86348	1	0.22763	0.921348
PABPN1	POMT1_ENST00000684399.1	NO_PEAK	1	DDX3X	GRINA_ENST00000530898.1	0.60145	0.85338	[[530, 679]]	0.86655	1	0.22433	0.921628
PABPN1	ILF3_ENST00000587941.1	NO_PEAK	3	FTO	ILF3_ENST00000587941.1	0.644	0.85298	[[300, 369]]	0.94748	0.90649	0.497674	0.926
PABPN1	TYK2_ENST00000525976.5	FULL	1	AQR	MBD6_ENST00000547844.1	0.44196	0.85289	[[26, 313]]	0.84865	1	0.178188	0.92068	10	159
PABPN1	HNRNPM_ENST00000598999.1	NO_LS2D	1	HNRNPK	PFN1_ENST00000574872.1	0.44318	0.85271	[[54, 233]]	0.86356	1	0.273662	0.921	0	143
PRPF39	CNOT1_ENST00000566240.1	NO_PEAK	1	EFTUD2	CNOT1_ENST00000566240.1	0.83844	0.85249	[[42, 160]]	0.94099	0.91199	0.512446	0.926
PABPN1	RTKN_ENST00000640304.1	NO_PEAK	1	HNRNPK	CLDND2_ENST00000593841.1	0.89946	0.85246	[[85, 367]]	0.88004	0.9825	0.288306	0.923295
PRPF39	TMUB1_ENST00000476627.5	FULL	1	PCBP2	SSBP4_ENST00000599699.2	0.79687	0.85224	[[1030, 1355]]	0.8589	1	0.215262	0.920415	3	1189
PRPF39	TMUB1_ENST00000476627.5	NO_LS2D	1	PCBP2	SSBP4_ENST00000599699.2	0.79687	0.85224	[[1030, 1355]]	0.8589	1	0.215262	0.920415	1	1191
TIAL1	SBF1_ENST00000686421.1	NO_PEAK	1	HNRNPK	NECAB3_ENST00000473892.1	0.8644	0.85202	[[951, 1202]]	0.8938	0.96224	0.299434	0.924665
PABPN1	ZNF444_ENST00000591564.1	NO_LS2D	1	PRPF8	H3-3B_ENST00000586270.5	0.4819	0.85194	[[905, 983]]	0.96721	0.89463	0.256496	0.924872	0	944
TIAL1	BCL2L2_ENST00000554635.1	NO_PEAK	3	DDX59	SLC35C1_ENST00000530471.1	0.66496	0.85176	[[239, 454]]	0.86281	1	0.247266	0.92046
PABPN1	NR1H3_ENST00000437276.1	FULL	1	DDX3X	TRAPPC1_ENST00000303731.9	0.59698	0.85117	[[1719, 1987]]	0.81746	1	0.234494	0.924652	2	1851
PABPN1	NR1H3_ENST00000437276.1	NO_LS2D	1	DDX3X	TRAPPC1_ENST00000303731.9	0.59698	0.85117	[[1719, 1987]]	0.81746	1	0.234494	0.924652	3	1850
PABPN1	MSH5_ENST00000416964.5	NO_PEAK	4	UPF1	WDR83OS_ENST00000222190.9	0.69467	0.85102	[[25, 249]]	0.86281	1	0.232628	0.920101
ZC3H7B	MSMP_ENST00000436428.3	NO_PEAK	2	PCBP2	SLC35C1_ENST00000530471.1	0.68082	0.84944	[[211, 512]]	0.86322	1	0.266184	0.919381
ZC3H7B	LILRB2_ENST00000620625.4	NO_LSSEQ	1	TIA1	RPS3A_ENST00000503002.5	0.292	0.84917	[[879, 962]]	0.96892	0.88444	0.241962	0.9225	5	925
PRPF39	AXIN2_ENST00000544103.2	NO_PEAK	5	HNRNPK	SH3BGRL3_ENST00000319041.6	0.83962	0.84826	[[1022, 1279]]	0.85714	1	0.199334	0.918229
TIAL1	KHSRP_ENST00000594496.5	FULL	1	UPF1	COA3_ENST00000328434.8	0.62342	0.84781	[[77, 337]]	0.86957	1	0.24652	0.919571	9	198
TIAL1	KHSRP_ENST00000594496.5	NO_LS2D	1	UPF1	COA3_ENST00000328434.8	0.62342	0.84781	[[77, 337]]	0.86957	1	0.24652	0.919571	8	199
ZC3H7B	CYCS_ENST00000413447.1	FULL	1	DDX3X	DCK_ENST00000509617.1	0.80303	0.84772	[[1270, 1528]]	0.90535	0.9477	0.27723	0.923743	0	1399
ZC3H7B	CYCS_ENST00000413447.1	NO_PEAK	1	DDX3X	DCK_ENST00000509617.1	0.80303	0.84772	[[1270, 1528]]	0.90535	0.9477	0.27723	0.923743
TIAL1	TRAF4_ENST00000454852.6	NO_PEAK	4	HNRNPK	SH3BGRL3_ENST00000319041.6	0.75901	0.84698	[[1445, 1749]]	0.85897	1	0.275862	0.917743
C17ORF85	FIZ1_ENST00000587414.1	NO_PEAK	1	AQR	TMEM259_ENST00000586285.2	0.85884	0.84652	[[420, 614]]	0.85837	1	0.196946	0.917459
NF90	DUS3L_ENST00000592491.1	NO_PEAK	2	DDX43	SOCS2_ENST00000547229.1	0.72533	0.84636	[[781, 1086]]	0.85509	1	0.220554	0.917102
PABPN1	BCS1L_ENST00000426649.5	NO_LSSEQ	1	PPIG	BCS1L_ENST00000436603.1	0.16834	0.84635	[[261, 303], [557, 603], [695, 733], [931, 972], [987, 1019], [1182, 1218]]	0.87108	1	0.429622	0.919258	5	1195
PRPF39	AXIN2_ENST00000544103.2	FULL	1	APOBEC3C	IFITM1_ENST00000408968.4	0.57063	0.84553	[[1043, 1309]]	0.86356	1	0.242558	0.917623	3	1173
PRPF39	TRIM28_ENST00000597968.1	NO_PEAK	1	HNRNPK	CLDND2_ENST00000593841.1	0.87563	0.84523	[[69, 247]]	0.85763	1	0.203446	0.91675
PABPN1	PKD1_ENST00000561668.5	NO_LSSEQ	1	PPIG	PKD1_ENST00000561668.5	0.29	0.84486	[[185, 284], [545, 584], [899, 995]]	0.8569	1	0.523126	0.9165	2	945
PRPF39	ZFPL1_ENST00000526791.1	NO_LS2D	1	MBNL1	PABPC1_ENST00000521067.1	0.8121	0.84438	[[88, 251]]	0.93505	0.90971	0.188112	0.922	2	167
ZC3H7B	CHCHD1_ENST00000372833.6	FULL	2	XRN2	GPX4_ENST00000585362.6	0.46996	0.84365	[[59, 256], [392, 506]]	0.84746	1	0.230848	0.915254	48	401
ZC3H7B	CHCHD1_ENST00000372833.6	NO_LS2D	1	XRN2	GPX4_ENST00000585362.6	0.46996	0.84365	[[59, 256], [392, 506]]	0.84746	1	0.230848	0.915254	50	399
PRPF39	UBC_ENST00000535859.1	FULL	1	KHSRP	ANKHD1_ENST00000421706.1	0.30659	0.84312	[[770, 865]]	0.95952	0.88674	0.156666	0.92	7	824
PRPF39	SPON2_ENST00000514490.5	FULL	1	TARDBP	GPANK1_ENST00000440374.1	0.63252	0.84295	[[774, 933]]	0.927	0.91735	0.223064	0.921767	4	849
PRPF39	SPON2_ENST00000514490.5	NO_LS2D	1	TARDBP	GPANK1_ENST00000440374.1	0.63252	0.84295	[[774, 933]]	0.927	0.91735	0.223064	0.921767	5	848
TIAL1	TCIM_ENST00000315792.5	NO_LSSEQ	1	AKAP1	TCIM_ENST00000315792.5	0.22277	0.84226	[[445, 529], [567, 612], [779, 1004]]	0.8547	1	0.512812	0.915	5	482
PRPF39	SRRM2_ENST00000572883.1	FULL	1	ZNF622	ARL6IP4_ENST00000456762.3	0.62583	0.84203	[[595, 697]]	0.98488	0.86532	0.262478	0.916834	2	644
PRPF39	SRRM2_ENST00000572883.1	NO_LS2D	1	ZNF622	ARL6IP4_ENST00000456762.3	0.62583	0.84203	[[595, 697]]	0.98488	0.86532	0.262478	0.916834	3	643
PRPF39	TMEM256_ENST00000302422.4	NO_PEAK	1	PCBP2	SSBP4_ENST00000599699.2	0.8318	0.84106	[[551, 818]]	0.85332	1	0.247994	0.914271
PABPN1	SGSM2_ENST00000570431.1	NO_PEAK	4	BUD13	GIPR_ENST00000591322.1	0.72959	0.84103	[[939, 1182]]	0.80645	1	0.195162	0.918713
NF90	CACTIN_ENST00000591726.1	NO_PEAK	5	CSTF2T	ACTB_ENST00000417101.2	0.71723	0.84079	[[873, 1298]]	0.9043	1	0.193792	0.928727
TIAL1	SRSF8_ENST00000638426.1	FULL	1	FMR1	HNRNPM_ENST00000598999.1	0.36266	0.84059	[[1, 217]]	0.8547	1	0.159464	0.914185	30	79
TIAL1	SRSF8_ENST00000638426.1	FULL	2	FMR1	HNRNPM_ENST00000598999.1	0.36266	0.84059	[[1, 217]]	0.8547	1	0.159464	0.914185	7	102
TIAL1	SRSF8_ENST00000638426.1	NO_LS2D	1	FMR1	HNRNPM_ENST00000598999.1	0.36266	0.84059	[[1, 217]]	0.8547	1	0.159464	0.914185	38	71
TIAL1	SRSF8_ENST00000638426.1	NO_LS2D	2	FMR1	HNRNPM_ENST00000598999.1	0.36266	0.84059	[[1, 217]]	0.8547	1	0.159464	0.914185	9	100
ZC3H7B	OXTR_ENST00000431493.1	NO_PEAK	5	PCBP1	GRINA_ENST00000530898.1	0.78644	0.83983	[[1091, 1422]]	0.89767	1	0.154246	0.925587
PABPN1	TMUB1_ENST00000462940.1	NO_PEAK	1	UPF1	TMUB1_ENST00000653405.1	0.95	0.83972	[[157, 480]]	0.87489	1	0.245152	0.917674
PABPN1	PREB_ENST00000430533.1	FULL	1	HNRNPK	RNF31_ENST00000560875.1	0.54002	0.83965	[[323, 622]]	0.85813	1	0.300742	0.914184	4	468
PABPN1	PREB_ENST00000430533.1	FULL	2	HNRNPK	RNF31_ENST00000560875.1	0.54002	0.83965	[[323, 622]]	0.85813	1	0.300742	0.914184	6	478
PABPN1	LMBR1L_ENST00000552449.1	NO_PEAK	3	PCBP2	SSBP4_ENST00000599699.2	0.63094	0.83954	[[733, 1093]]	0.85059	1	0.242278	0.913259
TIAL1	NEDD4L_ENST00000617539.1	FULL	1	PRPF8	TMEM259_ENST00000586285.2	0.67587	0.8395	[[341, 536]]	0.88714	0.95524	0.247564	0.918378	5	443
PABPN1	SKIV2L_ENST00000483553.5	FULL	1	UPF1	HGS_ENST00000573320.2	0.51544	0.83805	[[1527, 1878]]	0.85226	1	0.1964	0.912684	1	1703
PABPN1	SKIV2L_ENST00000483553.5	NO_LS2D	1	UPF1	HGS_ENST00000573320.2	0.51544	0.83805	[[1527, 1878]]	0.85226	1	0.1964	0.912684	1	1701
PABPN1	PPAN_ENST00000444703.1	NO_LS2D	2	DDX6	SRRM2_ENST00000573692.1	0.69931	0.83756	[[825, 1074]]	0.8527	1	0.252416	0.9125	2	947
NF90	DUS3L_ENST00000585587.1	NO_PEAK	5	DDX43	ZNF692_ENST00000528141.5	0.58376	0.83706	[[810, 941]]	0.97757	0.86685	0.237982	0.914915
PABPN1	PREB_ENST00000430533.1	NO_LS2D	1	HNRNPK	DAXX_ENST00000429531.1	0.66139	0.83698	[[319, 603]]	0.85034	1	0.290226	0.911956	4	465
CAPRIN1	GPR137_ENST00000536282.1	FULL	1	UPF1	GPX1_ENST00000643797.1	0.45408	0.8369	[[319, 445]]	0.96226	0.87865	0.23734	0.916375	1	383
PABPN1	HGS_ENST00000570652.2	NO_LS2D	1	EFTUD2	HGS_ENST00000676879.1	0.42545	0.83637	[[345, 655]]	0.88434	1	0.161328	0.919554	2	502
PABPN1	PKN1_ENST00000592960.1	NO_PEAK	2	PCBP2	CLPTM1_ENST00000586915.1	0.85077	0.83626	[[747, 924]]	0.80108	1	0.269154	0.915973
TIAL1	PCGF2_ENST00000610747.1	NO_PEAK	1	PCBP2	PCGF2_ENST00000610747.1	0.987	0.83554	[[1199, 1333], [1408, 1577]]	0.86508	0.97806	0.549934	0.914
PABPN1	ZNF444_ENST00000591564.1	NO_PEAK	3	DDX6	SRRM2_ENST00000573692.1	0.79412	0.83515	[[745, 985]]	0.85034	1	0.241396	0.911066
PABPN1	WDR45_ENST00000475977.2	NO_LS2D	1	UCHL5	SLF2_ENST00000609386.1	0.49535	0.83461	[[49, 422]]	0.88574	1	0.210496	0.919576	4	239
PRPF39	TMEM18_ENST00000418447.1	NO_PEAK	3	PCBP1	GRINA_ENST00000530898.1	0.75423	0.83445	[[776, 1030]]	0.84136	1	0.218308	0.90994
CAPRIN1	GPR137_ENST00000536282.1	NO_LS2D	1	EIF4E	GSK3A_ENST00000676537.1	0.46111	0.83423	[[277, 502]]	0.86646	1	0.16065	0.913568	0	389
C22ORF28	TMC4_ENST00000619510.4	FULL	1	PCBP2	UBE2M_ENST00000596985.1	0.62485	0.83374	[[213, 395]]	0.84818	1	0.269698	0.910141	2	306
C22ORF28	TMC4_ENST00000619510.4	NO_PEAK	2	PCBP2	UBE2M_ENST00000596985.1	0.62485	0.83374	[[213, 395]]	0.84818	1	0.269698	0.910141
PABPN1	HEPN1_ENST00000408930.6	NO_LS2D	1	PCBP2	LPAR2_ENST00000588461.1	0.44127	0.83345	[[387, 518]]	0.93297	0.90511	0.262106	0.91716	5	447
PABPN1	ZNF444_ENST00000591564.1	NO_PEAK	2	DROSHA	SRRM2_ENST00000573692.1	0.81199	0.8334	[[746, 988]]	0.8489	1	0.217132	0.910056
PRPF39	SBF1_ENST00000692006.1	NO_PEAK	4	PCBP2	SLC35C1_ENST00000530471.1	0.82033	0.83303	[[193, 494]]	0.84283	1	0.229626	0.909284
PRPF39	ZGPAT_ENST00000431125.1	NO_PEAK	3	HNRNPK	CLDND2_ENST00000593841.1	0.81771	0.83134	[[77, 301]]	0.84602	1	0.198454	0.908726
PRPF39	MIF_ENST00000613839.2	NO_PEAK	1	AQR	MIF_ENST00000613839.2	1.01325	0.83103	[[699, 819], [938, 1058]]	0.84531	1	0.541588	0.9085
TIAL1	ITGB7_ENST00000551319.5	NO_LS2D	1	DDX3X	COASY_ENST00000587157.1	0.44808	0.83039	[[3, 281]]	0.84112	1	0.274922	0.907776	1	141
PRPF39	VWA1_ENST00000471398.1	NO_PEAK	3	UPF1	TMUB1_ENST00000653405.1	0.93051	0.82988	[[41, 394]]	0.84735	1	0.271874	0.90819
ZC3H7B	ZNF75A_ENST00000612186.1	FULL	1	UPF1	COA3_ENST00000328434.8	0.23551	0.82983	[[45, 270]]	0.84487	1	0.244708	0.90786	20	177
ZC3H7B	ZNF75A_ENST00000612186.1	NO_LS2D	1	UPF1	COA3_ENST00000328434.8	0.23551	0.82983	[[45, 270]]	0.84487	1	0.244708	0.90786	5	152
ZC3H7B	ZNF75A_ENST00000612186.1	NO_LS2D	2	UPF1	COA3_ENST00000328434.8	0.23551	0.82983	[[45, 270]]	0.84487	1	0.244708	0.90786	18	175
ZC3H7B	VCP_ENST00000681125.1	NO_LS2D	1	UCHL5	H2BC9_ENST00000619466.3	0.32241	0.82959	[[144, 426]]	0.91013	1	0.144214	0.929715	2	283
PABPN1	DDX11_ENST00000545115.5	NO_PEAK	4	DDX6	SRRM2_ENST00000573692.1	0.74322	0.82944	[[1223, 1606]]	0.86246	1	0.221004	0.910819
PABPN1	DDX11_ENST00000545115.5	NO_PEAK	3	DROSHA	SRRM2_ENST00000573692.1	0.74872	0.82811	[[1224, 1609]]	0.86149	1	0.19674	0.910088
ZC3H7B	TRMT1_ENST00000588746.5	NO_PEAK	4	DDX6	SRRM2_ENST00000573692.1	0.79303	0.82778	[[863, 1154]]	0.85158	1	0.250276	0.907887
PABPN1	TMEM259_ENST00000586285.2	FULL	1	HNRNPK	C20orf144_ENST00000375222.4	0.6523	0.82725	[[85, 221]]	0.95875	0.87284	0.27919	0.911411	2	155
PABPN1	HNRNPM_ENST00000598999.1	FULL	1	PCBP2	PPT2_ENST00000475020.1	0.47062	0.82711	[[100, 311]]	0.83333	1	0.230222	0.905523	3	202
PRPF39	SLC6A8_ENST00000413787.1	NO_PEAK	3	DDX6	SRRM2_ENST00000573692.1	0.78651	0.82622	[[979, 1329]]	0.86143	1	0.260006	0.909379
ZC3H7B	TRMT1_ENST00000588746.5	NO_PEAK	1	DROSHA	SRRM2_ENST00000573692.1	0.82059	0.82588	[[864, 1157]]	0.85	1	0.25723	0.906789
PRPF39	SLC6A8_ENST00000413787.1	NO_PEAK	4	DROSHA	SRRM2_ENST00000573692.1	0.77948	0.82507	[[980, 1332]]	0.8606	1	0.238232	0.908745
PRPF39	NEU4_ENST00000625706.1	FULL	1	IGF2BP2	TRIM21_ENST00000533692.1	0.51398	0.82493	[[158, 397]]	0.84034	1	0.258804	0.904952	0	277
PRPF39	PARP2_ENST00000539930.1	NO_PEAK	4	SF3B4	PARP2_ENST00000539930.1	0.644	0.82417	[[1801, 1894]]	1	0.83963	0.50092	0.9045
PABPN1	WDR45_ENST00000475977.2	FULL	1	PCBP2	SLC35C1_ENST00000530471.1	0.50961	0.82409	[[281, 596]]	0.84709	1	0.263754	0.905507	26	464
PABPN1	WDR45_ENST00000475977.2	FULL	2	PCBP2	SLC35C1_ENST00000530471.1	0.50961	0.82409	[[281, 596]]	0.84709	1	0.263754	0.905507	44	482
CAPRIN1	OR1I1_ENST00000209540.2	NO_PEAK	3	PCBP2	MLXIP_ENST00000377037.3	0.72253	0.82394	[[279, 522]]	0.81095	1	0.22066	0.904121
PRPF39	CSNK1G2_ENST00000585959.2	FULL	2	XRCC6	HAGHL_ENST00000562187.1	0.71886	0.82353	[[154, 431]]	0.83789	1	0.198598	0.903991	1	293
TIAL1	HNRNPH1_ENST00000523136.1	NO_PEAK	3	TRA2A	NCBP3_ENST00000576523.1	0.5455	0.82313	[[602, 777]]	0.84481	1	0.309882	0.904711
ZC3H7B	CHCHD10_ENST00000517886.1	FULL	1	PCBP2	SLC35C1_ENST00000530471.1	0.73015	0.82286	[[416, 850]]	0.85795	1	0.212472	0.90727	48	681
ZC3H7B	CHCHD10_ENST00000517886.1	NO_LS2D	1	PCBP2	SLC35C1_ENST00000530471.1	0.73015	0.82286	[[416, 850]]	0.85795	1	0.212472	0.90727	47	680
ZC3H7B	CHCHD10_ENST00000626041.1	FULL	1	PCBP2	SLC35C1_ENST00000530471.1	0.73015	0.82286	[[416, 850]]	0.85795	1	0.212472	0.90727	48	681
ZC3H7B	CHCHD10_ENST00000626041.1	NO_LS2D	1	PCBP2	SLC35C1_ENST00000530471.1	0.73015	0.82286	[[416, 850]]	0.85795	1	0.212472	0.90727	47	680
ZC3H7B	OXTR_ENST00000431493.1	NO_LSSEQ	1	GEMIN5	TAF10_ENST00000693612.1	0.13334	0.82283	[[1139, 1197]]	0.97883	0.84251	0.24853	0.906487	1	1169
NF90	S1PR4_ENST00000246115.5	FULL	2	HNRNPK	CLDND2_ENST00000593841.1	0.80722	0.82265	[[190, 618]]	0.84519	1	0.164738	0.904557	3	401
NF90	S1PR4_ENST00000246115.5	NO_LS2D	1	HNRNPK	CLDND2_ENST00000593841.1	0.80722	0.82265	[[190, 618]]	0.84519	1	0.164738	0.904557	6	398
TIAL1	RACK1_ENST00000509148.1	NO_PEAK	3	PCBP2	PPT2_ENST00000453393.1	0.47469	0.82248	[[587, 728]]	0.92379	0.89892	0.338722	0.911055
PRPF39	SLC39A4_ENST00000526658.1	NO_PEAK	2	PCBP2	SLC35C1_ENST00000530471.1	0.82773	0.8219	[[345, 794]]	0.84615	1	0.210178	0.904389
PABPN1	NUP85_ENST00000578987.1	FULL	1	HNRNPK	MMP24OS_ENST00000424358.1	0.41347	0.82181	[[274, 498]]	0.85616	0.96406	0.29365	0.907903	4	382
PABPN1	NUP85_ENST00000578987.1	NO_LS2D	1	HNRNPK	MMP24OS_ENST00000424358.1	0.41347	0.82181	[[274, 498]]	0.85616	0.96406	0.29365	0.907903	1	385
ZC3H7B	CHCHD1_ENST00000372837.3	NO_PEAK	4	UPF1	TMUB1_ENST00000653405.1	0.67522	0.82064	[[42, 342]]	0.83463	1	0.236496	0.902202
ZC3H7B	TRMT1_ENST00000586224.5	NO_PEAK	4	DDX6	SRRM2_ENST00000573692.1	0.80936	0.82023	[[850, 1196]]	0.8402	1	0.259668	0.902687
PRPF39	UBB_ENST00000577640.1	NO_LS2D	1	AKAP8L	ZNF580_ENST00000590190.1	0.69984	0.81996	[[296, 462]]	1	0.83517	0.252364	0.901921	1	380
ZC3H7B	TRMT1_ENST00000588746.5	FULL	1	PPIG	RUFY3_ENST00000514898.1	0.54086	0.81972	[[689, 884], [898, 1037]]	0.84765	1	0.201874	0.903734	1	785
PRPF39	SLC6A8_ENST00000429147.1	NO_LS2D	1	SF3B4	SLC6A8_ENST00000429147.1	0.50092	0.81937	[[412, 454], [628, 728]]	0.88742	0.93326	0.50092	0.909045	2	435
PRPF39	SLC6A8_ENST00000442457.1	NO_PEAK	2	DDX6	SRRM2_ENST00000573692.1	0.87026	0.81904	[[784, 1049]]	0.84317	1	0.278946	0.902618
ZC3H7B	VCP_ENST00000681125.1	NO_LS2D	2	KHSRP	PABPC4_ENST00000530186.1	0.27331	0.81869	[[83, 290]]	0.77667	1	0.156298	0.907202	20	166
ZC3H7B	VCP_ENST00000681125.1	NO_LS2D	3	KHSRP	PABPC4_ENST00000530186.1	0.27331	0.81869	[[83, 290]]	0.77667	1	0.156298	0.907202	19	167
ZC3H7B	TRMT1_ENST00000586224.5	NO_PEAK	1	DROSHA	SRRM2_ENST00000573692.1	0.84101	0.8183	[[851, 1199]]	0.83855	1	0.266622	0.901551
PRPF39	TRIM28_ENST00000597968.1	NO_PEAK	2	CSTF2T	TRIM28_ENST00000597968.1	0.83844	0.81815	[[141, 244]]	0.93136	0.88794	0.515494	0.9085
PABPN1	TPM2_ENST00000607559.1	NO_LS2D	1	PPIG	TPM2_ENST00000607559.1	0.523126	0.8181	[[208, 275], [445, 493], [1027, 1083], [1227, 1299]]	0.95222	0.87	0.523126	0.907	2	471
NF90	DUS3L_ENST00000592491.1	NO_PEAK	5	MBNL1	TMEM91_ENST00000535712.1	0.64472	0.81793	[[784, 1100]]	0.83418	1	0.246	0.900806
PABPN1	ZFAND2B_ENST00000425849.1	NO_PEAK	1	MBNL1	TMEM91_ENST00000535712.1	0.65468	0.81725	[[792, 1158]]	0.83403	1	0.271838	0.90045
PABPN1	SFTA2_ENST00000383539.4	NO_LSSEQ	1	DDX24	SFTA2_ENST00000383539.4	0.203	0.81722	[[152, 206], [215, 229], [317, 352], [365, 388], [679, 780]]	0.89932	0.91812	0.482386	0.9085	2	332
PRPF39	SLC6A8_ENST00000442457.1	NO_PEAK	5	DROSHA	SRRM2_ENST00000573692.1	0.82603	0.81722	[[785, 1052]]	0.84175	1	0.257172	0.901571
ZC3H7B	PCGF3_ENST00000620529.1	FULL	1	EFTUD2	GTPBP3_ENST00000600610.5	0.45701	0.81721	[[1395, 1518]]	0.94923	0.87144	0.302888	0.906767	7	1449
TIAL1	TRAF4_ENST00000454852.6	NO_PEAK	2	PCBP1	GRINA_ENST00000530898.1	0.79554	0.81651	[[1262, 1698]]	0.84603	1	0.245742	0.902077
TIAL1	CFL2_ENST00000673315.1	FULL	1	ELAVL1	ACTB_ENST00000464611.1	0.43255	0.81646	[[84, 356], [682, 819]]	0.8692	1	0.312214	0.908555	1	749
TIAL1	CFL2_ENST00000673315.1	NO_LS2D	1	ELAVL1	ACTB_ENST00000464611.1	0.43255	0.81646	[[84, 356], [682, 819]]	0.8692	1	0.312214	0.908555	0	750
ZC3H7B	CGB8_ENST00000448456.4	NO_PEAK	1	UPF1	TMUB1_ENST00000653405.1	0.90721	0.81611	[[42, 374]]	0.84034	1	0.239036	0.900835
PRPF39	PIH1D1_ENST00000597577.5	NO_LS2D	1	DDX59	CRACR2B_ENST00000527089.5	0.63391	0.81548	[[1192, 1362]]	0.94575	0.87429	0.284962	0.906217	11	1266
NF90	H4C2_ENST00000377745.5	NO_PEAK	1	ZRANB2	H4C2_ENST00000377745.5	0.57634	0.8148	[[224, 340]]	0.83195	1	0.470128	0.899
PRPF39	UBC_ENST00000546271.1	NO_PEAK	5	MBNL1	TMEM91_ENST00000535712.1	0.62074	0.8148	[[705, 1050]]	0.83195	1	0.239116	0.899
PRPF39	UBB_ENST00000395839.5	FULL	1	TARDBP	ESRRA_ENST00000468670.2	0.43977	0.8147	[[27, 352]]	0.85066	1	0.192908	0.902409	4	193
PRPF39	UBB_ENST00000395839.5	NO_LS2D	1	TARDBP	ESRRA_ENST00000468670.2	0.43977	0.8147	[[27, 352]]	0.85066	1	0.192908	0.902409	5	194
TIAL1	BCL2L2_ENST00000554635.1	FULL	1	FUS	ZNF692_ENST00000533647.1	0.48806	0.81462	[[352, 479]]	0.92492	0.89018	0.257806	0.906942	1	416
PRPF39	ZFPL1_ENST00000526791.1	NO_PEAK	2	DDX43	UPF3A_ENST00000492270.1	0.93048	0.81446	[[29, 280]]	0.8294	1	0.29855	0.898543
C22ORF28	KIR3DL2_ENST00000617195.1	NO_LSSEQ	2	SRSF1	GPALPP1_ENST00000611650.1	0.13334	0.81441	[[188, 516]]	0.82184	1	0.20884	0.897914	30	322
ZC3H7B	PINLYP_ENST00000562365.2	NO_PEAK	5	PCBP2	SLC35C1_ENST00000530471.1	0.60232	0.81438	[[157, 418]]	0.83195	1	0.235916	0.898798
PRPF39	CNTROB_ENST00000570782.1	FULL	1	GTF2F1	SETD1A_ENST00000452917.3	0.80561	0.81424	[[118, 357]]	0.8452	0.97546	0.241016	0.902034	1	236
PRPF39	CNTROB_ENST00000570782.1	NO_PEAK	2	GTF2F1	SETD1A_ENST00000452917.3	0.80561	0.81424	[[118, 357]]	0.8452	0.97546	0.241016	0.902034
PABPN1	POMT1_ENST00000684399.1	FULL	2	UPF1	POMT1_ENST00000684399.1	0.49834	0.81395	[[445, 504], [519, 650]]	0.83126	1	0.492436	0.8985	19	455
PABPN1	POMT1_ENST00000684399.1	NO_LS2D	1	UPF1	POMT1_ENST00000684399.1	0.35467	0.81395	[[445, 504], [519, 650]]	0.83126	1	0.492436	0.8985	3	581
PABPN1	ZBTB22_ENST00000448500.1	NO_LS2D	2	PPIG	ZBTB22_ENST00000448500.1	0.523126	0.81395	[[295, 340], [604, 656], [734, 798], [927, 998], [1186, 1218], [1301, 1340]]	0.83126	1	0.523126	0.8985	79	238
PABPN1	MSH5_ENST00000416964.5	NO_PEAK	5	AQR	MBD6_ENST00000547844.1	0.6764	0.81394	[[21, 302]]	0.78886	1	0.226232	0.899791
TIAL1	ELMOD2_ENST00000507667.1	NO_PEAK	2	UPF1	TMUB1_ENST00000653405.1	0.85156	0.81388	[[47, 366]]	0.83333	1	0.247916	0.898734
TIAL1	ORMDL3_ENST00000581284.5	FULL	1	AQR	MBD6_ENST00000547844.1	0.48411	0.81386	[[84, 493]]	0.7775	1	0.222868	0.902412	6	294
TIAL1	ORMDL3_ENST00000581284.5	NO_LS2D	1	AQR	MBD6_ENST00000547844.1	0.48411	0.81386	[[84, 493]]	0.7775	1	0.222868	0.902412	8	296
C22ORF28	HOOK2_ENST00000588052.5	FULL	1	PRPF8	METTL26_ENST00000565163.5	0.54843	0.81375	[[1202, 1450]]	0.89961	0.9139	0.273972	0.906962	2	1324
C22ORF28	HOOK2_ENST00000588052.5	NO_LS2D	1	PRPF8	METTL26_ENST00000565163.5	0.54843	0.81375	[[1202, 1450]]	0.89961	0.9139	0.273972	0.906962	3	1323
PABPN1	PKN1_ENST00000592960.1	NO_PEAK	5	PCBP1	GRINA_ENST00000530898.1	0.80539	0.81329	[[704, 964]]	0.83316	1	0.287594	0.898433
CAPRIN1	TRMT1_ENST00000588229.1	NO_LSSEQ	1	PRPF8	IRF1_ENST00000681458.1	0.13334	0.81328	[[352, 392]]	0.98082	0.84391	0.188898	0.901	4	368
TIAL1	RPS21_ENST00000343986.9	NO_LSSEQ	2	LARP4	RPS21_ENST00000343986.9	0.462736	0.81271	[[780, 814], [1205, 1214], [1364, 1390]]	0.97073	0.85079	0.462736	0.902	43	1166
ZC3H7B	SKP1_ENST00000523359.1	FULL	1	SLBP	H1-4_ENST00000304218.6	0.43072	0.81249	[[1171, 1528]]	0.77508	1	0.168184	0.901857	36	1385
PABPN1	TRMT1_ENST00000586224.5	FULL	1	DDX3X	COASY_ENST00000586771.1	0.63649	0.81228	[[11, 266]]	0.80806	1	0.245978	0.896486	9	147
PABPN1	TRMT1_ENST00000586224.5	NO_LS2D	1	DDX3X	COASY_ENST00000586771.1	0.63649	0.81228	[[11, 266]]	0.80806	1	0.245978	0.896486	9	147
NF90	JMJD8_ENST00000562824.5	FULL	1	CSTF2T	ACTB_ENST00000417101.2	0.83713	0.81224	[[1259, 1685]]	0.82314	1	0.183088	0.896815	12	1460
NF90	JMJD8_ENST00000562824.5	NO_LS2D	1	CSTF2T	ACTB_ENST00000417101.2	0.83713	0.81224	[[1259, 1685]]	0.82314	1	0.183088	0.896815	13	1459
CAPRIN1	OR1I1_ENST00000209540.2	NO_PEAK	1	PCBP2	SLC35C1_ENST00000530471.1	0.79123	0.81209	[[194, 477]]	0.83073	1	0.268492	0.89753
CAPRIN1	TRMT1_ENST00000588746.5	FULL	1	PPIG	RUFY3_ENST00000514898.1	0.54086	0.81208	[[689, 884], [898, 1037]]	0.84367	1	0.208246	0.89977	1	785
PABPN1	VCP_ENST00000681537.1	NO_PEAK	4	PCBP1	GRINA_ENST00000530898.1	0.7755	0.81189	[[899, 1330]]	0.81905	1	0.266994	0.896364
CAPRIN1	C12orf57_ENST00000540506.2	FULL	1	IGF2BP2	TRIM21_ENST00000533692.1	0.49851	0.81186	[[343, 823]]	0.84654	1	0.209572	0.90033	1	584
CAPRIN1	C12orf57_ENST00000540506.2	NO_LS2D	1	IGF2BP2	TRIM21_ENST00000533692.1	0.49851	0.81186	[[343, 823]]	0.84654	1	0.209572	0.90033	0	583
PABPN1	APEX1_ENST00000553368.1	FULL	1	BCLAF1	APEX1_ENST00000553368.1	0.474388	0.811	[[415, 447]]	0.98896	0.83629	0.474388	0.8985	0	431
PABPN1	APEX1_ENST00000553368.1	FULL	2	BCLAF1	APEX1_ENST00000553368.1	0.474388	0.811	[[415, 447]]	0.98896	0.83629	0.474388	0.8985	12	443
CAPRIN1	BCKDK_ENST00000561755.1	FULL	1	DDX3X	COASY_ENST00000587157.1	0.56253	0.81098	[[2, 221]]	0.82919	1	0.233896	0.896794	2	113
ZC3H7B	C12orf57_ENST00000540506.2	FULL	1	IGF2BP2	TRIM21_ENST00000533692.1	0.49851	0.81055	[[343, 823]]	0.84506	1	0.237868	0.899471	0	583
ZC3H7B	C12orf57_ENST00000540506.2	NO_LS2D	1	IGF2BP2	TRIM21_ENST00000533692.1	0.49851	0.81055	[[343, 823]]	0.84506	1	0.237868	0.899471	0	583
PABPN1	RPS16_ENST00000602153.5	NO_PEAK	1	G3BP1	RPS16_ENST00000602153.5	0.600004	0.80977	[[40, 99]]	0.93255	0.87899	0.600004	0.904
NF90	FSD1_ENST00000594438.1	NO_LSSEQ	1	EWSR1	ESRRA_ENST00000468670.2	0.19334	0.80971	[[22, 102]]	1	0.82781	0.200198	0.896	1	61
PRPF39	CNTROB_ENST00000570784.1	NO_PEAK	1	TARDBP	ESRRA_ENST00000468670.2	0.68383	0.80939	[[27, 283]]	0.82781	1	0.215268	0.895844
PRPF39	PRAF2_ENST00000376386.3	FULL	1	PRPF8	TMEM259_ENST00000586285.2	0.73586	0.80933	[[531, 806]]	0.83595	0.96488	0.225434	0.901793	5	663
PRPF39	PRAF2_ENST00000376386.3	NO_LS2D	1	PRPF8	TMEM259_ENST00000586285.2	0.73586	0.80933	[[531, 806]]	0.83595	0.96488	0.225434	0.901793	4	664
PABPN1	CD63_ENST00000548160.5	NO_PEAK	5	PCBP2	SLC35C1_ENST00000530471.1	0.80849	0.8091	[[280, 650]]	0.8216	1	0.251746	0.895028
TIAL1	RPL41_ENST00000501597.3	NO_LSSEQ	3	PABPC4	RPL41_ENST00000501597.3	0.544744	0.80871	[[47, 70], [183, 210], [597, 623], [891, 920]]	0.93155	0.87887	0.544744	0.9035	4	614
PRPF39	ARL6IP4_ENST00000439686.6	FULL	1	FMR1	NEDD4L_ENST00000617539.1	0.72165	0.80789	[[83, 502]]	0.78571	1	0.0976	0.895539	14	278
PRPF39	ARL6IP4_ENST00000439686.6	NO_LS2D	1	FMR1	NEDD4L_ENST00000617539.1	0.72165	0.80789	[[83, 502]]	0.78571	1	0.0976	0.895539	13	279
PRPF39	ZFPL1_ENST00000525509.1	NO_PEAK	5	DDX43	UPF3A_ENST00000492270.1	0.8731	0.80763	[[45, 340]]	0.82685	1	0.308082	0.894861
PABPN1	HNRNPH1_ENST00000523136.1	NO_PEAK	5	PUM2	MRPL34_ENST00000602206.1	0.50003	0.80681	[[665, 759]]	0.90229	0.90452	0.22273	0.903403
CAPRIN1	DAXX_ENST00000451280.1	FULL	1	BUD13	FLCN_ENST00000461699.1	0.20772	0.8063	[[128, 395]]	0.84831	1	0.172052	0.89871	1	262
CAPRIN1	DAXX_ENST00000451280.1	NO_LS2D	1	BUD13	FLCN_ENST00000461699.1	0.20772	0.8063	[[128, 395]]	0.84831	1	0.172052	0.89871	1	262
C22ORF28	TMC4_ENST00000615945.4	NO_LSSEQ	1	SUB1	RPS16_ENST00000602153.5	0.32428	0.80611	[[405, 500]]	0.838	1	0.207248	0.896114	7	459
PABPN1	SGSM2_ENST00000570431.1	NO_PEAK	5	DROSHA	SRRM2_ENST00000573692.1	0.72897	0.80601	[[951, 1295]]	0.82386	1	0.209064	0.89369
C22ORF28	TMC4_ENST00000615945.4	NO_PEAK	1	PCBP1	GRINA_ENST00000530898.1	0.68947	0.80505	[[602, 808]]	0.82065	1	0.243458	0.892838
NF90	IRF7_ENST00000533190.1	NO_PEAK	4	UPF1	TMUB1_ENST00000653405.1	0.91546	0.80478	[[38, 339]]	0.82304	1	0.232936	0.892983
CAPRIN1	OR1I1_ENST00000209540.2	NO_PEAK	2	DDX59	MLXIP_ENST00000377037.3	0.73174	0.80475	[[312, 591]]	0.79254	1	0.215716	0.892347
TIAL1	SRSF5_ENST00000554021.1	FULL	1	KHSRP	ZNF830_ENST00000578339.1	0.4052	0.80428	[[1085, 1384]]	0.77624	1	0.143042	0.894394	6	1240
TIAL1	BCL2L2_ENST00000554635.1	NO_PEAK	1	PCBP2	SLC35C1_ENST00000530471.1	0.84447	0.80369	[[176, 445]]	0.82305	1	0.284502	0.892446
PABPN1	APEX1_ENST00000553368.1	NO_LSSEQ	1	UPF1	SREBF1_ENST00000478616.1	0.15842	0.80345	[[413, 492]]	0.9266	0.8783	0.196172	0.901	0	452
CAPRIN1	OR1I1_ENST00000209540.2	NO_PEAK	4	ZC3H11A	PIEZO1_ENST00000518793.6	0.7159	0.80327	[[217, 493]]	0.84324	1	0.210626	0.896243
PRPF39	ZFPL1_ENST00000525509.1	FULL	1	DROSHA	HAGHL_ENST00000562187.1	0.48365	0.80319	[[152, 308]]	0.92525	0.87631	0.21994	0.901361	1	231
PRPF39	ZFPL1_ENST00000525509.1	NO_LS2D	1	DROSHA	HAGHL_ENST00000562187.1	0.48365	0.80319	[[152, 308]]	0.92525	0.87631	0.21994	0.901361	0	230
PRPF39	BANF1_ENST00000533166.5	NO_PEAK	5	PCBP2	TRAPPC1_ENST00000540486.5	0.92358	0.80296	[[23, 186]]	1	0.82246	0.239902	0.892014
PRPF39	TRIM28_ENST00000597968.1	FULL	1	GEMIN5	MRFAP1_ENST00000507420.1	0.4145	0.80258	[[80, 193]]	0.91684	0.88632	0.256778	0.901	1	135
PRPF39	UBB_ENST00000302182.8	NO_PEAK	5	HNRNPK	CLDND2_ENST00000291715.5	0.91081	0.80221	[[67, 281]]	0.96471	0.84595	0.213866	0.896777
PRPF39	UBB_ENST00000535788.1	NO_PEAK	5	HNRNPK	CLDND2_ENST00000291715.5	0.91081	0.80221	[[67, 281]]	0.96471	0.84595	0.214282	0.896777
ZC3H7B	INTS2_ENST00000583076.1	NO_LS2D	1	STAU2	GPS1_ENST00000578168.1	0.3875	0.80204	[[689, 961]]	0.8259	1	0.254088	0.892079	11	814
PRPF39	BANF1_ENST00000530204.1	FULL	1	MBNL1	PABPC1_ENST00000519363.1	0.78482	0.80182	[[246, 649]]	0.84133	1	0.202204	0.895207	0	447
PRPF39	BANF1_ENST00000530204.1	NO_LS2D	1	MBNL1	PABPC1_ENST00000519363.1	0.78482	0.80182	[[246, 649]]	0.84133	1	0.202204	0.895207	1	448
PRPF39	ZNF580_ENST00000592461.5	NO_PEAK	1	HNRNPK	CLDND2_ENST00000593841.1	0.89736	0.80178	[[70, 257]]	0.82169	1	0.217402	0.891337
PABPN1	PKD1_ENST00000561668.5	NO_PEAK	3	UPF1	TMUB1_ENST00000653405.1	0.85453	0.80009	[[39, 341]]	0.82034	1	0.226256	0.890336
PABPN1	HNRNPH1_ENST00000523136.1	FULL	1	FUBP3	PCBP1_ENST00000303577.7	0.38131	0.80004	[[651, 750]]	0.89604	0.90404	0.205768	0.9	1	699
TIAL1	ATP6V0C_ENST00000564973.1	NO_LS2D	1	MORC2	ATP6V0C_ENST00000564973.1	0.57634	0.79944	[[1029, 1193]]	0.91313	0.88674	0.515608	0.8995	46	1157
TIAL1	ATP6V0C_ENST00000564973.1	NO_PEAK	5	MORC2	ATP6V0C_ENST00000564973.1	0.81146	0.79944	[[1029, 1193]]	0.91313	0.88674	0.515608	0.8995
C22ORF28	SGSM3_ENST00000427834.5	FULL	1	UPF1	TMUB1_ENST00000653405.1	0.55641	0.79931	[[41, 373]]	0.82429	1	0.24857	0.890558	96	111
C22ORF28	SGSM3_ENST00000427834.5	NO_LS2D	1	UPF1	TMUB1_ENST00000653405.1	0.55641	0.79931	[[41, 373]]	0.82429	1	0.24857	0.890558	143	64
C22ORF28	SGSM3_ENST00000427834.5	NO_LS2D	2	UPF1	TMUB1_ENST00000653405.1	0.55641	0.79931	[[41, 373]]	0.82429	1	0.24857	0.890558	99	108
PABPN1	POMT1_ENST00000684399.1	NO_PEAK	3	CSTF2T	ACTB_ENST00000417101.2	0.55148	0.7984	[[546, 757]]	0.82762	1	0.273246	0.890747
NF90	HUS1B_ENST00000380907.3	NO_PEAK	2	MBNL1	TMEM91_ENST00000535712.1	0.84908	0.7978	[[776, 1131]]	0.81833	1	0.212932	0.888944
ZC3H7B	CRCT1_ENST00000368790.4	FULL	1	IGF2BP2	TRIM21_ENST00000533692.1	0.62504	0.79726	[[214, 568]]	0.82183	1	0.251416	0.889211	82	309
ZC3H7B	CRCT1_ENST00000368790.4	FULL	2	IGF2BP2	TRIM21_ENST00000533692.1	0.62504	0.79726	[[214, 568]]	0.82183	1	0.251416	0.889211	47	344
ZC3H7B	CRCT1_ENST00000368790.4	NO_LS2D	1	IGF2BP2	TRIM21_ENST00000533692.1	0.62504	0.79726	[[214, 568]]	0.82183	1	0.251416	0.889211	48	343
PABPN1	FLII_ENST00000577398.6	FULL	1	UPF1	TMUB1_ENST00000653405.1	0.54251	0.79707	[[31, 325]]	0.81766	1	0.234872	0.8885	95	83
PABPN1	FLII_ENST00000577398.6	NO_LS2D	1	UPF1	TMUB1_ENST00000653405.1	0.54251	0.79707	[[31, 325]]	0.81766	1	0.234872	0.8885	96	82
PRPF39	BANF1_ENST00000533166.5	NO_PEAK	3	PCBP2	TRAPPC1_ENST00000571739.5	0.92358	0.79695	[[18, 186]]	0.99487	0.82068	0.248734	0.889282
PRPF39	BANF1_ENST00000533166.5	NO_PEAK	4	PCBP2	TRAPPC1_ENST00000303731.9	0.92358	0.79657	[[17, 186]]	0.99487	0.81993	0.247758	0.889002
PABPN1	EDC4_ENST00000573985.5	FULL	1	HNRNPK	CLDND2_ENST00000593841.1	0.50616	0.79619	[[151, 594]]	0.82615	1	0.263774	0.889498	7	379
TIAL1	ELMOD2_ENST00000507667.1	FULL	1	HNRNPK	C20orf144_ENST00000375222.4	0.63996	0.79611	[[120, 264]]	0.92063	0.87666	0.277598	0.897449	1	193
ZC3H7B	ABCA7_ENST00000531467.5	FULL	1	PPIG	RUFY3_ENST00000514898.1	0.50779	0.796	[[547, 675], [684, 800]]	0.81699	1	0.204618	0.887888	38	573
PRPF39	SLC6A8_ENST00000442457.1	FULL	1	PPIG	RUFY3_ENST00000514898.1	0.47436	0.79522	[[613, 747], [756, 899]]	0.81031	1	0.24772	0.886694	1	828
PRPF39	SLC6A8_ENST00000442457.1	NO_LS2D	1	PPIG	RUFY3_ENST00000514898.1	0.47436	0.79522	[[613, 747], [756, 899]]	0.81031	1	0.24772	0.886694	2	829
PRPF39	SETD1A_ENST00000452917.3	NO_PEAK	1	GTF2F1	SETD1A_ENST00000452917.3	1.034	0.79456	[[127, 343]]	1	0.81566	0.478876	0.887
PRPF39	MTRNR2L8_ENST00000536684.3	NO_PEAK	1	PCBP2	SLC35C1_ENST00000530471.1	0.61717	0.79394	[[218, 524]]	0.81094	1	0.254434	0.886097
PABPN1	HEPN1_ENST00000408930.6	NO_LSSEQ	1	AKAP1	HEPN1_ENST00000408930.6	0.476758	0.79363	[[337, 451], [1275, 1317]]	0.92308	0.87218	0.476758	0.896	7	401
TIAL1	ILF3_ENST00000593061.5	NO_PEAK	2	HNRNPK	CLDND2_ENST00000593841.1	0.72906	0.7909	[[149, 590]]	0.8314	1	0.247214	0.888511
PABPN1	SLC12A4_ENST00000570616.1	NO_PEAK	3	BUD13	FLCN_ENST00000461699.1	0.62103	0.79062	[[64, 278]]	0.81301	1	0.18453	0.884712
PABPN1	YY1_ENST00000554371.1	FULL	2	UPF1	ARHGDIA_ENST00000580685.5	0.72909	0.79038	[[31, 228], [237, 332]]	0.81235	1	0.198712	0.8845	5	289
PRPF39	TMEM259_ENST00000586285.2	FULL	1	CPSF6	TMEM259_ENST00000586285.2	0.847	0.79038	[[542, 632]]	1	0.81235	0.489454	0.8845	4	591
PRPF39	TMEM259_ENST00000586285.2	NO_LS2D	1	CPSF6	TMEM259_ENST00000586285.2	0.847	0.79038	[[542, 632]]	1	0.81235	0.489454	0.8845	3	590
PRPF39	TMEM259_ENST00000586285.2	NO_LSSEQ	1	CPSF6	TMEM259_ENST00000586285.2	0.21	0.79038	[[542, 632]]	1	0.81235	0.489454	0.8845	1	586
PABPN1	LTB_ENST00000456113.2	FULL	1	PCBP2	SLC35C1_ENST00000526817.1	0.53669	0.79028	[[1184, 1457]]	0.89749	0.89279	0.248194	0.895133	11	1331
PABPN1	LTB_ENST00000456113.2	NO_LS2D	1	PCBP2	SLC35C1_ENST00000526817.1	0.53669	0.79028	[[1184, 1457]]	0.89749	0.89279	0.248194	0.895133	16	1336
C22ORF28	CTRL_ENST00000571044.5	NO_PEAK	1	PCBP1	GRINA_ENST00000530898.1	0.78133	0.78984	[[1367, 1782]]	0.79399	1	0.179158	0.882641
NF90	SLC43A3_ENST00000529748.1	FULL	1	CSTF2T	HMGB2_ENST00000506267.1	0.60267	0.78847	[[743, 874], [919, 1058], [1063, 1149]]	0.81103	1	0.240804	0.883383	3	991
NF90	SLC43A3_ENST00000529748.1	NO_LS2D	1	CSTF2T	HMGB2_ENST00000506267.1	0.60267	0.78847	[[743, 874], [919, 1058], [1063, 1149]]	0.81103	1	0.240804	0.883383	0	988
PRPF39	SNTB1_ENST00000520717.1	FULL	1	PPIG	SNTB1_ENST00000520717.1	0.93622	0.78787	[[574, 659]]	1	0.81037	0.487444	0.883	2	618
PRPF39	SNTB1_ENST00000520717.1	NO_LS2D	1	PPIG	SNTB1_ENST00000520717.1	0.89367	0.78787	[[574, 659]]	1	0.81037	0.487444	0.883	1	615
PRPF39	SNTB1_ENST00000520717.1	NO_PEAK	1	PPIG	SNTB1_ENST00000520717.1	0.93622	0.78787	[[574, 659]]	1	0.81037	0.487444	0.883
C17ORF85	SPEM1_ENST00000323675.4	NO_PEAK	4	ZC3H11A	PIEZO1_ENST00000518793.6	0.75306	0.7869	[[292, 660]]	0.82136	1	0.190034	0.884539
C22ORF28	CTRL_ENST00000571605.1	NO_PEAK	1	PCBP1	GRINA_ENST00000530898.1	0.78133	0.78678	[[1283, 1698]]	0.78723	1	0.179506	0.880668
ZC3H7B	SKP1_ENST00000523359.1	NO_LS2D	1	G3BP1	H2BC9_ENST00000619466.3	0.37402	0.78584	[[1302, 1529]]	0.85366	1	0.166868	0.894166	30	1385
ZC3H7B	PINLYP_ENST00000562365.2	NO_LS2D	1	IGF2BP2	TRIM21_ENST00000533692.1	0.4271	0.78572	[[170, 463]]	0.80906	1	0.26642	0.881764	3	313
PRPF39	SRRM2_ENST00000572883.1	NO_PEAK	5	HNRNPK	C19orf47_ENST00000584868.1	0.87104	0.78544	[[444, 666]]	0.92349	0.85912	0.195614	0.892419
PABPN1	PSMC5_ENST00000584880.5	NO_LSSEQ	1	UCHL5	SLF2_ENST00000609386.1	0.18752	0.78433	[[61, 361]]	0.83985	0.97176	0.250724	0.887947	1	212
ZC3H7B	PINLYP_ENST00000562365.2	FULL	1	ZC3H11A	PIEZO1_ENST00000518793.6	0.42249	0.78389	[[189, 486]]	0.8025	1	0.225266	0.879977	1	336
ZC3H7B	PINLYP_ENST00000562365.2	NO_LS2D	2	ZC3H11A	PIEZO1_ENST00000518793.6	0.42249	0.78389	[[189, 486]]	0.8025	1	0.225266	0.879977	2	339
PABPN1	SKIV2L_ENST00000483553.5	NO_PEAK	1	EFTUD2	SKIV2L_ENST00000483553.5	0.96067	0.78334	[[380, 638], [1627, 1812]]	0.83536	0.95745	0.48916	0.887
PRPF39	TMUB1_ENST00000492838.1	FULL	1	HNRNPK	HGS_ENST00000678748.1	0.63615	0.78278	[[805, 953]]	0.94502	0.84389	0.197086	0.888164	3	876
NF90	FSD1_ENST00000594438.1	FULL	1	EIF4E	SMARCD2_ENST00000577990.1	0.49574	0.78203	[[14, 243]]	0.80496	1	0.241836	0.879365	80	48
ZC3H7B	INTS2_ENST00000583076.1	FULL	1	DDX43	SOCS2_ENST00000547229.1	0.3552	0.78197	[[700, 967]]	0.77778	1	0.261626	0.877703	1	832
PRPF39	TMEM256_ENST00000576017.1	NO_PEAK	3	EIF4E	GSK3A_ENST00000676537.1	0.75327	0.78115	[[495, 774]]	0.81154	1	0.18651	0.880049
C22ORF28	TMC4_ENST00000619510.4	FULL	2	EIF4E	GSK3A_ENST00000676537.1	0.40218	0.78109	[[192, 490]]	0.84489	1	0.20015	0.889447	4	337
C22ORF28	TMC4_ENST00000619510.4	NO_LS2D	1	EIF4E	GSK3A_ENST00000676537.1	0.40218	0.78109	[[192, 490]]	0.84489	1	0.20015	0.889447	3	338
PRPF39	ZFPL1_ENST00000525509.1	NO_PEAK	2	GTF2F1	SETD1A_ENST00000452917.3	0.95321	0.7806	[[123, 315]]	0.89405	0.88657	0.231612	0.890281
PABPN1	HNRNPM_ENST00000598999.1	NO_PEAK	4	HNRNPK	CLDND2_ENST00000593841.1	0.7124	0.78053	[[91, 366]]	0.82034	1	0.30295	0.881686
NF90	HRAS_ENST00000397594.6	NO_PEAK	2	MBNL1	TMEM91_ENST00000535712.1	0.87917	0.78039	[[1075, 1499]]	0.82131	1	0.189148	0.881864
PABPN1	VCP_ENST00000681537.1	FULL	2	UPF1	VCP_ENST00000681537.1	0.86288	0.77963	[[639, 841], [928, 1054]]	0.84554	0.93977	0.492436	0.887	10	750
PABPN1	VCP_ENST00000681537.1	NO_PEAK	2	UPF1	VCP_ENST00000681537.1	0.86288	0.77963	[[639, 841], [928, 1054]]	0.84554	0.93977	0.492436	0.887
PABPN1	WDR83OS_ENST00000222190.9	NO_LS2D	1	EIF4E	NEDD4L_ENST00000617539.1	0.5119	0.7793	[[16, 207]]	0.93673	0.84759	0.308254	0.887126	2	109
PABPN1	TMUB1_ENST00000462940.1	NO_PEAK	4	AQR	TRAF4_ENST00000478021.1	0.86035	0.7784	[[257, 437]]	0.92343	0.86333	0.196372	0.888603
PRPF39	TRO_ENST00000416704.1	NO_PEAK	4	HNRNPK	METTL26_ENST00000568773.1	0.90954	0.77828	[[345, 572]]	0.9183	0.86056	0.197786	0.888137
PRPF39	SBF1_ENST00000692006.1	NO_PEAK	3	DDX24	SBF1_ENST00000692006.1	0.882	0.778	[[161, 367], [599, 666]]	0.85195	0.93	0.530056	0.887056
PABPN1	TYK2_ENST00000525976.5	NO_LSSEQ	1	UCHL5	EIF5_ENST00000559130.5	0.20833	0.77774	[[209, 263]]	1	0.80276	0.277452	0.876948	5	241
PRPF39	SLC6A8_ENST00000413787.1	NO_LSSEQ	2	RBFOX2	SLC6A8_ENST00000413787.1	0.15834	0.77751	[[1028, 1081]]	0.97862	0.81577	0.475774	0.8805	1	1055
TIAL1	HEPN1_ENST00000408930.6	NO_LS2D	1	HNRNPL	SGK2_ENST00000617268.1	0.83183	0.7771	[[35, 180]]	0.92621	0.85413	0.297208	0.886887	1	106
TIAL1	HEPN1_ENST00000408930.6	NO_PEAK	1	HNRNPL	SGK2_ENST00000617268.1	0.83183	0.7771	[[35, 180]]	0.92621	0.85413	0.297208	0.886887
CAPRIN1	DAXX_ENST00000451280.1	NO_LSSEQ	1	HNRNPK	CLDND2_ENST00000593841.1	0	0.77648	[[88, 374]]	0.77915	1	0.2061	0.874202
CAPRIN1	DAXX_ENST00000451280.1	NO_PEAK	3	HNRNPK	CLDND2_ENST00000593841.1	0.42364	0.77648	[[88, 374]]	0.77915	1	0.2061	0.874202
PRPF39	AXIN2_ENST00000544103.2	NO_LS2D	2	CSTF2T	HMGB2_ENST00000506267.1	0.57253	0.77636	[[823, 951], [999, 1147], [1152, 1243]]	0.80257	1	0.250378	0.876258	7	880
TIAL1	ILF3_ENST00000593061.5	NO_PEAK	3	EIF4E	SMARCD2_ENST00000577990.1	0.72822	0.77625	[[29, 597]]	0.88242	1	0.235894	0.906171
ZC3H7B	ZNF75A_ENST00000612186.1	NO_LSSEQ	1	MTPAP	HMGB2_ENST00000438704.6	0.14869	0.77605	[[182, 230]]	0.97037	0.82002	0.1941	0.88094	1	205
PABPN1	CCNL1_ENST00000468977.5	NO_LSSEQ	1	BCLAF1	CCNL1_ENST00000468977.5	0.30845	0.77542	[[22, 168], [219, 271], [979, 1070], [1168, 1281], [1519, 1606]]	0.80064	1	0.474388	0.8755	0	1224
TIAL1	SEPTIN2_ENST00000457874.1	NO_LSSEQ	1	BCLAF1	SEPTIN2_ENST00000457874.1	0.54	0.77461	[[1650, 1715]]	0.99735	0.80161	0.459688	0.8755	3	1679
C17ORF85	ICAM3_ENST00000592945.1	NO_PEAK	2	ZC3H11A	PIEZO1_ENST00000518793.6	0.56879	0.77455	[[190, 450]]	0.80321	1	0.227194	0.875508
ALKBH5	ICAM3_ENST00000592945.1	NO_PEAK	4	UCHL5	SLF2_ENST00000609386.1	0.55547	0.774	[[33, 274]]	0.78981	1	0.282396	0.873397
C22ORF28	ABCA7_ENST00000531467.5	NO_LS2D	1	AQR	MIF_ENST00000215754.8	0.48621	0.77358	[[347, 487], [626, 771]]	0.80792	1	0.267792	0.875973	1	697
PRPF39	CNTROB_ENST00000570782.1	NO_LS2D	1	HNRNPK	METTL26_ENST00000568773.1	0.52391	0.77307	[[176, 347]]	0.89159	0.88154	0.178034	0.8865	5	266
TIAL1	RNF181_ENST00000306368.9	FULL	1	DDX43	ZNF692_ENST00000528141.5	0.57778	0.77238	[[931, 1090]]	0.92481	0.85789	0.226392	0.885449	45	965
PABPN1	VPS39_ENST00000564994.5	NO_LS2D	1	IGF2BP2	TRIM21_ENST00000533692.1	0.45132	0.77165	[[236, 651]]	0.77671	1	0.260838	0.871191	2	445
PABPN1	TYK2_ENST00000525976.5	NO_LS2D	1	PCBP2	TRAPPC1_ENST00000540486.5	0.51947	0.77096	[[32, 265]]	0.91538	0.85777	0.243054	0.88441	10	158
PABPN1	KMT2B_ENST00000686920.1	FULL	1	AQR	MBD6_ENST00000547844.1	0.55921	0.7689	[[21, 241]]	0.87937	0.88976	0.203696	0.884428	2	129
PABPN1	KMT2B_ENST00000686920.1	NO_LS2D	1	AQR	MBD6_ENST00000547844.1	0.55921	0.7689	[[21, 241]]	0.87937	0.88976	0.203696	0.884428	8	123
CAPRIN1	BCKDK_ENST00000484226.2	FULL	1	HNRNPK	U2AF1L4_ENST00000601236.1	0.66991	0.76852	[[1173, 1283]]	0.99599	0.79453	0.20794	0.871611	2	1230
CAPRIN1	BCKDK_ENST00000484226.2	NO_LS2D	1	HNRNPK	U2AF1L4_ENST00000601236.1	0.66991	0.76852	[[1173, 1283]]	0.99599	0.79453	0.20794	0.871611	3	1231
TIAL1	APOC2_ENST00000585786.1	FULL	2	UPF1	GPS1_ENST00000578168.1	0.49436	0.76816	[[691, 847], [854, 994]]	0.78619	1	0.258724	0.869891	1	770
ALKBH5	ICAM3_ENST00000592945.1	NO_PEAK	2	ZC3H11A	PIEZO1_ENST00000518793.6	0.56879	0.76755	[[190, 450]]	0.7847	1	0.23134	0.869401
PRPF39	TMEM256_ENST00000576017.1	FULL	1	DDX59	PFAS_ENST00000578979.5	0.55746	0.76744	[[532, 617]]	0.97832	0.80712	0.258994	0.874498	13	587
PRPF39	RIC8A_ENST00000526982.1	NO_PEAK	3	HNRNPK	RNF31_ENST00000557991.5	0.84764	0.76681	[[218, 452]]	0.94724	0.82895	0.218502	0.878926
PABPN1	HNRNPM_ENST00000598999.1	NO_PEAK	5	TARDBP	ESRRA_ENST00000468670.2	0.69777	0.76623	[[25, 310]]	0.79428	1	0.262376	0.870045
C22ORF28	VCP_ENST00000681537.1	FULL	1	AKAP1	DAXX_ENST00000428268.1	0.4582	0.76585	[[615, 734]]	0.94077	0.8323	0.257222	0.879137	4	670
C22ORF28	VCP_ENST00000681537.1	NO_LS2D	1	AKAP1	DAXX_ENST00000428268.1	0.4582	0.76585	[[615, 734]]	0.94077	0.8323	0.257222	0.879137	12	662
PRPF39	RIC8A_ENST00000530889.1	NO_PEAK	2	IGF2BP2	ACD_ENST00000695735.1	0.88662	0.76557	[[114, 292]]	0.96083	0.81764	0.278028	0.876253
PRPF39	NEU4_ENST00000625706.1	NO_LSSEQ	1	NKRF	NEU4_ENST00000428592.1	0.245	0.76509	[[279, 339], [686, 783]]	0.88832	0.87685	0.5158	0.8825	1	310
PABPN1	ISYNA1_ENST00000578352.5	FULL	1	UPF1	TMUB1_ENST00000653405.1	0.72149	0.76456	[[114, 667]]	0.74662	1	0.208952	0.867608	25	365
NF90	H1-2_ENST00000343677.4	FULL	1	PUM1	H1-5_ENST00000331442.5	0.37766	0.7645	[[214, 276]]	0.97071	0.8178	0.261806	0.875262	0	245
C22ORF28	TMC4_ENST00000619510.4	NO_PEAK	3	BUD13	FLCN_ENST00000461699.1	0.62414	0.76327	[[78, 345]]	0.8102	1	0.21502	0.872257
TIAL1	SBF1_ENST00000686421.1	FULL	1	SF3B4	BEX2_ENST00000536889.1	0.6166	0.76321	[[1153, 1238]]	0.97592	0.80087	0.32031	0.871914	4	1199
TIAL1	SBF1_ENST00000686421.1	NO_LS2D	1	SF3B4	BEX2_ENST00000536889.1	0.6166	0.76321	[[1153, 1238]]	0.97592	0.80087	0.32031	0.871914	10	1205
PRPF39	ATF4_ENST00000680748.1	NO_PEAK	1	NKRF	DENND10_ENST00000472379.2	0.91853	0.76284	[[437, 528]]	0.95956	0.81641	0.257504	0.874875
PRPF39	ZNF581_ENST00000588537.1	FULL	1	DDX43	UPF3A_ENST00000492270.1	0.73264	0.76235	[[27, 528]]	0.83125	1	0.23263	0.878788	7	270
PRPF39	ZNF581_ENST00000588537.1	NO_LS2D	1	DDX43	UPF3A_ENST00000492270.1	0.73264	0.76235	[[27, 528]]	0.83125	1	0.23263	0.878788	1	276
PABPN1	SRRM2_ENST00000570539.1	FULL	1	FUS	SRRM2_ENST00000570539.1	0.61855	0.76225	[[143, 271], [387, 436]]	0.79051	1	0.543718	0.8675	0	411
PABPN1	PACSIN3_ENST00000533686.5	NO_PEAK	1	EIF4E	SMARCD2_ENST00000577990.1	0.73542	0.76095	[[76, 610]]	0.86125	1	0.267582	0.892
PABPN1	FLII_ENST00000577398.6	NO_PEAK	5	ZC3H11A	PIEZO1_ENST00000518793.6	0.80536	0.76064	[[219, 578]]	0.77928	1	0.192846	0.865107
PRPF39	EIF5_ENST00000559130.5	NO_PEAK	2	EFTUD2	EIF5_ENST00000559532.5	0.74444	0.76053	[[1094, 1160]]	1	0.7891	0.33167	0.866433
PRPF39	AP1G2_ENST00000553756.1	NO_PEAK	4	PPIG	JMJD8_ENST00000562824.5	0.80648	0.76022	[[1598, 1742]]	0.9521	0.81565	0.221744	0.874165
C22ORF28	TMEM89_ENST00000330862.4	NO_PEAK	5	MBNL1	TMEM91_ENST00000535712.1	0.75803	0.75898	[[665, 979]]	0.78802	1	0.289002	0.8655
PABPN1	ZNF444_ENST00000591564.1	NO_PEAK	1	MBNL1	TMEM91_ENST00000535712.1	0.82011	0.75884	[[704, 1035]]	0.78802	1	0.312742	0.865433
PRPF39	ZFPL1_ENST00000526791.1	NO_PEAK	5	MBNL1	PABPC1_ENST00000519363.1	0.88729	0.75838	[[109, 401]]	0.78966	1	0.22314	0.865507
PRPF39	UBC_ENST00000535859.1	NO_LSSEQ	1	AKAP1	SERF2_ENST00000403425.5	0.24096	0.75741	[[774, 891]]	0.92256	0.83935	0.217596	0.876438	0	832
TIAL1	HEPN1_ENST00000408930.6	FULL	1	SUB1	MMS19_ENST00000444411.5	0.5243	0.75734	[[36, 181]]	0.92385	0.83645	0.241284	0.87621	1	109
PRPF39	SLC6A8_ENST00000457723.1	NO_LSSEQ	1	RBFOX2	SLC6A8_ENST00000442457.1	0.15834	0.75402	[[620, 673]]	0.9546	0.81266	0.289638	0.8705	0	646
NF90	H2AC6_ENST00000377791.4	NO_PEAK	5	DDX3X	MYC_ENST00000641036.1	0.56056	0.75379	[[168, 350]]	0.78431	1	0.212506	0.862362
PABPN1	TMEM259_ENST00000586285.2	NO_LS2D	1	HNRNPK	RNASE1_ENST00000555698.5	0.63422	0.7537	[[4, 179]]	0.91946	0.83833	0.280066	0.874687	1	90
PRPF39	TMEM259_ENST00000586285.2	NO_PEAK	5	PRPF8	TMEM259_ENST00000586285.2	0.98512	0.7537	[[403, 623]]	0.89342	0.86098	0.51109	0.8765
PRPF39	ACTB_ENST00000417101.2	NO_LSSEQ	1	XRN2	ACTB_ENST00000417101.2	0.15791	0.75358	[[175, 237], [519, 539], [582, 675], [691, 740]]	0.81834	0.94598	0.517924	0.8715	0	206
PRPF39	DYNLL1_ENST00000550845.5	NO_PEAK	5	XRN2	TMSB4X_ENST00000380633.1	0.85114	0.75274	[[815, 909]]	0.97858	0.78971	0.25424	0.864995
PABPN1	PRICKLE4_ENST00000483200.2	NO_LS2D	1	HNRNPK	METTL26_ENST00000568077.5	0.59979	0.75175	[[441, 656]]	0.91226	0.84317	0.26707	0.874303	492	56
PABPN1	PRICKLE4_ENST00000483200.2	NO_LS2D	2	HNRNPK	METTL26_ENST00000568077.5	0.59979	0.75175	[[441, 656]]	0.91226	0.84317	0.26707	0.874303	430	118
TIAL1	SERPINH1_ENST00000526638.1	NO_PEAK	5	PABPC4	SERPINH1_ENST00000526638.1	0.65363	0.75119	[[260, 342], [358, 432], [757, 810]]	0.82689	0.93155	0.544744	0.872
PRPF39	AP1G2_ENST00000557189.5	NO_PEAK	3	PPIG	JMJD8_ENST00000562111.1	0.81184	0.75104	[[1610, 1750]]	0.95324	0.79941	0.24928	0.868534
PABPN1	PRICKLE4_ENST00000483200.2	FULL	1	HNRNPK	METTL26_ENST00000397665.6	0.59979	0.75096	[[441, 656]]	0.91226	0.84215	0.282738	0.873856	431	117
TIAL1	ATP6V0C_ENST00000564973.1	NO_LS2D	2	UPF1	ATP6V0C_ENST00000564973.1	0.55523	0.7497	[[801, 849], [851, 984], [1022, 1193]]	0.80099	0.96684	0.503296	0.866	1	916
PABPN1	BIRC7_ENST00000395306.1	NO_PEAK	4	MBNL1	TMEM91_ENST00000535712.1	0.83804	0.74928	[[947, 1371]]	0.79177	1	0.22761	0.86187
PABPN1	FCHSD1_ENST00000518499.1	NO_PEAK	3	MBNL1	TMEM91_ENST00000535712.1	0.75744	0.7488	[[1146, 1689]]	0.77596	1	0.275506	0.858523
C22ORF28	LCK_ENST00000373562.7	NO_PEAK	1	MBNL1	TMEM91_ENST00000535712.1	0.83397	0.74851	[[981, 1443]]	0.79745	1	0.292518	0.862999
ZC3H7B	LCK_ENST00000373562.7	NO_PEAK	1	MBNL1	TMEM91_ENST00000535712.1	0.83397	0.74851	[[981, 1443]]	0.79745	1	0.24882	0.862999
CAPRIN1	ICAM4_ENST00000340992.4	NO_LS2D	1	MBNL1	TMEM91_ENST00000535712.1	0.52452	0.74846	[[930, 1464]]	0.8	1	0.236954	0.863686	134	1331
CAPRIN1	ICAM4_ENST00000340992.4	NO_LS2D	2	MBNL1	TMEM91_ENST00000535712.1	0.52452	0.74846	[[930, 1464]]	0.8	1	0.236954	0.863686	147	1344
TIAL1	RPLP0_ENST00000550423.5	NO_LS2D	1	IGF2BP2	TRIM21_ENST00000533692.1	0.40129	0.74795	[[278, 788]]	0.7394	1	0.260954	0.856028	9	524
PABPN1	ILF3_ENST00000587941.1	NO_PEAK	4	UCHL5	ILF3_ENST00000587941.1	0.56495	0.74756	[[234, 266], [287, 389], [541, 631]]	0.77942	1	0.49462	0.8585
ZC3H7B	TRMT1_ENST00000586224.5	NO_PEAK	3	MBNL1	TMEM91_ENST00000535712.1	0.81135	0.74677	[[854, 1255]]	0.78186	1	0.234528	0.858591
ZC3H7B	TRMT1_ENST00000588746.5	NO_PEAK	3	MBNL1	TMEM91_ENST00000535712.1	0.81135	0.74594	[[822, 1239]]	0.78125	1	0.2458	0.858084
TIAL1	SRSF5_ENST00000554021.1	FULL	2	PUM1	POLR1D_ENST00000399696.3	0.43894	0.74518	[[1150, 1366]]	0.85222	0.89195	0.272552	0.874282	0	1258
ZC3H7B	BCKDK_ENST00000567682.1	NO_PEAK	5	MBNL1	TMEM91_ENST00000535712.1	0.55924	0.74512	[[703, 1060]]	0.7776	1	0.235616	0.857
PABPN1	LIME1_ENST00000476183.2	NO_PEAK	3	MBNL1	TMEM91_ENST00000535712.1	0.84725	0.74476	[[838, 1259]]	0.77813	1	0.24913	0.856924
ZC3H7B	CHCHD1_ENST00000372837.3	NO_PEAK	3	EIF4E	SMARCD2_ENST00000577990.1	0.72401	0.74471	[[45, 382]]	0.81807	1	0.172798	0.868445
PRPF39	SLC6A8_ENST00000442457.1	NO_PEAK	1	MBNL1	TMEM91_ENST00000535712.1	0.90685	0.74431	[[772, 1129]]	0.777	1	0.227552	0.8565
PABPN1	PRMT5_ENST00000553502.5	FULL	1	GRWD1	H2BC4_ENST00000396984.2	0.31588	0.74383	[[651, 858]]	0.7448	1	0.19401	0.853101	14	768
PABPN1	PRMT5_ENST00000553502.5	FULL	2	GRWD1	H2BC4_ENST00000396984.2	0.31588	0.74383	[[651, 858]]	0.7448	1	0.19401	0.853101	55	809
PRPF39	SLC6A8_ENST00000413787.1	NO_PEAK	1	MBNL1	TMEM91_ENST00000535712.1	0.90587	0.7433	[[1002, 1485]]	0.78645	1	0.243148	0.858039
PABPN1	IGSF1_ENST00000650945.1	FULL	1	UPF1	PREB_ENST00000456259.5	0.40352	0.74323	[[161, 641], [651, 813]]	0.79424	1	0.224496	0.860023	5	727
PABPN1	IGSF1_ENST00000650945.1	NO_LS2D	1	UPF1	PREB_ENST00000456259.5	0.40352	0.74323	[[161, 641], [651, 813]]	0.79424	1	0.224496	0.860023	3	729
C22ORF28	TRMT1_ENST00000588229.1	FULL	1	BUD13	FLCN_ENST00000461699.1	0.55068	0.74303	[[73, 335]]	0.77851	1	0.208668	0.856181	9	195
PRPF39	TRIM28_ENST00000597968.1	NO_PEAK	5	DDX43	UPF3A_ENST00000492270.1	0.78755	0.74217	[[26, 277]]	0.77165	1	0.288446	0.854515
PABPN1	CD63_ENST00000548160.5	NO_LSSEQ	1	EFTUD2	JMJD8_ENST00000562111.1	0.14618	0.74206	[[376, 488]]	0.95134	0.80691	0.2265	0.86426	12	420
PRPF39	TMUB1_ENST00000492838.1	NO_PEAK	3	GEMIN5	NME3_ENST00000564628.1	0.79976	0.74053	[[817, 914]]	0.98639	0.7807	0.293994	0.856712
NF90	H4C4_ENST00000614247.2	NO_PEAK	5	SND1	H4C4_ENST00000614247.2	0.46945	0.74026	[[230, 276]]	1	0.77399	0.46945	0.854
C22ORF28	GPR137_ENST00000536282.1	FULL	1	HNRNPK	SH3BGRL3_ENST00000319041.6	0.76353	0.74007	[[734, 918]]	0.84957	0.89172	0.198268	0.869435	1	827
C22ORF28	GPR137_ENST00000536282.1	NO_PEAK	3	HNRNPK	SH3BGRL3_ENST00000319041.6	0.76353	0.74007	[[734, 918]]	0.84957	0.89172	0.198268	0.869435
PABPN1	ABCA7_ENST00000529442.7	NO_LS2D	1	UPF1	CLDN4_ENST00000340958.4	0.49191	0.73998	[[900, 1110], [1242, 1602]]	0.77642	1	0.2326	0.854343	76	1498
PRPF39	TMUB1_ENST00000492838.1	NO_PEAK	4	GEMIN5	NME3_ENST00000568561.5	0.79976	0.73972	[[817, 914]]	0.98639	0.77912	0.291714	0.856061
PABPN1	GTF3C2_ENST00000431028.5	NO_PEAK	4	HNRNPK	CLDND2_ENST00000593841.1	0.79384	0.73907	[[163, 540]]	0.84471	0.92191	0.23645	0.871503
PABPN1	EIF4A2_ENST00000441007.5	FULL	1	DDX3X	EIF4A2_ENST00000441007.5	0.502966	0.73898	[[373, 409]]	0.99859	0.77382	0.502966	0.8535	22	369
PABPN1	EIF4A2_ENST00000441007.5	NO_LS2D	1	DDX3X	EIF4A2_ENST00000441007.5	0.502966	0.73898	[[373, 409]]	0.99859	0.77382	0.502966	0.8535	20	371
C22ORF28	ICAM4_ENST00000393717.2	FULL	1	MBNL1	TMEM91_ENST00000535712.1	0.46636	0.73883	[[1002, 1485]]	0.77639	1	0.260662	0.853801	174	1417
C22ORF28	ICAM4_ENST00000393717.2	FULL	2	MBNL1	TMEM91_ENST00000535712.1	0.46636	0.73883	[[1002, 1485]]	0.77639	1	0.260662	0.853801	214	1457
C22ORF28	ICAM4_ENST00000393717.2	NO_LS2D	1	MBNL1	TMEM91_ENST00000535712.1	0.46636	0.73883	[[1002, 1485]]	0.77639	1	0.260662	0.853801	75	1318
PRPF39	ATF4_ENST00000680748.1	FULL	1	GEMIN5	NAT14_ENST00000588985.1	0.55906	0.73864	[[494, 585]]	0.95663	0.786	0.298306	0.8604	5	534
ZC3H7B	TRMT1_ENST00000588746.5	NO_LS2D	1	FXR1	PKN1_ENST00000592960.1	0.53346	0.73862	[[943, 1048]]	0.92395	0.83109	0.2158	0.86734	1	994
PABPN1	HNRNPH1_ENST00000523136.1	NO_PEAK	2	ELAVL1	SERPINH1_ENST00000526638.1	0.55617	0.73834	[[636, 744]]	0.87897	0.85953	0.382394	0.869042
ZC3H7B	LILRB2_ENST00000620625.4	NO_PEAK	1	MBNL1	TMEM91_ENST00000535712.1	0.63581	0.73831	[[843, 1251]]	0.76612	1	0.26118	0.851677
ZC3H7B	TRMT1_ENST00000586224.5	NO_LS2D	1	FXR1	PKN1_ENST00000592960.1	0.53346	0.73815	[[937, 1042]]	0.92395	0.83039	0.213252	0.867004	1	990
PRPF39	PFDN6_ENST00000547952.2	NO_LSSEQ	1	DDX24	PFDN6_ENST00000452658.6	0.275	0.73782	[[36, 79], [166, 206], [220, 277]]	0.95466	0.79934	0.5211	0.861	3	183
PABPN1	YY1_ENST00000554371.1	NO_LSSEQ	1	EWSR1	ESRRA_ENST00000468670.2	0.14173	0.73755	[[44, 204]]	0.88772	0.85034	0.27009	0.868315	1	125
PABPN1	TIMM13_ENST00000215570.8	FULL	1	XRN2	EIF5_ENST00000560763.5	0.67341	0.73735	[[483, 589]]	0.96797	0.79145	0.226908	0.858581	3	539
PRPF39	CSNK1G2_ENST00000585959.2	NO_PEAK	1	GTF2F1	SETD1A_ENST00000452917.3	0.89034	0.73706	[[146, 388]]	0.82649	0.91397	0.217952	0.865991
TIAL1	KHSRP_ENST00000594496.5	NO_PEAK	1	ELAVL1	KHSRP_ENST00000594496.5	0.93622	0.73663	[[160, 286]]	0.91216	0.82914	0.599458	0.866
PABPN1	OVCA2_ENST00000572195.3	FULL	1	MBNL1	TMEM91_ENST00000535712.1	0.50265	0.73643	[[919, 1366]]	0.75612	1	0.26817	0.849331	13	1155
PABPN1	CYBC1_ENST00000582438.1	NO_LS2D	1	EIF4E	SMARCD2_ENST00000577990.1	0.48177	0.73628	[[132, 889]]	0.81654	1	0.245202	0.865342	33	477
PRPF39	ACTB_ENST00000417101.2	NO_PEAK	2	ELAC2	ACTB_ENST00000417101.2	0.93622	0.73622	[[434, 549], [574, 743]]	0.77101	1	0.5434	0.8515
C22ORF28	ABCA7_ENST00000531467.5	NO_PEAK	5	MBNL1	TMEM91_ENST00000535712.1	0.81793	0.73541	[[652, 965]]	0.77042	1	0.27869	0.851
ZC3H7B	ABCA7_ENST00000531467.5	NO_PEAK	4	MBNL1	TMEM91_ENST00000535712.1	0.81793	0.73541	[[652, 965]]	0.77042	1	0.234992	0.851
PABPN1	TYK2_ENST00000525976.5	FULL	2	UPF1	PREB_ENST00000456259.5	0.44395	0.7348	[[136, 705], [720, 870]]	0.7701	1	0.230732	0.850645	8	803
PABPN1	TYK2_ENST00000525976.5	NO_LS2D	2	UPF1	PREB_ENST00000456259.5	0.44395	0.7348	[[136, 705], [720, 870]]	0.7701	1	0.230732	0.850645	8	803
PRPF39	SLC6A8_ENST00000429147.1	NO_LS2D	2	EFTUD2	MAZ_ENST00000569978.1	0.38452	0.73336	[[591, 722]]	0.88377	0.85029	0.234578	0.866299	1	655
NF90	H4C2_ENST00000377745.5	NO_PEAK	3	ZRANB2	H4C8_ENST00000377727.2	0.48769	0.73219	[[221, 371]]	0.76805	1	0.270616	0.849
NF90	H4C4_ENST00000614247.2	NO_PEAK	2	ZRANB2	H4C8_ENST00000377727.2	0.63536	0.73044	[[231, 381]]	0.79038	0.95979	0.229152	0.855784
PRPF39	TMUB1_ENST00000488752.5	FULL	1	DDX24	NME3_ENST00000563498.1	0.61011	0.73025	[[869, 993]]	0.96419	0.78257	0.289344	0.854269	4	927
C22ORF28	LILRB2_ENST00000620625.4	NO_PEAK	1	MBNL1	TMEM91_ENST00000535712.1	0.63581	0.72984	[[843, 1251]]	0.76429	1	0.304878	0.847144
PABPN1	ILF3_ENST00000587941.1	NO_LS2D	1	DDX3X	MYC_ENST00000641036.1	0.34002	0.72886	[[243, 476]]	0.75077	1	0.231058	0.84453	2	357
PABPN1	IGSF1_ENST00000650945.1	NO_LS2D	2	HNRNPK	METTL26_ENST00000397665.6	0.47772	0.72845	[[541, 783]]	0.88578	0.84418	0.300798	0.863636	1	663
PRPF39	ZNF580_ENST00000592461.5	FULL	1	EFTUD2	SLC25A3_ENST00000551265.5	0.50209	0.72791	[[79, 136]]	0.94548	0.80184	0.260738	0.85729	0	107
PRPF39	ZNF580_ENST00000592461.5	NO_LS2D	2	EFTUD2	SLC25A3_ENST00000551265.5	0.50209	0.72791	[[79, 136]]	0.94548	0.80184	0.260738	0.85729	2	105
PRPF39	YY1_ENST00000554371.1	NO_PEAK	4	DDX6	YY1_ENST00000554371.1	0.89367	0.72736	[[13, 105]]	1	0.76453	0.53893	0.846
PRPF39	AMD1_ENST00000465404.2	NO_PEAK	3	PRPF8	AMD1_ENST00000465404.2	0.58622	0.72731	[[49, 143]]	0.95624	0.78986	0.51109	0.8545
PRPF39	PHF23_ENST00000574236.5	NO_PEAK	5	BUD13	CITED2_ENST00000537332.2	0.84417	0.72716	[[1449, 1634]]	0.99014	0.76959	0.23978	0.847924
TIAL1	SLC25A39_ENST00000593166.1	FULL	2	MBNL1	TMEM91_ENST00000535712.1	0.81577	0.72592	[[1153, 1651]]	0.74686	1	0.249792	0.842441	31	1433
TIAL1	SLC25A39_ENST00000593166.1	FULL	3	MBNL1	TMEM91_ENST00000535712.1	0.81577	0.72592	[[1153, 1651]]	0.74686	1	0.249792	0.842441	30	1432
TIAL1	SLC25A39_ENST00000593166.1	NO_LS2D	2	MBNL1	TMEM91_ENST00000535712.1	0.81577	0.72592	[[1153, 1651]]	0.74686	1	0.249792	0.842441	33	1435
TIAL1	SLC25A39_ENST00000593166.1	NO_LS2D	3	MBNL1	TMEM91_ENST00000535712.1	0.81577	0.72592	[[1153, 1651]]	0.74686	1	0.249792	0.842441	18	1420
TIAL1	SLC25A39_ENST00000593166.1	NO_PEAK	5	MBNL1	TMEM91_ENST00000535712.1	0.81577	0.72592	[[1153, 1651]]	0.74686	1	0.249792	0.842441
PABPN1	SLC12A4_ENST00000570616.1	FULL	1	EIF4E	SMARCD2_ENST00000577990.1	0.53412	0.72583	[[20, 275]]	0.74545	1	0.336802	0.84223	120	27
PABPN1	LTB_ENST00000456113.2	NO_LSSEQ	1	SRSF1	PPOX_ENST00000652100.1	0.28939	0.72538	[[1199, 1310]]	0.97718	0.75246	0.181206	0.847419	1	1253
C17ORF85	LILRB2_ENST00000620625.4	NO_PEAK	1	MBNL1	TMEM91_ENST00000535712.1	0.63581	0.72531	[[843, 1251]]	0.75594	1	0.262752	0.843405
TIAL1	HNRNPH1_ENST00000523136.1	FULL	1	DROSHA	H4C8_ENST00000377727.2	0.2431	0.72466	[[404, 658]]	0.74112	1	0.18716	0.841121	5	526
C22ORF28	ILF3_ENST00000593061.5	NO_PEAK	2	HNRNPK	CLDND2_ENST00000593841.1	0.72906	0.72416	[[149, 590]]	0.71571	1	0.192416	0.840223
PABPN1	PILRB_ENST00000438231.2	NO_PEAK	3	GRWD1	NRBP2_ENST00000530347.1	0.80779	0.7241	[[803, 925]]	0.95953	0.78525	0.247558	0.852
C22ORF28	TNPO2_ENST00000589149.5	FULL	1	AKAP8L	SAP25_ENST00000622764.3	0.65651	0.72388	[[1603, 1751]]	0.95109	0.78534	0.245354	0.852803	4	1673
C22ORF28	TNPO2_ENST00000589149.5	NO_LS2D	1	AKAP8L	SAP25_ENST00000622764.3	0.65651	0.72388	[[1603, 1751]]	0.95109	0.78534	0.245354	0.852803	5	1672
PRPF39	SLC39A4_ENST00000526658.1	NO_LSSEQ	1	TARDBP	TRIM39_ENST00000426443.1	0.15662	0.72388	[[535, 639]]	0.96537	0.78282	0.187508	0.851009	1	586
PRPF39	SORBS3_ENST00000522721.1	FULL	1	GRWD1	GPANK1_ENST00000458083.5	0.55156	0.72377	[[41, 183]]	0.94368	0.79517	0.26801	0.8545	5	107
PRPF39	SORBS3_ENST00000522721.1	NO_LS2D	1	GRWD1	GPANK1_ENST00000458083.5	0.55156	0.72377	[[41, 183]]	0.94368	0.79517	0.26801	0.8545	3	109
PRPF39	PFDN6_ENST00000448594.5	NO_PEAK	1	RBFOX2	PFDN6_ENST00000448594.5	1.029	0.72351	[[178, 266]]	1	0.76161	0.475774	0.843578
PRPF39	PFDN6_ENST00000448594.5	NO_PEAK	2	RBFOX2	PFDN6_ENST00000452658.6	1.029	0.72351	[[178, 266]]	1	0.76161	0.440822	0.843578
PRPF39	PFDN6_ENST00000448594.5	NO_PEAK	3	RBFOX2	PFDN6_ENST00000445559.5	1.029	0.72351	[[178, 266]]	1	0.76161	0.352246	0.843578
PRPF39	PFDN6_ENST00000448594.5	NO_PEAK	4	RBFOX2	PFDN6_ENST00000547952.2	1.029	0.72351	[[178, 266]]	1	0.76161	0.449166	0.843578
PRPF39	PFDN6_ENST00000547952.2	NO_PEAK	1	RBFOX2	PFDN6_ENST00000547952.2	1.029	0.72351	[[178, 266]]	1	0.76161	0.475774	0.843578
PRPF39	PFDN6_ENST00000547952.2	NO_PEAK	2	RBFOX2	PFDN6_ENST00000452658.6	1.029	0.72342	[[178, 266]]	1	0.76143	0.466818	0.8435
PRPF39	PFDN6_ENST00000547952.2	NO_PEAK	3	RBFOX2	PFDN6_ENST00000445559.5	1.029	0.72342	[[178, 266]]	1	0.76143	0.36065	0.8435
NF90	H4C8_ENST00000377727.2	NO_PEAK	2	DDX43	H4C8_ENST00000377727.2	0.70622	0.72174	[[129, 268]]	0.76046	1	0.499354	0.8425
PABPN1	RPL41_ENST00000501597.3	NO_LSSEQ	1	PABPC4	RPL41_ENST00000501597.3	0.543478	0.72083	[[47, 70], [183, 210], [597, 623], [891, 920]]	0.98056	0.77031	0.543478	0.846	4	614
PABPN1	FCHSD1_ENST00000518499.1	NO_LS2D	1	DDX43	SOCS2_ENST00000547229.1	0.48601	0.7199	[[1180, 1538]]	0.86111	0.86667	0.196118	0.863324	0	1359
PRPF39	ATF4_ENST00000680748.1	FULL	2	UPF1	ESPN_ENST00000632593.1	0.81118	0.71987	[[312, 532]]	0.86735	0.85265	0.258106	0.85986	15	437
PABPN1	CDC37_ENST00000589331.1	NO_PEAK	1	MBNL1	TMEM91_ENST00000535712.1	0.77074	0.71854	[[396, 634]]	0.75815	1	0.19353	0.8405
ZC3H7B	TRMT1_ENST00000586224.5	NO_LS2D	2	CSTF2T	GIPR_ENST00000591322.1	0.5104	0.71823	[[633, 818], [842, 1114]]	0.77152	1	0.233606	0.843612	113	612
PRPF39	PFDN6_ENST00000547952.2	NO_PEAK	4	RBFOX2	PFDN6_ENST00000448594.5	1.029	0.71807	[[178, 266]]	1	0.7502	0.449166	0.838743
TIAL1	ZIM2_ENST00000593931.1	FULL	1	UPF1	PIP4P1_ENST00000553460.5	0.41625	0.71771	[[193, 463]]	0.87066	0.84744	0.255096	0.858668	37	291
TIAL1	ZIM2_ENST00000593931.1	NO_LS2D	1	UPF1	PIP4P1_ENST00000553460.5	0.41625	0.71771	[[193, 463]]	0.87066	0.84744	0.255096	0.858668	39	289
PRPF39	UBC_ENST00000535859.1	NO_PEAK	3	IGF2BP2	UBC_ENST00000535859.1	0.70622	0.71762	[[751, 812]]	0.98312	0.76649	0.526708	0.8435
PRPF39	TRIM28_ENST00000597968.1	NO_PEAK	3	EIF4E	SMARCD2_ENST00000577990.1	0.8048	0.71557	[[30, 317]]	0.73873	1	0.248262	0.835696
PRPF39	YY1_ENST00000554371.1	NO_PEAK	2	EIF4E	YY1_ENST00000554371.1	0.987	0.71534	[[26, 116]]	1	0.75586	0.503254	0.8385
PABPN1	TIMM13_ENST00000215570.8	NO_LS2D	1	NONO	TIMM13_ENST00000215570.8	0.570616	0.71461	[[13, 90], [192, 242], [254, 269], [437, 536], [675, 725], [780, 842], [968, 1020]]	0.83411	0.8821	0.570616	0.8565	63	874
CAPRIN1	TRMT1_ENST00000586224.5	FULL	1	CSTF2T	GIPR_ENST00000591322.1	0.5104	0.71434	[[633, 818], [842, 1114]]	0.77399	1	0.224246	0.842757	54	779
TIAL1	RPLP0_ENST00000550423.5	FULL	1	ELAVL1	ACTB_ENST00000464611.1	0.38858	0.71423	[[87, 337], [704, 922]]	0.87208	0.86311	0.280294	0.869173	5	217
TIAL1	RPLP0_ENST00000550423.5	NO_LS2D	2	ELAVL1	ACTB_ENST00000464611.1	0.38858	0.71423	[[87, 337], [704, 922]]	0.87208	0.86311	0.280294	0.869173	9	203
PABPN1	GAPDH_ENST00000619601.1	NO_LSSEQ	1	PABPC4	HBA1_ENST00000397797.1	0.12368	0.7142	[[1503, 1763]]	0.93014	0.77881	0.230258	0.851781	11	1622
PRPF39	PFDN6_ENST00000547952.2	FULL	1	HNRNPK	RNF31_ENST00000557991.5	0.7858	0.71337	[[104, 254]]	0.94282	0.7873	0.179226	0.8485	3	176
PRPF39	PFDN6_ENST00000547952.2	NO_LS2D	1	HNRNPK	RNF31_ENST00000557991.5	0.7858	0.71337	[[104, 254]]	0.94282	0.7873	0.179226	0.8485	3	176
PRPF39	TRO_ENST00000440072.5	NO_LS2D	1	HNRNPK	TSC22D4_ENST00000423266.5	0.63162	0.7133	[[853, 983], [1061, 1168]]	0.90898	0.80638	0.202734	0.853264	5	1119
ZC3H7B	TRMT1_ENST00000588229.1	FULL	2	ELAC2	ACTB_ENST00000417101.2	0.58756	0.71295	[[474, 609], [637, 861]]	0.76781	1	0.256958	0.840396	6	743
ZC3H7B	TRMT1_ENST00000588229.1	NO_LS2D	1	ELAC2	ACTB_ENST00000417101.2	0.58756	0.71295	[[474, 609], [637, 861]]	0.76781	1	0.256958	0.840396	3	746
ZC3H7B	TRMT1_ENST00000588229.1	NO_PEAK	5	ELAC2	ACTB_ENST00000417101.2	0.58756	0.71295	[[474, 609], [637, 861]]	0.76781	1	0.256958	0.840396
PABPN1	SGSM3_ENST00000417424.1	FULL	1	CSTF2T	GIPR_ENST00000591322.1	0.52758	0.71289	[[639, 831], [851, 1118]]	0.78729	0.95902	0.253314	0.84739	15	969
PABPN1	SGSM3_ENST00000417424.1	FULL	2	CSTF2T	GIPR_ENST00000591322.1	0.52758	0.71289	[[639, 831], [851, 1118]]	0.78729	0.95902	0.253314	0.84739	5	979
PABPN1	SGSM3_ENST00000417424.1	NO_LS2D	1	CSTF2T	GIPR_ENST00000591322.1	0.52758	0.71289	[[639, 831], [851, 1118]]	0.78729	0.95902	0.253314	0.84739	5	979
TIAL1	GPANK1_ENST00000424399.5	NO_PEAK	2	EIF4E	GPANK1_ENST00000450924.5	1.05112	0.71224	[[862, 946]]	0.96612	0.77197	0.422546	0.843578
PABPN1	ZSWIM8_ENST00000466354.1	NO_LSSEQ	2	EFTUD2	PIM2_ENST00000442430.1	0.15	0.71184	[[423, 469]]	0.98987	0.75859	0.214236	0.8385	1	447
PRPF39	UBC_ENST00000546271.1	NO_PEAK	4	DROSHA	UBC_ENST00000546271.1	0.63519	0.71183	[[603, 743], [805, 956], [961, 1027]]	0.8038	0.91696	0.517156	0.8515
PRPF39	UBC_ENST00000535859.1	NO_LSSEQ	2	HNRNPM	UBC_ENST00000535859.1	0.31028	0.71175	[[471, 526], [623, 717], [763, 828]]	0.83178	0.88172	0.47242	0.855	3	501
ZC3H7B	TRMT1_ENST00000588746.5	FULL	2	METAP2	PKN1_ENST00000592960.1	0.53346	0.71137	[[944, 1050]]	0.91833	0.81301	0.245878	0.852904	1	996
PRPF39	UBC_ENST00000546271.1	NO_LS2D	2	DROSHA	UBC_ENST00000540700.1	0.38704	0.71034	[[603, 743], [805, 956], [961, 1027]]	0.8038	0.91607	0.35618	0.850829	25	648
PABPN1	SEMA4G_ENST00000476171.1	NO_LS2D	1	UPF1	SEMA4G_ENST00000476171.1	0.492436	0.71031	[[521, 647], [765, 811]]	0.89663	0.81802	0.492436	0.853	26	762
PRPF39	PFDN6_ENST00000448594.5	FULL	1	HNRNPK	RNF31_ENST00000557991.5	0.7858	0.70983	[[104, 254]]	0.93924	0.78678	0.17251	0.847	5	174
PRPF39	PFDN6_ENST00000448594.5	NO_LS2D	1	HNRNPK	RNF31_ENST00000557991.5	0.7858	0.70983	[[104, 254]]	0.93924	0.78678	0.17251	0.847	5	174
PRPF39	ZGPAT_ENST00000431125.1	NO_LSSEQ	1	UCHL5	PSMC5_ENST00000584880.5	0.19334	0.70976	[[213, 274]]	1	0.75188	0.21914	0.835	10	253
C22ORF28	ILF3_ENST00000593061.5	NO_PEAK	3	EIF4E	SMARCD2_ENST00000577990.1	0.72822	0.70869	[[29, 597]]	0.77465	1	0.199978	0.840796
PRPF39	BANF1_ENST00000533166.5	FULL	1	UPF1	FAM89B_ENST00000530349.2	0.8294	0.70816	[[70, 205]]	1	0.75379	0.282094	0.83469	1	138
PRPF39	BANF1_ENST00000533166.5	NO_LS2D	1	UPF1	FAM89B_ENST00000530349.2	0.8294	0.70816	[[70, 205]]	1	0.75379	0.282094	0.83469	0	137
PABPN1	DNM2_ENST00000589106.1	NO_LSSEQ	1	FXR1	DNM2_ENST00000589106.1	0.22084	0.70792	[[69, 159], [1013, 1064]]	0.99703	0.75207	0.49987	0.8345	13	1025
PABPN1	DRAP1_ENST00000532933.1	NO_LSSEQ	1	GEMIN5	DRAP1_ENST00000532933.1	0.498382	0.7078	[[1634, 1699]]	0.9898	0.75571	0.498382	0.836	1	1667
PABPN1	ZSWIM8_ENST00000466354.1	NO_PEAK	3	EIF4E	SMARCD2_ENST00000577990.1	0.82933	0.70684	[[130, 459]]	0.80515	0.95408	0.278194	0.850584
C22ORF28	LILRB2_ENST00000620625.4	NO_LSSEQ	1	TIA1	RPS3A_ENST00000503002.5	0.292	0.7066	[[879, 962]]	0.93679	0.78577	0.249222	0.8455	5	925
PRPF39	YY1_ENST00000554371.1	NO_PEAK	3	DROSHA	YY1_ENST00000554371.1	0.93622	0.70619	[[6, 102]]	0.98977	0.75456	0.517156	0.835
PRPF39	UBC_ENST00000546271.1	NO_PEAK	2	HNRNPK	SH3BGRL3_ENST00000319041.6	0.65576	0.70392	[[834, 1056]]	0.88644	0.82051	0.19563	0.850425
PABPN1	SEMA4G_ENST00000476171.1	NO_LSSEQ	1	PCBP2	SEMA4G_ENST00000476171.1	0.6	0.70382	[[451, 629]]	0.89062	0.81703	0.51883	0.85	5	535
PABPN1	SEMA4G_ENST00000476171.1	NO_PEAK	2	PCBP2	SEMA4G_ENST00000476171.1	0.83844	0.70382	[[451, 629]]	0.89062	0.81703	0.51883	0.85
PRPF39	YY1_ENST00000554371.1	NO_PEAK	5	GEMIN5	YY1_ENST00000554371.1	0.89367	0.70375	[[19, 122], [646, 717]]	0.90845	0.80314	0.53743	0.848
PRPF39	YY1_ENST00000554371.1	NO_LSSEQ	1	EWSR1	ESRRA_ENST00000468670.2	0.14173	0.70374	[[44, 204]]	0.92224	0.7917	0.218916	0.84596	1	125
PRPF39	PHF23_ENST00000574236.5	NO_PEAK	3	PPIG	PAXBP1_ENST00000573680.5	0.85583	0.70338	[[1535, 1704]]	0.99699	0.74849	0.246288	0.831574
TIAL1	GALT_ENST00000554897.5	NO_PEAK	2	PCBP2	SLC35C1_ENST00000526817.1	0.70519	0.70327	[[1060, 1317]]	0.8734	0.83113	0.292198	0.851
PRPF39	RIC8A_ENST00000530889.1	FULL	1	EFTUD2	RIC8A_ENST00000527468.1	0.79456	0.70314	[[256, 336], [503, 568]]	0.82305	0.88033	0.298646	0.857378	20	515
NF90	SLC43A3_ENST00000526621.5	NO_PEAK	5	PRPF8	METTL26_ENST00000568077.5	0.87104	0.70312	[[1246, 1434]]	0.91525	0.79757	0.250594	0.846737
PRPF39	TMUB1_ENST00000492838.1	NO_LSSEQ	1	CSTF2T	TMUB1_ENST00000488752.5	0.3	0.70278	[[800, 889], [975, 1030]]	0.93216	0.78571	0.444226	0.844	5	997
NF90	BOLA1_ENST00000369152.6	NO_LSSEQ	1	HNRNPK	CLDND2_ENST00000291715.5	0.14108	0.70247	[[45, 195]]	0.91787	0.79522	0.176654	0.846	2	118
C22ORF28	TMEM89_ENST00000330862.4	NO_LS2D	1	PCBP1	GRINA_ENST00000530898.1	0.84755	0.7018	[[697, 950]]	0.7972	0.90541	0.226886	0.847309	1	824
C22ORF28	TMEM89_ENST00000330862.4	NO_PEAK	1	PCBP1	GRINA_ENST00000530898.1	0.84755	0.7018	[[697, 950]]	0.7972	0.90541	0.226886	0.847309
TIAL1	AMD1_ENST00000465404.2	NO_LS2D	1	PRPF8	IVNS1ABP_ENST00000422754.1	0.32782	0.70085	[[205, 317]]	0.91601	0.79326	0.26216	0.845174	0	261
ZC3H7B	PHLDA2_ENST00000314222.5	NO_LSSEQ	1	EIF4E	DYNLL1_ENST00000548214.1	0.185	0.70055	[[35, 135]]	0.955	0.73453	0.204422	0.838958	0	85
PRPF39	RIC8A_ENST00000530889.1	NO_LSSEQ	1	ZNF622	ZNF121_ENST00000591447.1	0.2748	0.70023	[[86, 287]]	0.91727	0.79384	0.279606	0.844802	14	200
PRPF39	SLC6A8_ENST00000442457.1	NO_LS2D	2	CSTF2T	GIPR_ENST00000591322.1	0.53739	0.70015	[[581, 751], [771, 1006]]	0.74389	1	0.24355	0.828677	1	667
PABPN1	COG7_ENST00000563164.1	NO_LS2D	1	MBNL1	PABPC1_ENST00000519363.1	0.42353	0.70003	[[223, 793]]	0.8161	1	0.17873	0.855925	5	513
PABPN1	HNRNPH1_ENST00000523136.1	NO_PEAK	3	TRA2A	NCBP3_ENST00000576523.1	0.5455	0.69994	[[602, 777]]	0.82573	0.88169	0.3249	0.849394
NF90	HRAS_ENST00000397594.6	FULL	1	HNRNPL	BAD_ENST00000493798.1	0.66452	0.69985	[[1092, 1228]]	0.94065	0.77695	0.225398	0.840704	3	1163
NF90	HRAS_ENST00000397594.6	NO_LS2D	1	HNRNPL	BAD_ENST00000493798.1	0.66452	0.69985	[[1092, 1228]]	0.94065	0.77695	0.225398	0.840704	6	1166
CAPRIN1	TRMT1_ENST00000588229.1	NO_LS2D	1	EIF4E	SMARCD2_ENST00000577990.1	0.48884	0.69934	[[15, 411]]	0.73947	1	0.19625	0.827333	1	212
PABPN1	HIP1R_ENST00000535012.1	NO_PEAK	2	EIF4E	SMARCD2_ENST00000577990.1	0.82694	0.69891	[[350, 1046]]	0.74707	1	0.237726	0.828843
C22ORF28	TMEM89_ENST00000330862.4	FULL	1	PTBP1	MPST_ENST00000628507.1	0.50457	0.69815	[[824, 942]]	0.90931	0.79005	0.273928	0.84466	3	886
C22ORF28	TMEM89_ENST00000330862.4	NO_LS2D	2	PTBP1	MPST_ENST00000628507.1	0.50457	0.69815	[[824, 942]]	0.90931	0.79005	0.273928	0.84466	2	885
NF90	ACADVL_ENST00000583848.5	NO_LS2D	1	EFTUD2	HGS_ENST00000676879.1	0.49299	0.69795	[[260, 576]]	0.81387	0.94811	0.197554	0.851316	3	421
PRPF39	TMUB1_ENST00000488752.5	NO_PEAK	1	AQR	TMUB1_ENST00000488752.5	0.903	0.69669	[[811, 923]]	0.96648	0.76012	0.541588	0.834
PABPN1	ABCA2_ENST00000490486.2	NO_PEAK	1	RBFOX2	ABCA2_ENST00000490486.2	1.05	0.69609	[[1155, 1300]]	0.92317	0.78625	0.447784	0.8415
PRPF39	UBB_ENST00000577640.1	NO_PEAK	4	HNRNPK	RNF31_ENST00000557991.5	0.92718	0.69483	[[196, 422]]	0.93139	0.7797	0.193218	0.83942
PABPN1	RPL41_ENST00000501597.3	NO_LSSEQ	2	DDX55	RPL41_ENST00000501597.3	0.482362	0.69468	[[46, 70], [183, 211], [598, 619], [891, 900]]	1	0.74129	0.482362	0.8255	2	893
PABPN1	SAPCD1_ENST00000415669.3	NO_LSSEQ	1	UCHL5	SAPCD1_ENST00000425424.4	0.21389	0.69293	[[1294, 1366], [1369, 1403], [1435, 1505]]	0.91546	0.78565	0.452164	0.840572	0	1386
PABPN1	OVCA2_ENST00000572195.3	NO_LSSEQ	1	BUD13	SDF2L1_ENST00000248958.5	0.22692	0.69234	[[1033, 1103]]	0.97547	0.75191	0.193482	0.829415	3	1065
PABPN1	VCP_ENST00000681537.1	NO_PEAK	1	FMR1	VCP_ENST00000681537.1	0.9415	0.69209	[[942, 1028]]	0.97681	0.75115	0.4	0.829
PABPN1	POMT1_ENST00000684399.1	NO_LS2D	2	ELAC2	ACTB_ENST00000417101.2	0.30608	0.69198	[[487, 612], [654, 858]]	0.7522	1	0.232398	0.827202	9	540
PRPF39	TMUB1_ENST00000492838.1	NO_PEAK	1	AQR	TMUB1_ENST00000492838.1	0.903	0.69167	[[755, 867]]	0.96111	0.75937	0.541588	0.832
PRPF39	TMUB1_ENST00000492838.1	NO_PEAK	2	AQR	TMUB1_ENST00000488752.5	0.903	0.69167	[[755, 867]]	0.96111	0.75937	0.47032	0.832
TIAL1	GPANK1_ENST00000424399.5	NO_PEAK	5	EIF4E	GPANK1_ENST00000440374.1	1.00334	0.69149	[[862, 946]]	0.96612	0.73505	0.382058	0.828493
PABPN1	HEPN1_ENST00000408930.6	FULL	1	HNRNPK	DAXX_ENST00000429531.1	0.50197	0.69115	[[287, 581]]	0.83317	0.85848	0.288506	0.845345	5	439
TIAL1	LTB_ENST00000456113.2	NO_LSSEQ	1	SRSF1	PPOX_ENST00000652100.1	0.28939	0.68951	[[1199, 1310]]	0.94896	0.75924	0.186936	0.83231	1	1253
PRPF39	TRO_ENST00000416704.1	NO_PEAK	2	HNRNPK	RNF31_ENST00000557991.5	0.93761	0.68866	[[191, 419]]	0.89836	0.79737	0.206682	0.840681
PRPF39	BANF1_ENST00000445560.6	FULL	1	CSTF2T	TM7SF2_ENST00000530750.5	0.86548	0.68856	[[335, 512]]	0.96581	0.75097	0.246186	0.828501	2	421
PABPN1	SH3BP2_ENST00000452765.7	FULL	1	BUD13	ANTKMT_ENST00000564000.5	0.61827	0.68649	[[1300, 1410]]	0.95696	0.74934	0.198666	0.828415	1	1356
PABPN1	SH3BP2_ENST00000452765.7	NO_LS2D	1	BUD13	ANTKMT_ENST00000564000.5	0.61827	0.68649	[[1300, 1410]]	0.95696	0.74934	0.198666	0.828415	1	1356
PABPN1	MTRNR2L12_ENST00000600213.3	FULL	1	ZNF800	CYCS_ENST00000409409.5	0.36648	0.6862	[[214, 303]]	0.9273	0.77549	0.212892	0.835	0	258
ZC3H7B	CYCS_ENST00000413447.1	FULL	2	PRPF8	METTL26_ENST00000456420.6	0.48529	0.68354	[[1157, 1337]]	0.90987	0.78468	0.218458	0.836172	17	1230
TIAL1	BCL2L2_ENST00000554635.1	NO_LS2D	1	UPF1	GPX1_ENST00000643797.1	0.43767	0.6833	[[360, 489]]	0.90131	0.79066	0.251168	0.837256	2	426
PRPF39	RPS21_ENST00000343986.9	FULL	1	HNRNPK	CLDND2_ENST00000601435.1	0.72882	0.68175	[[62, 197]]	0.975	0.7445	0.19823	0.822911	0	129
PABPN1	PPAN_ENST00000444703.1	NO_LSSEQ	1	DDX6	SERF2_ENST00000674451.1	0.175	0.6806	[[910, 958]]	0.99843	0.73221	0.220744	0.816908	7	941
NF90	HUS1B_ENST00000380907.3	NO_PEAK	4	DDX6	SRRM2_ENST00000570539.1	0.73405	0.68022	[[450, 1005]]	0.77554	1	0.179582	0.831483
ZC3H7B	PHLDA2_ENST00000314222.5	FULL	1	RPS6	DYNLL1_ENST00000548214.1	0.5125	0.67877	[[36, 147]]	0.94697	0.7216	0.20732	0.827219	1	92
TIAL1	RNF181_ENST00000306368.9	FULL	2	UCHL5	LST1_ENST00000430818.5	0.63324	0.67842	[[779, 963]]	0.91049	0.77974	0.259906	0.833073	2	869
TIAL1	RNF181_ENST00000306368.9	NO_LS2D	1	UCHL5	LST1_ENST00000430818.5	0.63324	0.67842	[[779, 963]]	0.91049	0.77974	0.259906	0.833073	4	867
PABPN1	FCHSD1_ENST00000518499.1	NO_LSSEQ	1	ELAC2	UBC_ENST00000546271.1	0.15896	0.67831	[[1200, 1270]]	0.99504	0.68397	0.199622	0.810195	2	1233
ZC3H7B	PHLDA2_ENST00000618418.2	FULL	2	UPF1	COA3_ENST00000328434.8	0.52732	0.67824	[[44, 287]]	0.85323	0.827	0.228948	0.839041	3	168
ZC3H7B	PHLDA2_ENST00000618418.2	NO_LS2D	2	UPF1	COA3_ENST00000328434.8	0.52732	0.67824	[[44, 287]]	0.85323	0.827	0.228948	0.839041	7	158
NF90	HUS1B_ENST00000380907.3	NO_PEAK	3	DROSHA	SRRM2_ENST00000570539.1	0.75187	0.67783	[[451, 1008]]	0.7745	1	0.184754	0.830303
PRPF39	TMUB1_ENST00000488752.5	NO_PEAK	2	AQR	TMUB1_ENST00000492838.1	0.903	0.67751	[[811, 923]]	0.96648	0.72549	0.47032	0.819369
PRPF39	TMUB1_ENST00000488752.5	NO_LS2D	1	SMNDC1	FAM229A_ENST00000432622.2	0.60722	0.67713	[[881, 966]]	0.99329	0.72816	0.198784	0.814937	1	924
ZC3H7B	ELMOD2_ENST00000507667.1	NO_LSSEQ	1	SRSF1	EIF4A1_ENST00000577929.1	0.13334	0.67708	[[399, 446]]	0.96807	0.74306	0.20784	0.821159	7	429
CAPRIN1	TRMT1_ENST00000588229.1	FULL	1	PCBP1	ATXN2L_ENST00000567024.1	0.37124	0.67669	[[302, 397], [430, 647]]	0.69215	1	0.20578	0.807812	9	358
CAPRIN1	TRMT1_ENST00000588229.1	NO_LS2D	2	PCBP1	ATXN2L_ENST00000567024.1	0.37124	0.67669	[[302, 397], [430, 647]]	0.69215	1	0.20578	0.807812	5	344
NF90	H4C8_ENST00000377727.2	NO_LS2D	1	PCBP2	IFITM2_ENST00000681211.1	0.40712	0.67663	[[197, 359]]	0.72834	1	0.239968	0.813904	16	262
PRPF39	SLC6A8_ENST00000457723.1	NO_PEAK	2	HNRNPK	FANCA_ENST00000561722.5	0.7136	0.6753	[[524, 641]]	0.85928	0.81733	0.152542	0.837
PRPF39	TRIM28_ENST00000597968.1	NO_LSSEQ	1	SND1	RNASE1_ENST00000397967.5	0.16465	0.67509	[[152, 225], [275, 292]]	0.92082	0.77075	0.167824	0.8295	0	188
C22ORF28	INAFM1_ENST00000552360.4	NO_PEAK	2	EIF4E	SMARCD2_ENST00000577990.1	0.82844	0.67487	[[25, 342]]	0.6977	1	0.249162	0.807247
C22ORF28	TRMT1_ENST00000588229.1	NO_LS2D	1	EIF4E	SMARCD2_ENST00000577990.1	0.48884	0.67463	[[15, 411]]	0.69926	1	0.246338	0.807296	1	212
PRPF39	RIC8A_ENST00000526982.1	NO_PEAK	4	GTF2F1	LIME1_ENST00000444951.5	0.84342	0.67452	[[239, 361]]	1	0.72681	0.222476	0.812531
C22ORF28	PSPN_ENST00000245810.2	NO_PEAK	1	MBNL1	PABPC1_ENST00000519363.1	0.81642	0.67376	[[152, 484]]	0.73991	1	0.254886	0.815917
C22ORF28	ICAM4_ENST00000380770.5	FULL	1	MBNL1	TMEM91_ENST00000535712.1	0.52452	0.67304	[[949, 1483]]	0.65289	1	0.266646	0.805705	264	1480
C22ORF28	ICAM4_ENST00000380770.5	FULL	2	MBNL1	TMEM91_ENST00000535712.1	0.52452	0.67304	[[949, 1483]]	0.65289	1	0.266646	0.805705	291	1507
C22ORF28	ICAM4_ENST00000380770.5	NO_LS2D	1	MBNL1	TMEM91_ENST00000535712.1	0.52452	0.67304	[[949, 1483]]	0.65289	1	0.266646	0.805705	149	1365
CAPRIN1	GPR137_ENST00000536282.1	NO_LSSEQ	1	BUD13	FLCN_ENST00000461699.1	0.18012	0.67158	[[110, 406]]	0.79861	0.87897	0.185552	0.833443	1	257
PABPN1	APEX1_ENST00000553368.1	NO_PEAK	5	MBNL1	PABPC1_ENST00000519363.1	0.72746	0.67137	[[147, 455]]	0.73468	1	0.240334	0.813309
PABPN1	RECQL5_ENST00000582548.1	NO_LSSEQ	1	SF3B4	GPANK1_ENST00000418144.1	0.16334	0.67113	[[532, 573]]	0.98756	0.73083	0.256952	0.813407	1	553
C22ORF28	ICAM4_ENST00000340992.4	NO_LS2D	1	MBNL1	TMEM91_ENST00000535712.1	0.52452	0.67087	[[930, 1464]]	0.64754	1	0.271814	0.804545	135	1332
C22ORF28	ICAM4_ENST00000340992.4	NO_LS2D	2	MBNL1	TMEM91_ENST00000535712.1	0.52452	0.67087	[[930, 1464]]	0.64754	1	0.271814	0.804545	147	1344
PABPN1	RPS16_ENST00000602153.5	FULL	1	METAP2	RPS16_ENST00000602153.5	0.32134	0.67028	[[55, 197], [298, 348], [441, 449]]	0.72464	1	0.49309	0.81	3	123
PABPN1	RPS16_ENST00000602153.5	NO_LSSEQ	1	METAP2	RPS16_ENST00000602153.5	0.27208	0.67028	[[55, 197], [298, 348], [441, 449]]	0.72464	1	0.49309	0.81	2	124
C22ORF28	C12orf57_ENST00000544681.1	FULL	1	ELAC2	SRRM2_ENST00000573692.1	0.4631	0.6699	[[1043, 1210]]	0.91785	0.76992	0.260458	0.827123	27	1153
C22ORF28	C12orf57_ENST00000544681.1	NO_LS2D	1	ELAC2	SRRM2_ENST00000573692.1	0.4631	0.6699	[[1043, 1210]]	0.91785	0.76992	0.260458	0.827123	26	1152
PRPF39	TMUB1_ENST00000482202.5	NO_LSSEQ	1	GTF2F1	TMUB1_ENST00000482202.5	0.34722	0.66982	[[1132, 1220], [1643, 1698], [1755, 1842]]	0.97028	0.73851	0.478876	0.8165	31	1829
PRPF39	TNFRSF12A_ENST00000574699.1	NO_PEAK	1	GTF2F1	TNFRSF12A_ENST00000574699.1	0.93622	0.6695	[[1007, 1145]]	1	0.72411	0.478876	0.8095
TIAL1	HNRNPA1_ENST00000551702.5	FULL	1	EFTUD2	HNRNPA1_ENST00000551702.5	0.509374	0.6693	[[94, 136], [1211, 1252], [1642, 1674]]	0.93997	0.75454	0.509374	0.8225	2	117
PABPN1	TYMP_ENST00000651490.1	NO_PEAK	2	MBNL1	PABPC1_ENST00000519363.1	0.90755	0.6692	[[106, 363]]	0.72516	1	0.232722	0.809643
PRPF39	MAZ_ENST00000567444.5	NO_LS2D	1	PCBP2	C19orf47_ENST00000584868.1	0.89378	0.6686	[[320, 524]]	0.9135	0.76828	0.248958	0.82666	3	425
PRPF39	MAZ_ENST00000567444.5	NO_PEAK	4	PCBP2	C19orf47_ENST00000584868.1	0.89378	0.6686	[[320, 524]]	0.9135	0.76828	0.248958	0.82666
CAPRIN1	SLC23A3_ENST00000414999.5	NO_LS2D	2	ELAC2	GATA2_ENST00000696652.1	0.53562	0.66794	[[299, 593], [605, 841], [1039, 1168]]	0.72153	1	0.225712	0.808101	15	1118
TIAL1	RNF181_ENST00000306368.9	NO_LSSEQ	1	U2AF2	TMSB4X_ENST00000380635.5	0.12334	0.66791	[[906, 959], [1205, 1251]]	0.95326	0.74433	0.200374	0.81864	9	1219
TIAL1	RACK1_ENST00000509148.1	FULL	1	GEMIN5	HAGHL_ENST00000562187.1	0.43053	0.66766	[[236, 738]]	0.63758	1	0.18849	0.803279	15	502
TIAL1	RACK1_ENST00000509148.1	NO_PEAK	5	GEMIN5	HAGHL_ENST00000562187.1	0.43053	0.66766	[[236, 738]]	0.63758	1	0.18849	0.803279
PRPF39	CNTROB_ENST00000570782.1	FULL	2	GEMIN5	HAGHL_ENST00000562187.1	0.76054	0.66643	[[183, 491]]	0.61538	1	0.249374	0.807445	1	338
PRPF39	CNTROB_ENST00000570782.1	NO_PEAK	3	GEMIN5	HAGHL_ENST00000562187.1	0.76054	0.66643	[[183, 491]]	0.61538	1	0.249374	0.807445
PRPF39	RIC8A_ENST00000528357.5	NO_PEAK	3	DDX43	UPF3A_ENST00000492270.1	0.861	0.6664	[[54, 348]]	0.83582	0.8336	0.289022	0.834856
PABPN1	SPTAN1_ENST00000630981.1	NO_LS2D	1	MBNL1	PABPC1_ENST00000519363.1	0.45384	0.6648	[[103, 315]]	0.72098	1	0.222142	0.8065	4	213
C22ORF28	PSPN_ENST00000245810.2	NO_LSSEQ	1	UCHL5	JUND_ENST00000252818.5	0.15834	0.6642	[[338, 360]]	0.99201	0.72416	0.231842	0.808	1	350
PRPF39	YY1_ENST00000554371.1	FULL	2	UPF1	ARHGDIA_ENST00000580685.5	0.72909	0.66386	[[31, 228], [237, 332]]	0.81541	0.84932	0.232546	0.8315	5	289
CAPRIN1	OR1I1_ENST00000209540.2	FULL	1	HNRNPK	MLXIP_ENST00000377037.3	0.40471	0.66275	[[266, 534], [627, 810]]	0.66986	1	0.201592	0.797309	12	706
PABPN1	SRRM2_ENST00000570539.1	FULL	2	PCBP2	ACD_ENST00000695731.1	0.52307	0.66088	[[167, 217]]	0.96296	0.73585	0.187706	0.8125	0	192
ZC3H7B	GPR137_ENST00000536282.1	NO_LS2D	1	EIF4E	GSK3A_ENST00000676537.1	0.46111	0.66075	[[277, 502]]	0.90364	0.74477	0.16395	0.829767	0	389
PRPF39	TRO_ENST00000449980.1	NO_PEAK	3	HNRNPK	METTL26_ENST00000568077.5	0.9054	0.65978	[[501, 718]]	0.91217	0.75668	0.209726	0.821261
PRPF39	ZFPL1_ENST00000526791.1	FULL	1	HNRNPK	COMTD1_ENST00000469299.1	0.44521	0.65875	[[119, 211]]	0.98571	0.72336	0.130906	0.806	1	166
TIAL1	QSOX1_ENST00000443059.1	NO_PEAK	1	UPF1	QSOX1_ENST00000443059.1	0.8629	0.65855	[[683, 982], [984, 1132], [1143, 1265]]	0.71685	1	0.503296	0.8025
PRPF39	ALKBH7_ENST00000596657.1	NO_PEAK	2	PCBP2	TRAPPC1_ENST00000571739.5	0.96578	0.65833	[[20, 200]]	0.93713	0.75179	0.248834	0.817105
PABPN1	PSME2_ENST00000630027.1	FULL	1	DDX3X	PSME2_ENST00000630027.1	0.34479	0.65787	[[348, 383], [674, 738]]	0.91355	0.76163	0.502966	0.8205	3	368
ZC3H7B	BHLHA9_ENST00000391429.2	NO_PEAK	4	PRPF8	GALNS_ENST00000569433.1	0.90439	0.65777	[[714, 903]]	0.96243	0.73726	0.215746	0.811432
PRPF39	SORBS3_ENST00000522721.1	NO_PEAK	1	UPF1	TMUB1_ENST00000653405.1	0.89118	0.65741	[[31, 321]]	0.82609	0.83131	0.274406	0.828701
NF90	DUS3L_ENST00000585587.1	NO_LSSEQ	1	LIN28B	GPANK1_ENST00000418144.1	0.13834	0.65731	[[780, 865]]	0.98728	0.7178	0.235748	0.803753	0	822
PABPN1	CEMP1_ENST00000565480.1	FULL	1	HNRNPK	MMP24OS_ENST00000424358.1	0.59745	0.65627	[[268, 468]]	0.86842	0.7962	0.287774	0.826465	1	369
ALKBH5	ICAM3_ENST00000592945.1	FULL	1	DDX3X	COASY_ENST00000587214.1	0.50283	0.65592	[[3, 233]]	0.79537	0.86327	0.252806	0.826224	14	132
ALKBH5	ICAM3_ENST00000592945.1	NO_LS2D	1	DDX3X	COASY_ENST00000587214.1	0.50283	0.65592	[[3, 233]]	0.79537	0.86327	0.252806	0.826224	12	130
PRPF39	MTRNR2L8_ENST00000536684.3	NO_LSSEQ	1	NOLC1	HMGB2_ENST00000438704.6	0.19334	0.65384	[[205, 239]]	0.97656	0.72426	0.198872	0.805	4	226
PRPF39	TRO_ENST00000449980.1	NO_PEAK	4	HNRNPK	METTL26_ENST00000397665.6	0.9054	0.65331	[[501, 718]]	0.91128	0.74954	0.204626	0.817456
NF90	H4C2_ENST00000377745.5	FULL	1	DROSHA	SRRM2_ENST00000570539.1	0.28314	0.6531	[[154, 338]]	0.71327	1	0.215858	0.799	1	247
ZC3H7B	TRMT1_ENST00000588746.5	FULL	3	DDX3X	TRAPPC1_ENST00000571947.5	0.48626	0.65202	[[937, 1274]]	0.80087	0.85044	0.252326	0.825547	55	1160
ZC3H7B	TRMT1_ENST00000588746.5	NO_LS2D	2	DDX3X	TRAPPC1_ENST00000571947.5	0.48626	0.65202	[[937, 1274]]	0.80087	0.85044	0.252326	0.825547	48	1153
ZC3H7B	NANOGP8_ENST00000629403.1	NO_PEAK	3	DDX6	SRRM2_ENST00000570539.1	0.48156	0.65199	[[322, 781]]	0.78546	1	0.210532	0.828791
TIAL1	H1-10_ENST00000333762.6	FULL	1	EIF4E	C1orf122_ENST00000468084.1	0.66842	0.65135	[[259, 398]]	0.92779	0.74783	0.311798	0.813907	16	344
TIAL1	H1-10_ENST00000333762.6	NO_LS2D	1	EIF4E	C1orf122_ENST00000468084.1	0.66842	0.65135	[[259, 398]]	0.92779	0.74783	0.311798	0.813907	16	344
PABPN1	SGSM2_ENST00000570431.1	NO_PEAK	3	DDX6	SRRM2_ENST00000570539.1	0.73915	0.65046	[[632, 1224]]	0.78445	1	0.176444	0.827887
ZC3H7B	NANOGP8_ENST00000629403.1	NO_PEAK	4	DROSHA	SRRM2_ENST00000570539.1	0.46997	0.64916	[[323, 784]]	0.78409	1	0.217486	0.827393
PABPN1	HNRNPM_ENST00000598999.1	NO_PEAK	2	FMR1	HNRNPM_ENST00000598999.1	0.76634	0.64888	[[1, 221]]	0.80798	0.84177	0.4	0.824
PABPN1	ARFGAP1_ENST00000549076.1	FULL	1	UPF1	ARFGAP1_ENST00000549076.1	0.67602	0.64875	[[300, 527], [713, 836], [937, 1097], [1258, 1358]]	0.80916	0.84034	0.492436	0.824	124	650
PABPN1	ARFGAP1_ENST00000549076.1	NO_LSSEQ	1	UPF1	ARFGAP1_ENST00000549076.1	0.47779	0.64875	[[300, 527], [713, 836], [937, 1097], [1258, 1358]]	0.80916	0.84034	0.492436	0.824	1	1309
PABPN1	ILF3_ENST00000587941.1	NO_PEAK	5	MBNL1	PABPC1_ENST00000519363.1	0.4825	0.64786	[[120, 413]]	0.67841	1	0.25085	0.788672
PRPF39	SRRM2_ENST00000572883.1	NO_LSSEQ	1	BUD13	GABARAPL1_ENST00000629504.1	0.17167	0.64785	[[610, 735]]	0.97685	0.66847	0.215876	0.795672	1	673
PRPF39	TMUB1_ENST00000488752.5	NO_LS2D	2	TARDBP	GPANK1_ENST00000450924.5	0.61446	0.64776	[[797, 918]]	0.94891	0.73343	0.191828	0.807307	8	849
PABPN1	SGSM2_ENST00000570431.1	NO_PEAK	2	DROSHA	SRRM2_ENST00000570539.1	0.73982	0.64605	[[633, 1227]]	0.78231	1	0.15218	0.825708
PABPN1	CEMP1_ENST00000565480.1	NO_LS2D	1	PCBP2	DAXX_ENST00000457553.1	0.62958	0.64603	[[362, 486]]	0.94946	0.72802	0.26107	0.805348	1	423
PABPN1	ATXN7L3_ENST00000590537.5	NO_PEAK	3	PCBP2	SH2B1_ENST00000569651.1	0.70496	0.64559	[[794, 923]]	0.91857	0.75264	0.258302	0.812856
PRPF39	RIC8A_ENST00000530889.1	NO_PEAK	5	HNRNPK	RNF31_ENST00000560875.1	0.82811	0.64559	[[201, 379]]	0.92162	0.74661	0.19505	0.811529
PRPF39	UBB_ENST00000535788.1	NO_LS2D	1	HNRNPK	RNASE1_ENST00000397967.5	0.6543	0.64541	[[177, 380]]	0.93383	0.7438	0.223746	0.809822	2	276
PRPF39	UBB_ENST00000302182.8	NO_LS2D	1	HNRNPK	RNASE1_ENST00000397967.5	0.6543	0.64528	[[177, 380]]	0.93383	0.74359	0.222214	0.809723	3	275
PABPN1	ZFAND2B_ENST00000425849.1	NO_PEAK	5	UCHL5	GIPR_ENST00000591322.1	0.52882	0.64468	[[769, 934]]	0.90454	0.76681	0.24324	0.816143
PABPN1	SEMA4G_ENST00000476171.1	FULL	1	DDX43	PPP1R35_ENST00000292330.3	0.5832	0.64372	[[470, 608]]	0.91173	0.75141	0.232514	0.812312	22	517
PABPN1	SEMA4G_ENST00000476171.1	NO_LS2D	2	DDX43	PPP1R35_ENST00000292330.3	0.5832	0.64372	[[470, 608]]	0.91173	0.75141	0.232514	0.812312	28	511
PABPN1	CAPN15_ENST00000566977.1	FULL	1	DDX6	SRRM2_ENST00000573692.1	0.71429	0.64327	[[1152, 1603]]	0.5343	1	0.213216	0.820833	122	1255
PABPN1	CAPN15_ENST00000566977.1	NO_LS2D	1	DDX6	SRRM2_ENST00000573692.1	0.71429	0.64327	[[1152, 1603]]	0.5343	1	0.213216	0.820833	121	1256
PABPN1	QARS1_ENST00000634432.1	NO_PEAK	4	PRPF8	METTL26_ENST00000568830.1	0.61637	0.64206	[[681, 845]]	0.87648	0.77375	0.23932	0.817
PRPF39	BANF1_ENST00000312175.7	FULL	1	GTF2F1	RPS21_ENST00000343986.9	0.6593	0.64179	[[124, 253]]	1	0.70188	0.19628	0.790564	1	189
PRPF39	TMUB1_ENST00000482202.5	NO_PEAK	5	GTF2F1	TAF10_ENST00000693612.1	0.81978	0.64158	[[1588, 1822]]	0.91811	0.76248	0.196976	0.813725
TIAL1	ATXN2L_ENST00000564162.1	NO_LS2D	2	CSTF2T	ZFPL1_ENST00000526791.1	0.74515	0.64081	[[463, 688]]	0.89063	0.77273	0.22356	0.816092	7	568
NF90	H4C4_ENST00000614247.2	FULL	1	DDX43	H4C9_ENST00000615353.2	0.23983	0.6403	[[119, 331]]	0.70863	1	0.243394	0.791881	9	216
NF90	H4C4_ENST00000614247.2	FULL	2	DDX43	H4C9_ENST00000615353.2	0.23983	0.6403	[[119, 331]]	0.70863	1	0.243394	0.791881	1	224
NF90	SLC43A3_ENST00000532795.5	NO_PEAK	3	PRPF8	METTL26_ENST00000565163.5	0.88742	0.64028	[[1362, 1575]]	0.89233	0.75754	0.228918	0.813301
PABPN1	DAP3_ENST00000491777.2	NO_LSSEQ	1	PRPF8	PFDN6_ENST00000395131.5	0.13834	0.63776	[[1193, 1263]]	0.99141	0.68372	0.22734	0.785755	0	1228
C22ORF28	ABCA7_ENST00000529442.7	NO_PEAK	5	EIF4E	SMARCD2_ENST00000577990.1	0.7377	0.63742	[[68, 568]]	0.63415	1	0.212786	0.778598
PABPN1	MTRNR2L12_ENST00000600213.3	NO_PEAK	5	UCHL5	MRPS34_ENST00000397375.7	0.53667	0.63695	[[213, 366]]	0.86406	0.77837	0.230312	0.815631
PRPF39	AP1G2_ENST00000553756.1	NO_PEAK	2	AQR	JMJD8_ENST00000562111.1	0.82513	0.63644	[[1610, 1758]]	0.90858	0.76621	0.285924	0.812998
PABPN1	PILRB_ENST00000438231.2	NO_PEAK	1	PCBP2	SH2B1_ENST00000569651.1	0.81852	0.63637	[[792, 914]]	0.94286	0.73033	0.270254	0.801925
ZC3H7B	GPR137_ENST00000536282.1	FULL	1	DDX59	MLXIP_ENST00000377037.3	0.49694	0.63528	[[247, 441]]	0.89636	0.75534	0.27023	0.81012	0	344
CAPRIN1	TRMT1_ENST00000588229.1	NO_PEAK	2	DROSHA	SRRM2_ENST00000570539.1	0.7429	0.63461	[[317, 728]]	0.74905	1	0.207568	0.80574
PABPN1	COG4_ENST00000565715.1	NO_LS2D	1	SRSF1	COPS6_ENST00000419210.1	0.52175	0.63461	[[80, 354]]	0.89744	0.76316	0.117138	0.81135	6	223
PABPN1	LPAR6_ENST00000620633.5	NO_LS2D	1	PABPC4	HMGB2_ENST00000438704.6	0.47075	0.6331	[[136, 264]]	0.93295	0.72863	0.300266	0.801113	22	222
PABPN1	GTF3C2_ENST00000431028.5	FULL	1	PUM1	CDK2_ENST00000555357.1	0.59666	0.63297	[[178, 399]]	0.88595	0.74613	0.24473	0.810766	2	290
PABPN1	GTF3C2_ENST00000431028.5	NO_LS2D	1	PUM1	CDK2_ENST00000555357.1	0.59666	0.63297	[[178, 399]]	0.88595	0.74613	0.24473	0.810766	5	293
NF90	H2AC6_ENST00000377791.4	NO_PEAK	3	DDX6	SRRM2_ENST00000570539.1	0.65372	0.63296	[[184, 434]]	0.69985	1	0.244682	0.785899
PRPF39	BANF1_ENST00000530204.1	NO_PEAK	3	HNRNPK	RNF31_ENST00000560875.1	0.84998	0.63163	[[268, 497]]	0.885	0.75923	0.209854	0.809739
ZC3H7B	PRR9_ENST00000368744.4	NO_LSSEQ	1	PPIG	PRMT5_ENST00000553502.5	0.15135	0.6314	[[412, 679]]	0.61957	0.95158	0.174806	0.858877	20	525
NF90	H2AC6_ENST00000377791.4	NO_PEAK	2	DROSHA	SRRM2_ENST00000570539.1	0.69636	0.62951	[[185, 437]]	0.69783	1	0.249854	0.783714
TIAL1	ELMOD2_ENST00000507667.1	NO_LS2D	1	ZNF800	PAWR_ENST00000548426.1	0.73235	0.6293	[[144, 267]]	0.88095	0.76211	0.19449	0.809278	3	202
PRPF39	ZGPAT_ENST00000431125.1	NO_PEAK	1	UPF1	ESPN_ENST00000632593.1	0.86534	0.62909	[[165, 265]]	0.92168	0.73463	0.21471	0.8015
PABPN1	CLDND2_ENST00000291715.5	NO_PEAK	5	DDX59	CLDND2_ENST00000291715.5	0.89367	0.62871	[[97, 210]]	0.9848	0.70384	0.514732	0.787
C22ORF28	PSPN_ENST00000245810.2	NO_PEAK	5	DDX6	SRRM2_ENST00000570539.1	0.7357	0.62826	[[303, 624]]	0.73155	1	0.269952	0.795789
PABPN1	RTKN_ENST00000640304.1	FULL	1	HNRNPK	METTL26_ENST00000568830.1	0.48994	0.62814	[[32, 197]]	0.90642	0.74261	0.266998	0.803902	9	105
PABPN1	GALE_ENST00000456977.5	NO_PEAK	1	HNRNPK	INF2_ENST00000674602.1	0.87667	0.62803	[[444, 647]]	0.86055	0.77639	0.300814	0.81139
PABPN1	TRPT1_ENST00000544286.5	NO_PEAK	1	GTF2F1	SETD1A_ENST00000452917.3	0.81432	0.62796	[[121, 339]]	0.79717	0.83225	0.24129	0.813508
PRPF39	ALKBH7_ENST00000596657.1	NO_PEAK	1	PCBP2	TRAPPC1_ENST00000303731.9	1.00425	0.62738	[[17, 194]]	0.9291	0.73122	0.259886	0.799289
PABPN1	CLDND2_ENST00000291715.5	NO_PEAK	3	DDX59	CLDND2_ENST00000601435.1	0.95667	0.62718	[[97, 210]]	0.9848	0.70065	0.36552	0.78539
CAPRIN1	TNPO2_ENST00000589149.5	NO_PEAK	1	AKAP1	SERF2_ENST00000403425.5	0.85018	0.62613	[[1457, 1725]]	0.83821	0.80762	0.225768	0.818516
PABPN1	LUC7L_ENST00000442701.1	NO_LSSEQ	1	SRSF1	LUC7L_ENST00000442701.1	0.51289	0.62599	[[84, 223], [957, 1021]]	0.96916	0.70882	0.451786	0.789	3	150
PABPN1	LUC7L_ENST00000442701.1	NO_PEAK	1	SRSF1	LUC7L_ENST00000442701.1	0.69333	0.62599	[[84, 223], [957, 1021]]	0.96916	0.70882	0.451786	0.789
PRPF39	SNTB1_ENST00000520717.1	NO_PEAK	4	PCBP2	SSBP4_ENST00000599699.2	0.8801	0.62554	[[582, 816]]	0.83693	0.79031	0.226642	0.811906
TIAL1	RPL13_ENST00000472354.1	NO_LS2D	1	SUB1	RPL13_ENST00000472354.1	0.59745	0.62553	[[725, 791], [841, 983]]	0.82586	0.80019	0.491524	0.8125	1	759
TIAL1	RPL13_ENST00000472354.1	NO_PEAK	3	SUB1	RPL13_ENST00000472354.1	0.59745	0.62553	[[725, 791], [841, 983]]	0.82586	0.80019	0.491524	0.8125
C22ORF28	PSPN_ENST00000245810.2	NO_PEAK	4	DROSHA	SRRM2_ENST00000570539.1	0.76092	0.62541	[[304, 644]]	0.7302	1	0.231948	0.794242
TIAL1	ITM2C_ENST00000620962.1	NO_PEAK	1	GRSF1	ITM2C_ENST00000620962.1	0.83844	0.62516	[[179, 294], [323, 447]]	0.69541	1	0.569662	0.781
PRPF39	UBB_ENST00000577640.1	NO_PEAK	3	AQR	TRAF4_ENST00000478021.1	0.9326	0.62497	[[252, 394]]	0.97895	0.70159	0.289432	0.785374
TIAL1	ITGB7_ENST00000551319.5	FULL	1	DDX3X	IFITM2_ENST00000399817.9	0.50732	0.62326	[[32, 236]]	0.84385	0.78225	0.254102	0.81012	2	136
PABPN1	TRPT1_ENST00000544286.5	NO_PEAK	4	HNRNPK	RNF31_ENST00000560875.1	0.73622	0.62231	[[175, 335]]	0.83351	0.79026	0.280914	0.810405
PRPF39	MAZ_ENST00000567444.5	NO_PEAK	5	HNRNPK	C19orf47_ENST00000584868.1	0.8776	0.62196	[[325, 514]]	0.91168	0.73244	0.209178	0.798736
PRPF39	RIC8A_ENST00000526982.1	NO_LS2D	1	RBM5	FGFR4_ENST00000430285.5	0.57903	0.62133	[[180, 271]]	1	0.73171	0.231632	0.793566	3	222
PRPF39	RIC8A_ENST00000526982.1	NO_LSSEQ	1	SERBP1	HBE1_ENST00000396895.3	0.15834	0.6213	[[177, 290]]	0.99502	0.7202	0.201306	0.78882	4	237
PABPN1	DCAF8_ENST00000473382.2	NO_LSSEQ	1	UCHL5	DCAF8_ENST00000473382.2	0.31931	0.62065	[[1162, 1279]]	0.94368	0.71705	0.49462	0.7915	5	1215
PRPF39	ZNF581_ENST00000270451.6	NO_LSSEQ	1	CSTF2T	ZNF581_ENST00000270451.6	0.23803	0.62021	[[175, 247]]	0.98288	0.69915	0.515494	0.782	26	237
PRPF39	ZNF581_ENST00000588537.1	NO_LS2D	2	CSTF2T	ZNF581_ENST00000270451.6	0.63334	0.62021	[[14, 86]]	0.98288	0.69915	0.474986	0.782	31	19
PRPF39	ZNF581_ENST00000588537.1	NO_PEAK	1	CSTF2T	ZNF581_ENST00000588537.1	0.945	0.62021	[[14, 86]]	0.98288	0.69915	0.515494	0.782
TIAL1	ITM2C_ENST00000620962.1	NO_PEAK	2	DDX6	SRRM2_ENST00000570539.1	0.69455	0.61936	[[178, 420]]	0.69444	1	0.213768	0.778114
CAPRIN1	C12orf57_ENST00000544681.1	NO_PEAK	4	DDX6	SRRM2_ENST00000570539.1	0.71861	0.6192	[[432, 1092]]	0.70202	1	0.158092	0.780669
PRPF39	SLC6A8_ENST00000429147.1	NO_PEAK	3	DDX24	SLC6A8_ENST00000429147.1	0.76844	0.6185	[[601, 713]]	0.87875	0.7525	0.530056	0.803
PABPN1	TYMP_ENST00000651490.1	NO_PEAK	5	DROSHA	SRRM2_ENST00000570539.1	0.79162	0.61799	[[203, 501]]	0.6915	1	0.207324	0.77654
TIAL1	SRRM2_ENST00000570539.1	FULL	1	FUS	SRRM2_ENST00000570539.1	0.61855	0.61747	[[143, 271], [387, 436]]	0.82102	0.79692	0.522466	0.8085	0	411
PABPN1	TMEM205_ENST00000590788.1	NO_LSSEQ	1	RBFOX2	EIF5_ENST00000559532.5	0.13334	0.61743	[[38, 86]]	1	0.69061	0.156892	0.776	5	67
TIAL1	ITM2C_ENST00000620962.1	NO_PEAK	3	DROSHA	SRRM2_ENST00000570539.1	0.68159	0.61622	[[179, 423]]	0.69252	1	0.199596	0.776097
CAPRIN1	BCKDK_ENST00000484226.2	NO_PEAK	3	FUS	PPAN_ENST00000444703.1	0.79638	0.61615	[[1195, 1470]]	0.84281	0.77985	0.224108	0.806705
CAPRIN1	C12orf57_ENST00000544681.1	NO_PEAK	3	DROSHA	SRRM2_ENST00000570539.1	0.74717	0.61592	[[433, 1095]]	0.69966	1	0.158788	0.778465
ZC3H7B	ZNF75A_ENST00000612186.1	NO_PEAK	1	HNRNPK	ATP5IF1_ENST00000642464.1	0.51197	0.61583	[[184, 322]]	0.86861	0.75722	0.134676	0.803
ZC3H7B	ZNF75A_ENST00000612186.1	NO_PEAK	2	HNRNPK	ATP5IF1_ENST00000497986.5	0.51197	0.61583	[[184, 322]]	0.86861	0.75722	0.134676	0.803
PABPN1	SEMA4G_ENST00000476171.1	NO_PEAK	1	DDX59	SEMA4G_ENST00000476171.1	0.945	0.61576	[[505, 599]]	0.94984	0.71072	0.514732	0.787
PABPN1	HGS_ENST00000570652.2	NO_LSSEQ	1	PABPC4	HGS_ENST00000570652.2	0.588	0.61514	[[470, 574]]	0.95673	0.70712	0.543478	0.785	5	517
PABPN1	HGS_ENST00000570652.2	NO_PEAK	1	PABPC4	HGS_ENST00000570652.2	1.029	0.61514	[[470, 574]]	0.95673	0.70712	0.543478	0.785
TIAL1	TARDBP_ENST00000621573.1	NO_PEAK	2	SRSF7	TARDBP_ENST00000621573.1	0.72411	0.61421	[[884, 982]]	0.96689	0.70201	0.455896	0.782
ZC3H7B	VCP_ENST00000681125.1	FULL	1	DDX3X	ZYX_ENST00000457235.5	0.25566	0.61409	[[210, 353]]	0.8941	0.73802	0.26741	0.797546	8	273
ZC3H7B	C12orf57_ENST00000544681.1	NO_PEAK	4	DDX6	SRRM2_ENST00000570539.1	0.71861	0.614	[[432, 1092]]	0.69204	1	0.180076	0.774968
PABPN1	COG4_ENST00000565715.1	NO_PEAK	3	EIF4E	SMARCD2_ENST00000577990.1	0.74612	0.61333	[[36, 491]]	0.74719	0.87451	0.231646	0.800327
TIAL1	TARDBP_ENST00000621573.1	NO_LS2D	1	DDX6	NR1H2_ENST00000597790.5	0.44574	0.61217	[[887, 987]]	0.96529	0.7005	0.260944	0.780843	1	936
PRPF39	TMUB1_ENST00000462940.1	NO_LSSEQ	1	APOBEC3C	RPL36_ENST00000394580.2	0.14666	0.6121	[[1571, 1686]]	0.95798	0.7338	0.240306	0.792647	4	1624
NF90	JMJD8_ENST00000562111.1	NO_LSSEQ	1	PCBP1	ATP6V0C_ENST00000564973.1	0.15169	0.6116	[[1266, 1362], [1560, 1638]]	0.91161	0.71659	0.18062	0.791362	7	1307
TIAL1	ACTB_ENST00000464611.1	FULL	1	PCBP2	MINDY1_ENST00000497067.1	0.48909	0.61125	[[61, 181]]	0.90732	0.72176	0.307574	0.792378	0	121
PRPF39	MIB2_ENST00000486072.1	NO_PEAK	2	PCBP2	C19orf47_ENST00000584868.1	0.91346	0.61117	[[356, 567]]	0.95221	0.71462	0.248274	0.785793
PABPN1	PTOV1_ENST00000597730.1	FULL	1	SF3A3	FOXP4_ENST00000670130.1	0.52492	0.61099	[[120, 192]]	0.97603	0.69547	0.246306	0.777555	3	159
ZC3H7B	C12orf57_ENST00000544681.1	NO_PEAK	2	DROSHA	SRRM2_ENST00000570539.1	0.74717	0.61005	[[433, 1095]]	0.68966	1	0.18703	0.77244
PABPN1	WDR83OS_ENST00000222190.9	FULL	1	UPF1	FAM89B_ENST00000530349.2	0.59858	0.61002	[[60, 169]]	0.96482	0.70086	0.218524	0.78001	0	114
PRPF39	VWA1_ENST00000471398.1	NO_LSSEQ	1	DDX1	ESRRA_ENST00000468670.2	0.16	0.60953	[[104, 238]]	0.93091	0.70367	0.265768	0.785248	4	175
C22ORF28	TMEM240_ENST00000624426.1	FULL	1	MBNL1	TMEM240_ENST00000624426.1	0.98512	0.60935	[[731, 906]]	0.85988	0.75794	0.539002	0.8005	1	819
C22ORF28	TMEM240_ENST00000624426.1	NO_PEAK	1	MBNL1	TMEM240_ENST00000624426.1	0.98512	0.60935	[[731, 906]]	0.85988	0.75794	0.539002	0.8005
PABPN1	SRRM2_ENST00000570539.1	FULL	3	PPIG	CDR2_ENST00000567010.1	0.42321	0.60919	[[90, 214]]	0.81818	0.79155	0.254306	0.804304	3	149
PABPN1	SRRM2_ENST00000570539.1	NO_LS2D	1	PPIG	CDR2_ENST00000567010.1	0.42321	0.60919	[[90, 214]]	0.81818	0.79155	0.254306	0.804304	2	154
PRPF39	TMUB1_ENST00000462940.1	NO_PEAK	5	AQR	JMJD8_ENST00000562824.5	0.85751	0.60898	[[1581, 1697]]	0.95793	0.69822	0.290476	0.779695
TIAL1	APOC2_ENST00000585786.1	NO_PEAK	5	HNRNPK	SH3BGRL3_ENST00000270792.10	0.71569	0.60844	[[746, 971]]	0.81601	0.79287	0.273466	0.804
PRPF39	UBB_ENST00000395839.5	NO_PEAK	3	GTF2F1	UBB_ENST00000302182.8	0.86333	0.6082	[[1, 90]]	0.94637	0.70717	0.378512	0.783
PRPF39	UBB_ENST00000395839.5	NO_PEAK	1	GTF2F1	UBB_ENST00000535788.1	0.86333	0.60808	[[1, 90]]	0.94637	0.70696	0.378268	0.782891
TIAL1	ACTB_ENST00000464611.1	FULL	2	HNRNPK	CLDND2_ENST00000593841.1	0.50435	0.60792	[[85, 349]]	0.78683	0.82159	0.292378	0.803484	16	233
PABPN1	TRMT2A_ENST00000444256.1	NO_LSSEQ	1	DDX55	TRMT2A_ENST00000444256.1	0.185	0.60788	[[154, 189], [613, 657]]	0.93455	0.71258	0.482362	0.7855	14	649
PRPF39	TMEM18_ENST00000418447.1	NO_PEAK	4	SF3B4	HGS_ENST00000676879.1	0.71654	0.60783	[[728, 890]]	0.88	0.71863	0.141472	0.801115
CAPRIN1	C12orf57_ENST00000544681.1	FULL	2	ELAC2	SRRM2_ENST00000573692.1	0.4631	0.6076	[[1043, 1210]]	0.90694	0.70968	0.206776	0.789741	27	1153
CAPRIN1	C12orf57_ENST00000544681.1	NO_LS2D	1	ELAC2	SRRM2_ENST00000573692.1	0.4631	0.6076	[[1043, 1210]]	0.90694	0.70968	0.206776	0.789741	26	1152
PABPN1	ETV4_ENST00000586826.1	FULL	1	PCBP2	SSBP4_ENST00000599699.2	0.51801	0.60746	[[977, 1384]]	0.82545	0.78371	0.242382	0.803019	6	1186
PABPN1	ETV4_ENST00000586826.1	NO_LS2D	1	PCBP2	SSBP4_ENST00000599699.2	0.51801	0.60746	[[977, 1384]]	0.82545	0.78371	0.242382	0.803019	6	1186
PABPN1	DCXR_ENST00000306869.7	NO_LSSEQ	1	BUD13	RPL36_ENST00000347512.8	0.15834	0.6058	[[382, 437]]	0.99617	0.67007	0.201282	0.764903	0	409
TIAL1	JUND_ENST00000252818.5	NO_PEAK	3	ZC3H11A	JUND_ENST00000252818.5	0.94034	0.60561	[[257, 363]]	0.97094	0.6947	0.469198	0.7755
PABPN1	WDR83OS_ENST00000222190.9	NO_LSSEQ	1	LIN28B	HES6_ENST00000272937.10	0.15	0.60528	[[151, 232]]	0.9945	0.68522	0.230336	0.7695	10	181
PABPN1	DCXR_ENST00000306869.7	FULL	2	HNRNPK	RNF31_ENST00000560875.1	0.84336	0.60489	[[394, 869]]	0.74157	0.85759	0.284494	0.809656	7	638
PABPN1	DCXR_ENST00000306869.7	NO_LS2D	2	HNRNPK	RNF31_ENST00000560875.1	0.84336	0.60489	[[394, 869]]	0.74157	0.85759	0.284494	0.809656	8	639
PRPF39	DDX5_ENST00000583239.6	NO_LS2D	1	XRN2	DDX5_ENST00000583239.6	0.517924	0.60431	[[161, 184]]	1	0.68259	0.517924	0.7675	0	172
PABPN1	PNKP_ENST00000636840.1	NO_PEAK	2	UPF1	TMUB1_ENST00000653405.1	0.91135	0.60399	[[50, 403]]	0.82452	0.77901	0.238424	0.801561
PRPF39	UBC_ENST00000546271.1	NO_LSSEQ	1	NONO	UBC_ENST00000546271.1	0.30374	0.60374	[[572, 589], [625, 761], [771, 948], [962, 1025]]	0.75979	0.85076	0.511516	0.7985	1	858
NF90	SLC43A3_ENST00000526621.5	NO_PEAK	3	PRPF8	METTL26_ENST00000397664.8	0.87104	0.60337	[[1245, 1425]]	0.89714	0.73233	0.260842	0.79122
NF90	SLC43A3_ENST00000526621.5	NO_PEAK	4	PRPF8	METTL26_ENST00000614890.4	0.87104	0.60337	[[1245, 1425]]	0.89714	0.73233	0.257066	0.79122
TIAL1	ACTB_ENST00000464611.1	NO_PEAK	4	PCBP1	ARF4_ENST00000488156.1	0.67674	0.60302	[[65, 185]]	0.90055	0.72663	0.297038	0.789685
PABPN1	SPTAN1_ENST00000630981.1	NO_PEAK	5	DDX6	SRRM2_ENST00000570539.1	0.51402	0.60262	[[165, 417]]	0.6796	1	0.247704	0.765738
NF90	SLC43A3_ENST00000526621.5	NO_PEAK	2	PRPF8	METTL26_ENST00000338401.8	0.87104	0.60238	[[1245, 1425]]	0.89714	0.73083	0.259738	0.790471
PRPF39	ZNF580_ENST00000545125.1	FULL	1	PRPF8	ARL6IP4_ENST00000456762.3	0.62898	0.60182	[[84, 187]]	0.91462	0.71779	0.256658	0.785965	2	133
PRPF39	ZNF580_ENST00000545125.1	NO_LS2D	1	PRPF8	ARL6IP4_ENST00000456762.3	0.62898	0.60182	[[84, 187]]	0.91462	0.71779	0.256658	0.785965	0	135
PABPN1	PUF60_ENST00000532884.1	FULL	1	DDX3X	IFITM2_ENST00000533141.1	0.49519	0.60137	[[457, 655]]	0.88815	0.73253	0.23979	0.791082	7	549
PRPF39	RPS21_ENST00000343986.9	NO_LS2D	1	UPF1	FAM89B_ENST00000530349.2	0.80144	0.60092	[[61, 180]]	0.96907	0.69231	0.263066	0.772886	1	119
PRPF39	DYNLL1_ENST00000550845.5	NO_PEAK	1	AKAP8L	DNAAF3_ENST00000588076.1	0.92232	0.60028	[[748, 898]]	0.91092	0.71911	0.239852	0.785893
PRPF39	C1orf122_ENST00000468084.1	NO_PEAK	5	UPF1	ESPN_ENST00000632803.1	0.9018	0.60002	[[449, 713]]	0.90571	0.72104	0.26659	0.786694
NF90	SLC43A3_ENST00000532795.5	NO_PEAK	5	PRPF8	METTL26_ENST00000397666.6	0.88596	0.59941	[[1373, 1566]]	0.89586	0.72801	0.252342	0.78866
PRPF39	ATP5ME_ENST00000304312.5	NO_LSSEQ	1	IGF2BP3	NACC1_ENST00000585663.1	0.16428	0.59906	[[1711, 1769]]	0.99761	0.68131	0.252058	0.765041	3	1737
PABPN1	MSH5_ENST00000416964.5	FULL	1	HNRNPK	PPT2_ENST00000475020.1	0.4255	0.59894	[[77, 264]]	0.83931	0.75748	0.282194	0.798589	1	169
PABPN1	MSH5_ENST00000416964.5	NO_LS2D	1	HNRNPK	PPT2_ENST00000475020.1	0.4255	0.59894	[[77, 264]]	0.83931	0.75748	0.282194	0.798589	0	170
PABPN1	CLDND2_ENST00000291715.5	FULL	1	HNRNPK	METTL26_ENST00000568830.1	0.77003	0.59856	[[64, 366]]	0.86219	0.75113	0.285946	0.794483	26	241
PABPN1	CLDND2_ENST00000291715.5	NO_LS2D	1	HNRNPK	METTL26_ENST00000568830.1	0.77003	0.59856	[[64, 366]]	0.86219	0.75113	0.285946	0.794483	25	240
ZC3H7B	C12orf57_ENST00000544681.1	FULL	1	ELAC2	SRRM2_ENST00000573692.1	0.4631	0.59835	[[1043, 1210]]	0.90436	0.70405	0.23989	0.784424	27	1153
ZC3H7B	C12orf57_ENST00000544681.1	NO_LS2D	1	ELAC2	SRRM2_ENST00000573692.1	0.4631	0.59835	[[1043, 1210]]	0.90436	0.70405	0.23989	0.784424	26	1152
PABPN1	PNKP_ENST00000636840.1	NO_LS2D	1	HNRNPK	CFL1_ENST00000524553.5	0.63362	0.59707	[[7, 206]]	0.89438	0.72577	0.29201	0.787287	48	58
NF90	POLRMT_ENST00000590336.2	NO_LSSEQ	1	SF3B4	RECQL4_ENST00000301323.7	0.13	0.59695	[[1179, 1225]]	1	0.67602	0.233644	0.761984	5	1207
PABPN1	QARS1_ENST00000634432.1	NO_LS2D	1	G3BP1	QARS1_ENST00000634432.1	0.600004	0.59602	[[786, 845], [949, 1057]]	0.83484	0.76523	0.600004	0.796	1	814
C22ORF28	TMC4_ENST00000619510.4	NO_PEAK	4	DDX3X	COASY_ENST00000585811.1	0.61304	0.59578	[[21, 278]]	0.67024	0.91064	0.267802	0.787043
TIAL1	SERPINH1_ENST00000526638.1	FULL	1	PUM2	SERPINH1_ENST00000526638.1	0.57278	0.59527	[[245, 293], [778, 850]]	0.86835	0.7405	0.491152	0.791	1	270
C22ORF28	LILRB2_ENST00000620625.4	NO_PEAK	2	RBFOX2	STX4_ENST00000613541.1	0.63365	0.5951	[[704, 892]]	0.86063	0.73299	0.235714	0.793009
PABPN1	CLDND2_ENST00000291715.5	NO_LSSEQ	1	PCBP1	TRIM41_ENST00000514219.1	0.23675	0.59508	[[48, 206]]	0.94337	0.69912	0.282202	0.775202	8	135
PABPN1	SFTA2_ENST00000383539.4	NO_PEAK	3	BUD13	SFTA2_ENST00000383539.4	0.70622	0.59506	[[681, 772]]	1	0.67705	0.466282	0.7615
PRPF39	UBB_ENST00000577958.1	NO_PEAK	3	PCBP2	C19orf47_ENST00000584868.1	0.89506	0.59503	[[323, 534]]	0.88333	0.74026	0.258362	0.790169
PRPF39	RIC8A_ENST00000526982.1	NO_PEAK	1	GTF2F1	DCAF15_ENST00000591802.1	0.88964	0.59485	[[205, 308]]	1	0.67627	0.223304	0.761134
ZC3H7B	HOXA4_ENST00000511914.1	FULL	1	AQR	NIP7_ENST00000569637.6	0.8012	0.5948	[[343, 617]]	0.8515	0.7505	0.279692	0.793203	302	178
ZC3H7B	HOXA4_ENST00000511914.1	FULL	2	AQR	NIP7_ENST00000569637.6	0.8012	0.5948	[[343, 617]]	0.8515	0.7505	0.279692	0.793203	19	461
ZC3H7B	HOXA4_ENST00000511914.1	NO_LS2D	1	AQR	NIP7_ENST00000569637.6	0.8012	0.5948	[[343, 617]]	0.8515	0.7505	0.279692	0.793203	300	180
ZC3H7B	HOXA4_ENST00000511914.1	NO_LS2D	2	AQR	NIP7_ENST00000569637.6	0.8012	0.5948	[[343, 617]]	0.8515	0.7505	0.279692	0.793203	31	449
PRPF39	TMEM256_ENST00000302422.4	FULL	1	XRN2	KPNA4_ENST00000469804.1	0.55302	0.59419	[[573, 620]]	1	0.67637	0.249596	0.76088	0	596
PRPF39	TMEM256_ENST00000302422.4	NO_LS2D	1	XRN2	KPNA4_ENST00000469804.1	0.55302	0.59419	[[573, 620]]	1	0.67637	0.249596	0.76088	7	603
TIAL1	GPANK1_ENST00000424399.5	NO_LSSEQ	2	SUB1	GPANK1_ENST00000424399.5	0.491524	0.59416	[[328, 344], [848, 892]]	0.97345	0.68641	0.491524	0.7675	1	335
ZC3H7B	BCKDK_ENST00000567682.1	NO_LS2D	1	DDX55	GPS1_ENST00000578168.1	0.42736	0.59408	[[669, 773]]	0.89936	0.71979	0.26947	0.78428	1	722
ZC3H7B	GPR137_ENST00000536282.1	FULL	2	UPF1	GPX1_ENST00000643797.1	0.45408	0.59404	[[319, 445]]	0.95608	0.69401	0.248392	0.771815	1	383
C22ORF28	TRMT1_ENST00000586224.5	NO_PEAK	2	PCBP2	SLC35C1_ENST00000530471.1	0.81858	0.59295	[[194, 509]]	0.74268	0.84652	0.286966	0.795441
C22ORF28	TRMT1_ENST00000588746.5	NO_PEAK	2	PCBP2	SLC35C1_ENST00000530471.1	0.81858	0.5925	[[194, 515]]	0.74178	0.84688	0.279594	0.79521
PRPF39	TRO_ENST00000416704.1	NO_PEAK	3	AQR	TRAF4_ENST00000478021.1	0.92816	0.59129	[[253, 399]]	0.92049	0.71417	0.28308	0.779775
PRPF39	RIC8A_ENST00000626818.1	FULL	1	DDX43	RPP21_ENST00000430900.6	0.45815	0.59121	[[178, 279]]	1	0.67476	0.214134	0.759	2	226
PABPN1	MMS19_ENST00000444411.5	NO_PEAK	4	HNRNPK	SLC35C1_ENST00000530471.1	0.58375	0.59045	[[349, 583]]	0.90762	0.70669	0.284398	0.779274
PRPF39	TMEM18_ENST00000418447.1	FULL	1	AQR	NME3_ENST00000564628.1	0.61761	0.58997	[[777, 859]]	0.95302	0.69165	0.288492	0.769654	0	818
PRPF39	TMEM18_ENST00000418447.1	NO_LS2D	1	AQR	NME3_ENST00000564628.1	0.61761	0.58997	[[777, 859]]	0.95302	0.69165	0.288492	0.769654	2	816
NF90	DUS3L_ENST00000592491.1	FULL	1	EFTUD2	NADK_ENST00000498806.1	0.46568	0.5899	[[965, 1031]]	0.99058	0.67733	0.266798	0.7605	1	997
PABPN1	NUP85_ENST00000578987.1	NO_LSSEQ	1	DDX43	NUP85_ENST00000578987.1	0.235	0.58779	[[44, 128], [451, 535], [910, 933]]	0.83837	0.75526	0.500494	0.791	3	83
PRPF39	UBB_ENST00000395839.5	NO_PEAK	2	GTF2F1	UBB_ENST00000577640.1	0.86333	0.58724	[[1, 90]]	0.94637	0.66969	0.317328	0.76477
PRPF39	MIB2_ENST00000486072.1	NO_PEAK	1	UPF1	ESPN_ENST00000632593.1	0.91988	0.58663	[[327, 542]]	0.95563	0.68883	0.25739	0.767
ZC3H7B	TRMT1_ENST00000588229.1	NO_PEAK	2	DROSHA	SRRM2_ENST00000570539.1	0.7429	0.58656	[[317, 728]]	0.64304	1	0.23581	0.746977
PRPF39	ZNF580_ENST00000543039.2	FULL	1	HNRNPK	PPT2_ENST00000475020.1	0.74043	0.5864	[[115, 370]]	0.93231	0.64372	0.147726	0.770934	4	246
PRPF39	ZNF580_ENST00000543039.2	NO_LS2D	1	HNRNPK	PPT2_ENST00000475020.1	0.74043	0.5864	[[115, 370]]	0.93231	0.64372	0.147726	0.770934	4	246
PABPN1	QARS1_ENST00000634432.1	NO_PEAK	1	HNRNPK	HGS_ENST00000676963.1	0.78789	0.58558	[[654, 852]]	0.83686	0.75837	0.291606	0.790482
PABPN1	APEX1_ENST00000553368.1	NO_LSSEQ	2	UCHL5	APEX1_ENST00000553368.1	0.49462	0.58523	[[420, 459], [667, 710]]	0.88721	0.72113	0.49462	0.7815	55	633
PABPN1	CEMP1_ENST00000565480.1	FULL	2	PCBP2	S100A16_ENST00000368703.6	0.56166	0.58496	[[373, 486]]	0.94527	0.69198	0.259082	0.768384	2	427
C22ORF28	C12orf57_ENST00000544681.1	NO_LS2D	2	UPF1	HGS_ENST00000573320.2	0.52509	0.58478	[[919, 1185]]	0.81267	0.77571	0.245818	0.792073	21	1073
PRPF39	TMUB1_ENST00000476627.5	NO_LSSEQ	1	DDX6	TMUB1_ENST00000476627.5	0.444	0.58351	[[1136, 1197]]	1	0.67024	0.53893	0.754	0	1166
PABPN1	RPS16_ENST00000602153.5	NO_PEAK	4	PUM1	RPS16_ENST00000602153.5	0.513694	0.58136	[[40, 91]]	0.9068	0.7077	0.513694	0.775
PABPN1	FLOT1_ENST00000411944.5	FULL	1	PUM1	FLOT1_ENST00000445319.5	0.86333	0.57958	[[1155, 1314]]	0.93976	0.6913	0.305574	0.766383	0	1234
PABPN1	FLOT1_ENST00000411944.5	NO_LS2D	1	PUM1	FLOT1_ENST00000445319.5	0.86333	0.57958	[[1155, 1314]]	0.93976	0.6913	0.305574	0.766383	3	1231
PABPN1	FLOT1_ENST00000411944.5	NO_PEAK	2	PUM1	FLOT1_ENST00000445319.5	0.86333	0.57958	[[1155, 1314]]	0.93976	0.6913	0.305574	0.766383
C22ORF28	SPEM1_ENST00000323675.4	NO_PEAK	2	HNRNPK	METTL26_ENST00000565163.5	0.79121	0.57954	[[214, 400]]	0.90547	0.7066	0.232784	0.774048
TIAL1	ATXN2L_ENST00000564162.1	NO_LSSEQ	1	ZC3H11A	ATXN2L_ENST00000564162.1	0.469198	0.57882	[[564, 636], [1292, 1388], [1400, 1442]]	0.88504	0.71753	0.469198	0.778	0	1421
C22ORF28	TMC4_ENST00000619510.4	NO_PEAK	5	DDX3X	COASY_ENST00000585909.1	0.61304	0.5773	[[21, 278]]	0.67024	0.89968	0.259462	0.775109
TIAL1	RPS29_ENST00000554075.2	NO_LSSEQ	1	IGF2BP3	IFITM2_ENST00000399817.9	0.5568	0.57641	[[941, 1048]]	0.89286	0.71132	0.292156	0.774887	0	994
TIAL1	RPS29_ENST00000554075.2	NO_PEAK	3	IGF2BP3	IFITM2_ENST00000399817.9	0.5568	0.57641	[[941, 1048]]	0.89286	0.71132	0.292156	0.774887
PABPN1	PPP1R35_ENST00000292330.3	NO_PEAK	4	PRPF8	METTL26_ENST00000568830.1	0.86527	0.5758	[[709, 873]]	0.86649	0.72587	0.253772	0.77967
PABPN1	QARS1_ENST00000634432.1	NO_PEAK	2	PCBP2	SSBP4_ENST00000599699.2	0.67792	0.57446	[[631, 864]]	0.81637	0.76073	0.246894	0.785893
PRPF39	SETD1A_ENST00000452917.3	NO_PEAK	2	CSTF2T	SETD1A_ENST00000452917.3	0.93622	0.5735	[[241, 379]]	1	0.66445	0.515494	0.7475
PABPN1	PUF60_ENST00000532884.1	NO_LS2D	1	UPF1	ESPN_ENST00000632803.1	0.62809	0.57322	[[428, 654]]	0.86065	0.7275	0.22492	0.779169	4	545
C17ORF85	FIZ1_ENST00000587414.1	FULL	1	PCBP2	SEMA4G_ENST00000476171.1	0.66987	0.57263	[[437, 623]]	0.81594	0.76099	0.298212	0.78509	1	529
C17ORF85	FIZ1_ENST00000587414.1	NO_LS2D	1	PCBP2	SEMA4G_ENST00000476171.1	0.66987	0.57263	[[437, 623]]	0.81594	0.76099	0.298212	0.78509	4	526
ZC3H7B	BCKDK_ENST00000484226.2	NO_PEAK	3	FUS	PPAN_ENST00000444703.1	0.79638	0.57241	[[1195, 1470]]	0.86435	0.72109	0.212822	0.777625
PABPN1	GPS1_ENST00000578168.1	NO_LS2D	1	EIF4E	GSK3A_ENST00000676537.1	0.4431	0.57213	[[249, 683]]	0.58485	0.9469	0.257842	0.768311	1	467
PABPN1	RPS16_ENST00000602153.5	NO_PEAK	3	PABPC4	RPS16_ENST00000602153.5	0.543478	0.57119	[[18, 164], [185, 195], [298, 307], [321, 348], [441, 505]]	0.66313	1	0.543478	0.746
ZC3H7B	RNASE1_ENST00000397970.4	NO_PEAK	3	RPS3	RNASE1_ENST00000397970.4	1.029	0.57097	[[454, 574]]	0.91331	0.69719	0.46126	0.767
ZC3H7B	RNASE1_ENST00000397970.4	NO_PEAK	4	RPS3	RNASE1_ENST00000555698.5	1.029	0.57097	[[454, 574]]	0.91331	0.69719	0.413424	0.767
ZC3H7B	RNASE1_ENST00000397970.4	NO_PEAK	5	RPS3	RNASE1_ENST00000340900.3	1.029	0.57097	[[454, 574]]	0.91331	0.69719	0.388148	0.767
PABPN1	CDC37_ENST00000589331.1	NO_LSSEQ	1	U2AF2	HSF4_ENST00000517729.5	0.15834	0.56965	[[518, 543]]	1	0.66225	0.1468	0.745	2	532
PABPN1	HGS_ENST00000570652.2	NO_LSSEQ	2	PUM1	HGS_ENST00000570652.2	0.513694	0.56965	[[451, 524]]	1	0.66225	0.513694	0.745	15	502
ZC3H7B	CHCHD1_ENST00000372833.6	NO_LSSEQ	1	GTF2F1	YY1_ENST00000554371.1	0.24968	0.56853	[[24, 120]]	0.9438	0.63082	0.165652	0.751272	1	71
NF90	EIF4A1_ENST00000582050.1	NO_PEAK	5	DDX6	SRRM2_ENST00000573692.1	0.52593	0.56841	[[694, 935]]	0.83191	0.74481	0.25547	0.780981
PRPF39	ZFPL1_ENST00000525509.1	NO_PEAK	4	HNRNPK	CLDND2_ENST00000593841.1	0.87855	0.5684	[[82, 293]]	0.81271	0.75846	0.203606	0.782915
PRPF39	PREB_ENST00000456259.5	FULL	1	DDX59	FCGRT_ENST00000599701.5	0.53441	0.56751	[[1061, 1163]]	0.93613	0.68447	0.272734	0.75938	5	1117
PRPF39	PREB_ENST00000456259.5	NO_LS2D	1	DDX59	FCGRT_ENST00000599701.5	0.53441	0.56751	[[1061, 1163]]	0.93613	0.68447	0.272734	0.75938	7	1119
PABPN1	SFTA2_ENST00000383539.4	NO_PEAK	2	BUD13	SFTA2_ENST00000448586.2	0.73022	0.56729	[[681, 772]]	1	0.61532	0.238238	0.729438
PRPF39	MIB2_ENST00000486072.1	NO_PEAK	4	HNRNPK	C19orf47_ENST00000584868.1	0.90404	0.5672	[[362, 557]]	0.94758	0.68864	0.208494	0.759361
PRPF39	ATP5ME_ENST00000304312.5	NO_PEAK	1	PCBP2	OXER1_ENST00000378661.4	0.88854	0.56717	[[1561, 1723]]	0.91795	0.6875	0.245586	0.762354
PRPF39	TNFRSF12A_ENST00000574699.1	NO_PEAK	3	SF3B4	TNFRSF12A_ENST00000574699.1	0.88734	0.56578	[[1097, 1213]]	0.99195	0.66267	0.50092	0.7445
PRPF39	EIF4A1_ENST00000581770.5	NO_PEAK	5	UPF1	ESPN_ENST00000632803.1	0.89685	0.56561	[[473, 730]]	0.93695	0.67764	0.25903	0.756526
PABPN1	UCKL1_ENST00000430743.1	NO_LS2D	1	UPF1	TMUB1_ENST00000653405.1	0.79203	0.56365	[[31, 329]]	0.83413	0.73756	0.22176	0.777778	2	182
PABPN1	UCKL1_ENST00000430743.1	NO_PEAK	2	UPF1	TMUB1_ENST00000653405.1	0.79203	0.56365	[[31, 329]]	0.83413	0.73756	0.22176	0.777778
PRPF39	SETD1A_ENST00000452917.3	NO_LS2D	1	HNRNPK	CLDND2_ENST00000593841.1	0.92391	0.56311	[[65, 309]]	0.85714	0.72512	0.222302	0.774309	2	189
PRPF39	SETD1A_ENST00000452917.3	NO_PEAK	3	HNRNPK	CLDND2_ENST00000593841.1	0.92391	0.56311	[[65, 309]]	0.85714	0.72512	0.222302	0.774309
ZC3H7B	NR1H2_ENST00000597790.5	NO_LSSEQ	1	GEMIN5	H2AC13_ENST00000358739.5	0.18666	0.56223	[[133, 181]]	0.99357	0.47297	0.17511	0.757018	7	150
PABPN1	NT5DC2_ENST00000471522.5	NO_LSSEQ	1	DDX43	SLC3A2_ENST00000541372.1	0.14	0.56218	[[505, 646]]	0.85606	0.69658	0.141658	0.781124	0	575
PABPN1	RTKN_ENST00000640304.1	FULL	2	HNRNPK	RNF31_ENST00000557991.5	0.81728	0.56204	[[115, 262]]	0.90244	0.69598	0.260778	0.763764	1	187
PABPN1	RTKN_ENST00000640304.1	NO_PEAK	4	HNRNPK	RNF31_ENST00000557991.5	0.81728	0.56204	[[115, 262]]	0.90244	0.69598	0.260778	0.763764
PRPF39	UBB_ENST00000577640.1	FULL	1	SLTM	TM7SF2_ENST00000530750.5	0.614	0.56172	[[323, 421]]	1	0.65028	0.259572	0.736979	1	373
PABPN1	SRRT_ENST00000445337.1	FULL	1	RBFOX2	ZNF692_ENST00000533647.1	0.39628	0.56067	[[328, 443]]	0.94396	0.67626	0.182632	0.752882	0	385
PRPF39	UBC_ENST00000540700.1	NO_PEAK	5	SLTM	UBC_ENST00000540700.1	0.76844	0.56046	[[936, 1055]]	0.94386	0.67692	0.497848	0.753
C22ORF28	MRPL51_ENST00000537701.5	FULL	1	PCBP1	RNASEK_ENST00000549393.2	0.48076	0.56003	[[1524, 1714]]	0.86885	0.71225	0.224838	0.769654	0	1619
PRPF39	TMEM256_ENST00000576017.1	NO_LS2D	1	SF3A3	PFAS_ENST00000578979.5	0.50311	0.55964	[[581, 624]]	1	0.65522	0.262312	0.737952	10	592
PRPF39	RIC8A_ENST00000526982.1	FULL	1	DDX3X	MTFP1_ENST00000629597.2	0.62206	0.55785	[[151, 283]]	0.96982	0.64466	0.280996	0.738399	3	220
PRPF39	RPS21_ENST00000450116.6	FULL	1	SF3B4	RPS21_ENST00000370562.1	0.489156	0.55781	[[481, 510], [1090, 1129]]	0.93482	0.6789	0.489156	0.7535	2	493
PRPF39	RPS21_ENST00000450116.6	NO_LS2D	1	SF3B4	RPS21_ENST00000370562.1	0.489156	0.55781	[[481, 510], [1090, 1129]]	0.93482	0.6789	0.489156	0.7535	3	492
C22ORF28	MRPL51_ENST00000543164.5	NO_LS2D	1	PCBP1	RNASEK_ENST00000549393.2	0.48076	0.55746	[[1480, 1670]]	0.86649	0.71157	0.230726	0.768537	1	1576
C22ORF28	MRPL51_ENST00000543703.1	NO_LS2D	1	PCBP1	RNASEK_ENST00000549393.2	0.48076	0.55746	[[1476, 1666]]	0.86649	0.71157	0.23371	0.768537	0	1571
PRPF39	NFKBIA_ENST00000553342.1	FULL	1	PCBP1	SLC35C1_ENST00000530471.1	0.71619	0.55742	[[182, 352]]	0.95273	0.67127	0.198224	0.748749	11	256
PRPF39	NFKBIA_ENST00000553342.1	NO_LS2D	1	PCBP1	SLC35C1_ENST00000530471.1	0.71619	0.55742	[[182, 352]]	0.95273	0.67127	0.198224	0.748749	12	255
PRPF39	MEMO1_ENST00000437854.1	NO_PEAK	2	PRPF8	TMEM259_ENST00000586285.2	0.90223	0.55708	[[334, 497]]	0.84125	0.72727	0.232722	0.772886
PRPF39	RPS21_ENST00000370562.1	FULL	1	SF3B4	RPS21_ENST00000450116.6	0.489156	0.55682	[[502, 531], [1111, 1150]]	0.93643	0.67477	0.489156	0.751641	7	509
PRPF39	RPS21_ENST00000370562.1	NO_LS2D	1	SF3B4	RPS21_ENST00000450116.6	0.489156	0.55682	[[502, 531], [1111, 1150]]	0.93643	0.67477	0.489156	0.751641	7	509
PRPF39	RIC8A_ENST00000530889.1	NO_PEAK	3	PCBP2	ACD_ENST00000695735.1	0.85722	0.5567	[[121, 240]]	0.95749	0.66873	0.252594	0.746994
PRPF39	UBB_ENST00000577958.1	NO_PEAK	1	HNRNPK	C19orf47_ENST00000584868.1	0.92705	0.55644	[[329, 524]]	0.88264	0.71329	0.218582	0.767442
ZC3H7B	NR1H2_ENST00000597790.5	NO_PEAK	1	PCBP2	HSD3B7_ENST00000562932.5	0.94034	0.5558	[[162, 334]]	0.88571	0.69382	0.23838	0.762477
PRPF39	UBB_ENST00000577958.1	NO_PEAK	2	HNRNPK	RNF31_ENST00000560875.1	0.92262	0.55535	[[299, 537]]	0.86531	0.70613	0.198666	0.766874
PRPF39	BANF1_ENST00000530204.1	NO_PEAK	5	NKRF	DENND10_ENST00000472379.2	0.82735	0.55348	[[364, 462]]	1	0.65317	0.237496	0.7345
PRPF39	UBC_ENST00000546271.1	NO_PEAK	1	SLTM	UBC_ENST00000546271.1	0.7436	0.55347	[[944, 1063]]	0.93565	0.67579	0.497848	0.7505
PABPN1	RTKN_ENST00000640304.1	NO_PEAK	2	GTF2F1	SETD1A_ENST00000452917.3	0.82858	0.55293	[[141, 392]]	0.8153	0.74066	0.240486	0.774041
PRPF39	SNTB1_ENST00000520717.1	NO_PEAK	3	AQR	SNTB1_ENST00000520717.1	0.88734	0.55252	[[267, 364], [598, 668]]	0.86438	0.70945	0.541588	0.766
PABPN1	LUC7L_ENST00000442701.1	FULL	1	RNF187	YY1_ENST00000554371.1	0.45877	0.55243	[[58, 239]]	0.98558	0.633	0.241622	0.72918	0	148
PRPF39	MIB2_ENST00000486072.1	NO_LS2D	1	AQR	NIP7_ENST00000569637.6	0.81383	0.55242	[[320, 519]]	0.95833	0.66169	0.26444	0.742636	6	413
TIAL1	GALT_ENST00000554897.5	NO_LSSEQ	1	ZNF622	RPS18_ENST00000440980.1	0.17	0.55166	[[1077, 1182]]	0.93204	0.6961	0.193004	0.757233	0	1129
CAPRIN1	DAXX_ENST00000451280.1	FULL	2	PPIG	HGS_ENST00000678055.1	0.21818	0.54941	[[27, 367], [508, 807]]	0.70621	1	0.145394	0.75905	8	649
CAPRIN1	DAXX_ENST00000451280.1	NO_LS2D	2	PPIG	HGS_ENST00000678055.1	0.21818	0.54941	[[27, 367], [508, 807]]	0.70621	1	0.145394	0.75905	8	649
PABPN1	TIMM13_ENST00000215570.8	NO_LS2D	2	DDX24	FKBP2_ENST00000535135.7	0.5607	0.54922	[[497, 587]]	0.94966	0.68393	0.22985	0.750286	0	542
ZC3H7B	CHCHD1_ENST00000372833.6	NO_LS2D	2	SF3B4	NAPRT_ENST00000632672.1	0.49557	0.54902	[[114, 219]]	0.91959	0.68593	0.240326	0.753425	0	166
TIAL1	SRRM2_ENST00000570539.1	FULL	2	PPIG	CDR2_ENST00000567010.1	0.42321	0.5488	[[90, 214]]	0.86938	0.7035	0.22796	0.762644	3	149
TIAL1	SRRM2_ENST00000570539.1	NO_LS2D	1	PPIG	CDR2_ENST00000567010.1	0.42321	0.5488	[[90, 214]]	0.86938	0.7035	0.22796	0.762644	2	154
PABPN1	TMEM259_ENST00000586285.2	NO_LSSEQ	2	DDX59	CLDND2_ENST00000291715.5	0.175	0.54796	[[77, 143]]	0.9759	0.65756	0.23408	0.736868	9	119
PRPF39	ZFPL1_ENST00000526791.1	NO_PEAK	1	GTF2F1	ZFPL1_ENST00000526791.1	1.05	0.54713	[[121, 190]]	0.9895	0.65289	0.478876	0.733
PABPN1	TRMT1_ENST00000586224.5	NO_PEAK	5	RNF187	YY1_ENST00000554371.1	0.80392	0.54652	[[36, 202]]	0.83893	0.72535	0.240186	0.767925
PRPF39	MTRNR2L3_ENST00000543500.3	FULL	2	G3BP1	H1-2_ENST00000343677.4	0.26673	0.54564	[[54, 239], [494, 822]]	0.52623	1	0.22718	0.707061	13	159
PRPF39	MTRNR2L3_ENST00000543500.3	NO_LS2D	1	G3BP1	H1-2_ENST00000343677.4	0.23799	0.54564	[[54, 239], [494, 822]]	0.52623	1	0.22718	0.707061	18	676
PRPF39	RPS21_ENST00000343986.9	NO_PEAK	5	PCBP2	TRAPPC1_ENST00000303731.9	0.97806	0.54537	[[15, 179]]	0.91028	0.6811	0.235522	0.751376
C22ORF28	MPST_ENST00000628507.1	FULL	1	PCBP1	GRINA_ENST00000530898.1	0.56547	0.54414	[[625, 831]]	0.7831	0.76087	0.21897	0.772074	6	722
C22ORF28	MPST_ENST00000628507.1	NO_LS2D	1	PCBP1	GRINA_ENST00000530898.1	0.56547	0.54414	[[625, 831]]	0.7831	0.76087	0.21897	0.772074	5	723
TIAL1	ELMOD2_ENST00000507667.1	NO_PEAK	1	CDC40	TTC38_ENST00000629918.1	0.88136	0.54384	[[133, 281]]	0.86542	0.71338	0.236864	0.763158
PABPN1	MGAT4B_ENST00000520969.5	NO_PEAK	1	UPF1	MGAT4B_ENST00000520969.5	1.034	0.5436	[[103, 349]]	0.88554	0.69162	0.492436	0.756
PRPF39	RIC8A_ENST00000626818.1	NO_LS2D	1	CSTF2T	SETD1A_ENST00000452917.3	0.482	0.54345	[[131, 220]]	1	0.64767	0.208486	0.728	2	177
PRPF39	ALKBH7_ENST00000596657.1	FULL	1	PRPF8	ARL6IP4_ENST00000357866.4	0.66619	0.54329	[[139, 299]]	0.91429	0.68246	0.261466	0.750392	4	223
PRPF39	ALKBH7_ENST00000596657.1	NO_LS2D	1	PRPF8	ARL6IP4_ENST00000357866.4	0.66619	0.54329	[[139, 299]]	0.91429	0.68246	0.261466	0.750392	2	221
C22ORF28	UROD_ENST00000428106.1	NO_LSSEQ	1	ELAC2	COX8A_ENST00000314133.4	0.12746	0.54312	[[1786, 1902]]	0.93692	0.67067	0.286278	0.744115	1	1843
ZC3H7B	TRMT1_ENST00000586224.5	FULL	1	SF3B4	GIPR_ENST00000591322.1	0.51155	0.5431	[[949, 1036]]	0.92832	0.65542	0.231818	0.741332	0	992
PABPN1	FLOT1_ENST00000411944.5	NO_PEAK	3	UCHL5	FLOT1_ENST00000445319.5	0.86333	0.54264	[[1148, 1307]]	0.92781	0.67262	0.2865	0.745598
PABPN1	PUF60_ENST00000532884.1	NO_PEAK	5	DROSHA	SRRM2_ENST00000570539.1	0.72918	0.54231	[[527, 1153]]	0.54474	1	0.154848	0.703259
PRPF39	MIB2_ENST00000486072.1	NO_PEAK	5	HNRNPK	METTL26_ENST00000565163.5	0.90269	0.54219	[[241, 437]]	0.95085	0.66349	0.219394	0.739609
PRPF39	ZNF581_ENST00000270451.6	NO_PEAK	5	HNRNPK	RNF31_ENST00000557991.5	0.9066	0.54209	[[229, 461]]	0.87147	0.69212	0.193958	0.757172
PABPN1	DCXR_ENST00000306869.7	NO_LS2D	3	NKRF	DENND10_ENST00000472379.2	0.70991	0.54101	[[556, 656]]	0.91765	0.69362	0.219322	0.753125	2	604
PABPN1	CDC37_ENST00000589331.1	NO_LS2D	1	DROSHA	RIC8A_ENST00000626818.1	0.35484	0.54046	[[403, 549]]	0.82309	0.7147	0.203108	0.768095	3	479
PRPF39	SLC6A8_ENST00000442457.1	NO_LSSEQ	1	GTF2F1	SLC6A8_ENST00000442457.1	0.15834	0.54011	[[826, 854]]	0.97925	0.65217	0.478876	0.731	0	840
TIAL1	RACK1_ENST00000509148.1	NO_LSSEQ	1	BUD13	CDK16_ENST00000523034.1	0.19875	0.54006	[[609, 680]]	0.93829	0.66574	0.203036	0.740982	10	634
PABPN1	PSME2_ENST00000630027.1	NO_PEAK	1	PCBP1	GRINA_ENST00000530898.1	0.82402	0.53978	[[568, 751]]	0.79779	0.74425	0.280042	0.768574
PABPN1	EDC4_ENST00000573985.5	FULL	2	MBNL1	PABPC1_ENST00000521067.1	0.82446	0.53938	[[248, 568]]	0.80152	0.74632	0.22675	0.768944	5	413
PABPN1	EDC4_ENST00000573985.5	NO_LS2D	1	MBNL1	PABPC1_ENST00000521067.1	0.82446	0.53938	[[248, 568]]	0.80152	0.74632	0.22675	0.768944	6	414
PABPN1	EDC4_ENST00000573985.5	NO_PEAK	3	MBNL1	PABPC1_ENST00000521067.1	0.82446	0.53938	[[248, 568]]	0.80152	0.74632	0.22675	0.768944
ZC3H7B	SLC12A4_ENST00000575857.3	NO_LSSEQ	1	PABPC4	COPS6_ENST00000426712.1	0.16572	0.5391	[[1302, 1352], [1441, 1539]]	0.88559	0.68013	0.264136	0.75155	3	1493
PRPF39	USP12_ENST00000620323.1	FULL	1	DDX59	SSBP4_ENST00000599699.2	0.7755	0.53842	[[960, 1038], [1041, 1238]]	0.90909	0.65416	0.281446	0.74284	2	1001
ZC3H7B	BCKDK_ENST00000567682.1	NO_PEAK	2	DDX6	SRRM2_ENST00000570539.1	0.753	0.53832	[[397, 839]]	0.54508	1	0.196428	0.7
PABPN1	RPL36_ENST00000347512.8	FULL	1	DROSHA	SRRM2_ENST00000573692.1	0.76699	0.53826	[[1156, 1460]]	0.78078	0.75949	0.20582	0.769172	16	1324
PABPN1	RPL36_ENST00000347512.8	NO_LS2D	1	DROSHA	SRRM2_ENST00000573692.1	0.76699	0.53826	[[1156, 1460]]	0.78078	0.75949	0.20582	0.769172	14	1322
NF90	RNF112_ENST00000575165.6	FULL	1	PCBP2	LAMTOR1_ENST00000544594.5	0.55376	0.53823	[[366, 444], [532, 703]]	0.82754	0.72111	0.22118	0.764	50	667
PABPN1	LUC7L_ENST00000442701.1	NO_LS2D	1	PUM1	CKB_ENST00000557530.1	0.43969	0.53814	[[67, 224]]	0.98174	0.60688	0.231046	0.715324	1	146
PABPN1	RPL36_ENST00000347512.8	FULL	2	HNRNPK	PRKD2_ENST00000593363.1	0.7368	0.53809	[[304, 720], [760, 1272]]	0.67218	1	0.271162	0.737334	1	1015
PABPN1	RPL36_ENST00000347512.8	NO_LS2D	2	HNRNPK	PRKD2_ENST00000593363.1	0.7368	0.53809	[[304, 720], [760, 1272]]	0.67218	1	0.271162	0.737334	2	1018
PABPN1	PNKP_ENST00000636840.1	NO_LS2D	2	DROSHA	GPX4_ENST00000614791.1	0.76439	0.538	[[78, 366]]	0.8178	0.76847	0.186116	0.782249	8	214
PABPN1	PKN1_ENST00000592960.1	NO_LS2D	1	TARDBP	GPANK1_ENST00000440374.1	0.59469	0.53698	[[691, 833]]	0.78969	0.7765	0.243912	0.780679	9	753
PABPN1	CFB_ENST00000498317.1	FULL	1	FMR1	PIM2_ENST00000442430.1	0.2141	0.53686	[[429, 578]]	0.83186	0.71712	0.095524	0.7625	1	504
ZC3H7B	BCKDK_ENST00000561755.1	FULL	1	AQR	YIF1A_ENST00000496746.5	0.59232	0.53666	[[369, 537]]	0.87367	0.69195	0.25506	0.754108	0	453
ZC3H7B	BCKDK_ENST00000561755.1	NO_LS2D	1	AQR	YIF1A_ENST00000496746.5	0.59232	0.53666	[[369, 537]]	0.87367	0.69195	0.25506	0.754108	1	452
PABPN1	CFB_ENST00000498317.1	NO_PEAK	1	CSTF2T	ACTB_ENST00000417101.2	0.48986	0.53619	[[431, 591]]	0.82117	0.72364	0.255346	0.763764
PABPN1	DNM2_ENST00000589106.1	NO_PEAK	2	PCBP1	RNF10_ENST00000539486.1	0.92397	0.53545	[[1019, 1176]]	0.92769	0.68038	0.307354	0.745257
PRPF39	MRPL28_ENST00000450882.1	NO_LSSEQ	1	RBM15	KHNYN_ENST00000556510.1	0.14167	0.53516	[[1769, 1845]]	0.95563	0.69166	0.24579	0.748529	4	1803
PABPN1	LLGL2_ENST00000578719.1	FULL	1	HNRNPK	METTL26_ENST00000564039.1	0.55984	0.53514	[[368, 584]]	0.87237	0.69325	0.29797	0.753807	2	478
PABPN1	LLGL2_ENST00000578719.1	NO_LS2D	1	HNRNPK	METTL26_ENST00000564039.1	0.55984	0.53514	[[368, 584]]	0.87237	0.69325	0.29797	0.753807	0	476
ZC3H7B	BCKDK_ENST00000567682.1	NO_PEAK	1	DROSHA	SRRM2_ENST00000570539.1	0.77852	0.53509	[[398, 844]]	0.54286	1	0.203382	0.697297
PABPN1	MTRNR2L12_ENST00000600213.3	NO_LS2D	1	PUM1	CYCS_ENST00000409409.5	0.34974	0.53463	[[222, 301]]	0.90833	0.675	0.224658	0.745	2	263
PABPN1	ZFAND2B_ENST00000425849.1	NO_LSSEQ	1	SRSF1	PPOX_ENST00000652100.1	0.29345	0.53371	[[818, 900]]	0.98291	0.64729	0.216998	0.725863	3	856
PABPN1	DALRD3_ENST00000438585.5	FULL	1	DDX55	DALRD3_ENST00000438585.5	0.482362	0.53319	[[35, 99]]	0.99336	0.64406	0.482362	0.723	54	13
PABPN1	DALRD3_ENST00000438585.5	FULL	2	DDX55	DALRD3_ENST00000438585.5	0.482362	0.53319	[[35, 99]]	0.99336	0.64406	0.482362	0.723	16	51
PABPN1	DALRD3_ENST00000438585.5	NO_LS2D	1	DDX55	DALRD3_ENST00000438585.5	0.482362	0.53319	[[35, 99]]	0.99336	0.64406	0.482362	0.723	2	69
PABPN1	HEXD_ENST00000583354.5	FULL	1	UPF1	TIMM13_ENST00000215570.8	0.65501	0.53255	[[1023, 1199]]	0.90741	0.67432	0.227188	0.743964	12	1123
PABPN1	HEXD_ENST00000583354.5	NO_LS2D	1	UPF1	TIMM13_ENST00000215570.8	0.65501	0.53255	[[1023, 1199]]	0.90741	0.67432	0.227188	0.743964	13	1124
PABPN1	APOA2_ENST00000367990.7	FULL	1	EFTUD2	HGS_ENST00000676879.1	0.47427	0.53194	[[553, 938]]	0.4908	1	0.13284	0.699275	4	741
PABPN1	PNCK_ENST00000438984.5	NO_PEAK	2	UPF1	TMUB1_ENST00000653405.1	0.84508	0.53176	[[17, 290]]	0.80604	0.73087	0.212672	0.763263
PABPN1	MTRNR2L8_ENST00000536684.3	NO_PEAK	4	HNRNPK	SLC35C1_ENST00000530471.1	0.56524	0.5314	[[334, 534]]	0.82464	0.72735	0.305914	0.762586
TIAL1	TARDBP_ENST00000621573.1	FULL	1	EIF4G2	TARDBP_ENST00000621573.1	0.58933	0.5313	[[892, 979], [1280, 1352]]	0.90148	0.67577	0.4978	0.7445	1	936
C17ORF85	UROD_ENST00000428106.1	NO_LSSEQ	1	ELAC2	COX8A_ENST00000314133.4	0.12746	0.5311	[[1786, 1902]]	0.92054	0.67719	0.238944	0.742932	1	1843
TIAL1	ATP6V0C_ENST00000564973.1	NO_LSSEQ	1	IGF2BP2	ATP6V0C_ENST00000564973.1	0.3075	0.53096	[[736, 796], [1054, 1112]]	0.89423	0.67878	0.542002	0.746	10	756
PABPN1	CLDND2_ENST00000291715.5	NO_PEAK	2	HNRNPK	CLDND2_ENST00000291715.5	1.034	0.53046	[[83, 325]]	0.87538	0.68741	0.552754	0.75
PABPN1	NT5DC2_ENST00000471522.5	NO_LS2D	1	PRPF8	ARL6IP4_ENST00000439686.6	0.56867	0.52967	[[523, 682]]	0.9028	0.67199	0.25672	0.742569	5	597
CAPRIN1	SLC39A4_ENST00000526658.1	NO_PEAK	2	PCBP2	SLC35C1_ENST00000530471.1	0.82773	0.52904	[[345, 794]]	0.36564	1	0.19462	0.7934
PRPF39	TNFRSF12A_ENST00000574699.1	NO_LS2D	1	DDX3X	TRAPPC5_ENST00000317378.5	0.61797	0.52895	[[1049, 1147]]	1	0.64061	0.285832	0.718938	1	1097
PRPF39	TM7SF2_ENST00000530750.5	NO_LS2D	1	XRN2	GPX4_ENST00000585362.6	0.64704	0.52893	[[37, 187], [300, 424]]	0.92688	0.65794	0.257584	0.734994	2	364
PRPF39	UBB_ENST00000302182.8	NO_LSSEQ	1	DDX3X	CHCHD1_ENST00000372837.3	0.22773	0.52872	[[20, 212]]	0.92739	0.65289	0.289768	0.733414	11	105
PRPF39	UBB_ENST00000535788.1	NO_LSSEQ	1	DDX3X	CHCHD1_ENST00000372837.3	0.22773	0.52872	[[20, 212]]	0.92739	0.65289	0.289856	0.733414	11	105
PRPF39	TM7SF2_ENST00000530750.5	NO_LSSEQ	1	PPIG	PRMT5_ENST00000553502.5	0.14861	0.52858	[[212, 409]]	1	0.62556	0.21036	0.712457	11	321
PABPN1	LLGL2_ENST00000578719.1	NO_LSSEQ	1	AQR	GPANK1_ENST00000424399.5	0.12727	0.5285	[[431, 507]]	1	0.61068	0.195072	0.706874	3	472
PABPN1	CLDND2_ENST00000291715.5	NO_PEAK	1	HNRNPK	CLDND2_ENST00000601435.1	1.05	0.52812	[[83, 325]]	0.87538	0.68385	0.403542	0.748111
TIAL1	RACK1_ENST00000509148.1	NO_PEAK	4	PCBP2	LPAR2_ENST00000591042.1	0.4495	0.528	[[605, 724]]	0.88376	0.68291	0.273082	0.74687
PRPF39	MIB2_ENST00000486072.1	NO_LSSEQ	1	UCHL5	MIB2_ENST00000486072.1	0.25833	0.52721	[[246, 325], [527, 594]]	1	0.63898	0.489688	0.7175	6	279
PRPF39	ACTB_ENST00000417101.2	NO_LS2D	1	XPO5	ACTB_ENST00000417101.2	0.569446	0.52489	[[591, 629]]	1	0.63776	0.569446	0.716	2	612
PABPN1	ZFAND2B_ENST00000425849.1	NO_LS2D	1	AQR	USF2_ENST00000598058.1	0.50368	0.52486	[[1027, 1187]]	0.91603	0.68745	0.208688	0.744885	5	1112
TIAL1	FUZ_ENST00000529634.2	NO_PEAK	4	PCBP1	PCBP1_ENST00000303577.7	0.89774	0.52483	[[58, 185]]	0.90863	0.66376	0.294338	0.737297
PABPN1	ILF3_ENST00000587941.1	NO_LSSEQ	1	SND1	DPM3_ENST00000368399.1	0.2336	0.52442	[[201, 335]]	0.76972	0.75776	0.194974	0.76303	3	271
ZC3H7B	LCK_ENST00000373562.7	FULL	1	HNRNPK	PRKD2_ENST00000593363.1	0.48641	0.52441	[[293, 736], [855, 1308]]	0.68319	1	0.167536	0.73892	14	528
ZC3H7B	LCK_ENST00000373562.7	NO_LS2D	1	HNRNPK	PRKD2_ENST00000593363.1	0.48641	0.52441	[[293, 736], [855, 1308]]	0.68319	1	0.167536	0.73892	9	523
PRPF39	EIF4A1_ENST00000581770.5	NO_PEAK	4	HNRNPK	METTL26_ENST00000397665.6	0.898	0.52434	[[501, 737]]	0.9375	0.65829	0.19969	0.731604
PABPN1	SLC12A4_ENST00000570616.1	NO_LSSEQ	1	SF3A3	TMEM205_ENST00000590788.1	0.154	0.5243	[[102, 139]]	0.98881	0.64023	0.221754	0.718218	1	121
PABPN1	MGAT4B_ENST00000520969.5	NO_PEAK	3	HNRNPK	CLDND2_ENST00000601435.1	0.86713	0.52421	[[87, 344]]	0.8734	0.68425	0.292542	0.746568
PABPN1	ACTB_ENST00000464611.1	NO_LS2D	1	SUB1	ACTB_ENST00000464611.1	0.521518	0.52396	[[280, 299], [302, 332], [356, 430], [436, 479]]	0.82798	0.70925	0.521518	0.7555	20	269
PABPN1	MYO15B_ENST00000577948.5	FULL	1	DDX59	CRACR2B_ENST00000527089.5	0.69113	0.52354	[[1303, 1473]]	0.9084	0.66925	0.255708	0.738292	4	1392
PABPN1	MYO15B_ENST00000577948.5	NO_LS2D	1	DDX59	CRACR2B_ENST00000527089.5	0.69113	0.52354	[[1303, 1473]]	0.9084	0.66925	0.255708	0.738292	5	1393
ZC3H7B	BCKDK_ENST00000567682.1	FULL	1	NOLC1	PHF1_ENST00000427826.1	0.29942	0.52336	[[674, 786]]	0.88383	0.67747	0.223306	0.743358	0	730
ZC3H7B	RNASE13_ENST00000382951.4	NO_LSSEQ	1	DDX55	ROMO1_ENST00000397416.1	0.14666	0.52308	[[1842, 1887]]	0.97222	0.66912	0.261062	0.732558	104	1760
C22ORF28	LCK_ENST00000373562.7	FULL	1	HNRNPK	PRKD2_ENST00000593363.1	0.48641	0.52306	[[293, 736], [855, 1308]]	0.68074	1	0.215296	0.737135	14	528
C22ORF28	LCK_ENST00000373562.7	NO_LS2D	1	HNRNPK	PRKD2_ENST00000593363.1	0.48641	0.52306	[[293, 736], [855, 1308]]	0.68074	1	0.215296	0.737135	8	522
PRPF39	ZFPL1_ENST00000526791.1	NO_LSSEQ	1	ADAT1	MAGEF1_ENST00000317897.5	0.15943	0.52306	[[126, 189]]	0.99317	0.63869	0.192802	0.7165	0	157
TIAL1	CFL1_ENST00000524553.5	FULL	1	AKAP1	ARHGDIA_ENST00000580685.5	0.59181	0.52263	[[22, 378], [406, 545]]	0.79063	0.73073	0.248444	0.761725	4	196
TIAL1	CFL1_ENST00000524553.5	FULL	2	AKAP1	ARHGDIA_ENST00000580685.5	0.59181	0.52263	[[22, 378], [406, 545]]	0.79063	0.73073	0.248444	0.761725	0	475
TIAL1	CFL1_ENST00000524553.5	NO_LS2D	1	AKAP1	ARHGDIA_ENST00000580685.5	0.59181	0.52263	[[22, 378], [406, 545]]	0.79063	0.73073	0.248444	0.761725	2	477
PABPN1	MGAT4B_ENST00000520969.5	NO_PEAK	2	HNRNPK	CLDND2_ENST00000291715.5	0.86713	0.52005	[[99, 344]]	0.88069	0.67353	0.289722	0.741273
PRPF39	TNFRSF12A_ENST00000574699.1	FULL	1	BUD13	USF2_ENST00000602164.5	0.65769	0.51931	[[1059, 1147]]	1	0.63965	0.24888	0.714613	1	1104
PRPF39	UBC_ENST00000546271.1	FULL	1	PCBP2	IFITM2_ENST00000680197.1	0.4793	0.5192	[[910, 1051]]	0.89865	0.66905	0.244726	0.737425	1	981
PRPF39	RIC8A_ENST00000626818.1	NO_PEAK	2	BUD13	RIC8A_ENST00000626818.1	0.9555	0.51892	[[219, 330]]	0.91197	0.66341	0.50638	0.734
C22ORF28	SPEM1_ENST00000323675.4	NO_PEAK	1	MBNL1	PABPC1_ENST00000521067.1	0.79335	0.51885	[[175, 416]]	0.84435	0.69479	0.284482	0.749248
PABPN1	PABPN1_ENST00000555295.1	FULL	1	DDX6	JUNB_ENST00000302754.6	0.48087	0.51795	[[1643, 1776]]	0.91837	0.65951	0.238752	0.731544	0	1709
PABPN1	PABPN1_ENST00000555295.1	NO_LS2D	1	DDX6	JUNB_ENST00000302754.6	0.48087	0.51795	[[1643, 1776]]	0.91837	0.65951	0.238752	0.731544	1	1708
PABPN1	PCGF3_ENST00000620529.1	FULL	1	PRPF8	METTL26_ENST00000564039.1	0.44087	0.5176	[[1360, 1553]]	0.87652	0.6746	0.259472	0.740868	7	1449
TIAL1	HNF4A_ENST00000682427.1	FULL	1	UCHL5	GIPR_ENST00000591322.1	0.48732	0.51653	[[1193, 1383]]	0.8817	0.6504	0.220294	0.736318	3	1285
TIAL1	HNF4A_ENST00000682427.1	NO_LS2D	1	UCHL5	GIPR_ENST00000591322.1	0.48732	0.51653	[[1193, 1383]]	0.8817	0.6504	0.220294	0.736318	4	1284
PRPF39	SLC6A8_ENST00000457723.1	NO_LSSEQ	2	EFTUD2	SLC6A8_ENST00000457723.1	0.512446	0.51623	[[370, 393], [628, 676]]	0.87975	0.67544	0.512446	0.74	3	384
PRPF39	SLC6A8_ENST00000457723.1	NO_LSSEQ	3	EFTUD2	SLC6A8_ENST00000457723.1	0.512446	0.51623	[[370, 393], [628, 676]]	0.87975	0.67544	0.512446	0.74	16	365
PABPN1	GALE_ENST00000456977.5	NO_PEAK	2	PRPF8	TMEM259_ENST00000586285.2	0.87256	0.51535	[[411, 647]]	0.79971	0.73145	0.255368	0.75704
CAPRIN1	GPR137_ENST00000536282.1	NO_LSSEQ	2	BCLAF1	ACBD4_ENST00000589798.5	0.16764	0.51512	[[288, 356]]	0.95833	0.64474	0.180142	0.72	3	325
PABPN1	CEMP1_ENST00000565480.1	NO_PEAK	3	EWSR1	CEMP1_ENST00000565480.1	0.88734	0.51493	[[375, 528]]	0.87836	0.6752	0.527842	0.7395
ZC3H7B	SLC23A3_ENST00000414999.5	NO_PEAK	5	AQR	TMEM259_ENST00000586285.2	0.75107	0.51455	[[650, 891]]	0.8869	0.66727	0.2604	0.736284
PRPF39	NEU4_ENST00000625706.1	FULL	2	HNRNPK	PRKD2_ENST00000593363.1	0.6811	0.51416	[[222, 472], [505, 847]]	0.62869	1	0.196574	0.707497	2	674
PRPF39	NEU4_ENST00000625706.1	NO_LS2D	1	HNRNPK	PRKD2_ENST00000593363.1	0.6811	0.51416	[[222, 472], [505, 847]]	0.62869	1	0.196574	0.707497	2	678
PABPN1	ATXN2L_ENST00000564162.1	NO_LS2D	1	PRPF8	METTL26_ENST00000456420.6	0.82	0.51389	[[1165, 1333]]	0.90925	0.66177	0.248696	0.73156	2	1247
TIAL1	SBF1_ENST00000686421.1	NO_LS2D	2	HNRNPK	PRKD2_ENST00000593363.1	0.50524	0.51362	[[321, 647], [720, 1363]]	0.64574	1	0.267054	0.715385	6	1047
PABPN1	CEMP1_ENST00000565480.1	NO_PEAK	2	EWSR1	CEMP1_ENST00000567119.1	0.95334	0.51355	[[375, 528]]	0.87836	0.67305	0.330302	0.738322
PRPF39	TMUB1_ENST00000492838.1	NO_LSSEQ	2	ZNF622	SCRN2_ENST00000584567.1	0.16037	0.51325	[[818, 868]]	1	0.63171	0.242618	0.7085	0	843
C22ORF28	INAFM1_ENST00000552360.4	NO_PEAK	1	ZC3H11A	PIEZO1_ENST00000518793.6	0.84538	0.51216	[[139, 367]]	0.75024	0.7621	0.217478	0.756012
PRPF39	BANF1_ENST00000312175.7	NO_PEAK	5	PCBP2	TRAPPC1_ENST00000303731.9	0.97081	0.51208	[[23, 209]]	0.91273	0.65487	0.243806	0.728165
NF90	EIF4A1_ENST00000582050.1	NO_LSSEQ	1	PRPF8	EIF4A1_ENST00000582050.1	0.21	0.51169	[[669, 745]]	1	0.63091	0.515746	0.7075	2	709
TIAL1	ACTB_ENST00000464611.1	NO_LS2D	1	ELAVL1	ACTB_ENST00000464611.1	0.94034	0.51167	[[54, 199], [409, 517]]	0.76923	0.7431	0.599458	0.7555	0	126
TIAL1	ACTB_ENST00000464611.1	NO_PEAK	2	ELAVL1	ACTB_ENST00000464611.1	0.98512	0.51167	[[54, 199], [409, 517]]	0.76923	0.7431	0.599458	0.7555
PRPF39	ALKBH7_ENST00000596657.1	NO_PEAK	4	PCBP2	TRAPPC1_ENST00000540486.5	0.89816	0.51118	[[17, 169]]	0.91336	0.65742	0.241914	0.728457
PABPN1	METTL17_ENST00000556733.1	FULL	1	HNRNPK	PRKD2_ENST00000593363.1	0.46611	0.51112	[[224, 519], [569, 956]]	0.61937	1	0.298538	0.70209	19	781
PABPN1	COG4_ENST00000565715.1	FULL	1	FMR1	NEDD4L_ENST00000617539.1	0.75081	0.51061	[[30, 437]]	0.81796	0.71019	0.108092	0.750225	5	228
PABPN1	COG4_ENST00000565715.1	NO_PEAK	2	FMR1	NEDD4L_ENST00000617539.1	0.75081	0.51061	[[30, 437]]	0.81796	0.71019	0.108092	0.750225
PABPN1	ACY1_ENST00000637149.1	NO_PEAK	2	PCBP2	SLC35C1_ENST00000526817.1	0.84608	0.50872	[[1128, 1353]]	0.83562	0.69267	0.261962	0.744872
PABPN1	RNF215_ENST00000421022.1	FULL	1	BUD13	SERTAD3_ENST00000392028.8	0.52614	0.50767	[[1304, 1413]]	0.93307	0.63763	0.217962	0.717716	1	1359
PABPN1	COPS6_ENST00000426712.1	FULL	1	PCBP2	GSK3B_ENST00000677903.1	0.52848	0.50712	[[604, 787]]	0.86898	0.67618	0.272198	0.737195	38	733
PABPN1	COPS6_ENST00000426712.1	NO_LS2D	1	PCBP2	GSK3B_ENST00000677903.1	0.52848	0.50712	[[604, 787]]	0.86898	0.67618	0.272198	0.737195	5	700
PABPN1	COPS6_ENST00000426712.1	NO_LS2D	2	PCBP2	GSK3B_ENST00000677903.1	0.52848	0.50712	[[604, 787]]	0.86898	0.67618	0.272198	0.737195	42	737
C22ORF28	SPEM1_ENST00000323675.4	NO_PEAK	4	ZC3H11A	PIEZO1_ENST00000518793.6	0.75306	0.50654	[[292, 660]]	0.7629	0.74607	0.195446	0.753613
TIAL1	LTB_ENST00000456113.2	FULL	1	PCBP2	SLC35C1_ENST00000526817.1	0.53669	0.50611	[[1184, 1457]]	0.82834	0.69576	0.279298	0.744831	12	1332
TIAL1	LTB_ENST00000456113.2	NO_LS2D	1	PCBP2	SLC35C1_ENST00000526817.1	0.53669	0.50611	[[1184, 1457]]	0.82834	0.69576	0.279298	0.744831	16	1336
TIAL1	H1-10_ENST00000333762.6	NO_LSSEQ	1	LSM11	PNCK_ENST00000438984.5	0.14167	0.50585	[[256, 316]]	0.97704	0.57629	0.212956	0.690208	3	289
ZC3H7B	VCP_ENST00000681125.1	NO_PEAK	2	HNRNPK	ATP5IF1_ENST00000642464.1	0.54916	0.50575	[[217, 352]]	0.87302	0.67129	0.171068	0.734867
ZC3H7B	VCP_ENST00000681125.1	NO_PEAK	3	HNRNPK	ATP5IF1_ENST00000497986.5	0.54916	0.50575	[[217, 352]]	0.87302	0.67129	0.171068	0.734867
PABPN1	PSME2_ENST00000630027.1	FULL	2	STAU2	GPS1_ENST00000578168.1	0.58648	0.50526	[[535, 751]]	0.7608	0.74493	0.228364	0.75252	1	644
PABPN1	PSME2_ENST00000630027.1	NO_PEAK	5	STAU2	GPS1_ENST00000578168.1	0.58648	0.50526	[[535, 751]]	0.7608	0.74493	0.228364	0.75252
PRPF39	RIC8A_ENST00000530889.1	FULL	2	HNRNPK	ACD_ENST00000695735.1	0.84782	0.50477	[[90, 241]]	0.89249	0.6617	0.212814	0.729459	1	166
PRPF39	RIC8A_ENST00000530889.1	NO_PEAK	4	HNRNPK	ACD_ENST00000695735.1	0.84782	0.50477	[[90, 241]]	0.89249	0.6617	0.212814	0.729459
PABPN1	METTL17_ENST00000556733.1	NO_LSSEQ	1	KHDRBS1	MTRNR2L12_ENST00000600213.3	0.16667	0.5047	[[725, 796]]	0.93711	0.64516	0.273036	0.718339	0	760
PRPF39	SBF1_ENST00000692006.1	NO_LSSEQ	1	PRPF8	MRPL55_ENST00000464148.2	0.27833	0.50449	[[314, 353]]	1	0.62688	0.23209	0.702703	35	368
PRPF39	TIMM13_ENST00000215570.8	NO_LSSEQ	1	AKAP8L	TIMM13_ENST00000215570.8	0.502024	0.50449	[[434, 549], [786, 835]]	0.96882	0.63572	0.502024	0.7105	1	490
PRPF39	PHF23_ENST00000574236.5	FULL	1	PCBP1	NACC1_ENST00000585663.1	0.74677	0.50445	[[1443, 1565]]	0.98034	0.63484	0.19418	0.708709	7	1511
PRPF39	PHF23_ENST00000574236.5	NO_LS2D	1	PCBP1	NACC1_ENST00000585663.1	0.74677	0.50445	[[1443, 1565]]	0.98034	0.63484	0.19418	0.708709	5	1509
C17ORF85	ICAM3_ENST00000592945.1	NO_LS2D	1	HNRNPK	PRKD2_ENST00000593363.1	0.39814	0.50421	[[203, 448], [476, 805]]	0.63012	1	0.296754	0.704133	2	327
PRPF39	TMUB1_ENST00000492838.1	NO_PEAK	5	GTF2F1	TAF10_ENST00000527248.3	0.79568	0.50414	[[838, 987]]	0.87163	0.67057	0.226652	0.734101
PABPN1	FTCD_ENST00000446405.5	NO_LSSEQ	1	HNRNPL	SGK2_ENST00000617268.1	0.19591	0.50362	[[62, 254]]	0.90253	0.65407	0.34091	0.725389	0	158
PABPN1	SLC25A39_ENST00000593166.1	NO_LSSEQ	1	PPIG	SLC25A39_ENST00000593166.1	0.25766	0.5019	[[248, 293], [381, 457], [504, 617], [800, 841], [1245, 1303]]	0.85758	0.67612	0.523126	0.736	24	1298
C22ORF28	KLK11_ENST00000593681.5	NO_LSSEQ	1	UCHL5	DMWD_ENST00000597053.1	0.15017	0.5018	[[1822, 1926]]	0.92827	0.64339	0.349734	0.717582	1	1875
TIAL1	AMD1_ENST00000465404.2	FULL	1	FXR2	HMGB2_ENST00000438704.6	0.435	0.50151	[[196, 306]]	0.88099	0.66475	0.19705	0.73023	0	251
PRPF39	TMUB1_ENST00000476627.5	NO_LSSEQ	2	FAM120A	TMUB1_ENST00000476627.5	0.185	0.50089	[[1144, 1198], [1622, 1660]]	0.94937	0.63958	0.498904	0.713	1	1640
PABPN1	MINK1_ENST00000576037.1	FULL	1	PCBP1	PRKD2_ENST00000593363.1	0.54488	0.50087	[[120, 281], [601, 781]]	0.72015	0.78388	0.298382	0.748444	8	208
PABPN1	MINK1_ENST00000576037.1	NO_LS2D	1	PCBP1	PRKD2_ENST00000593363.1	0.54488	0.50087	[[120, 281], [601, 781]]	0.72015	0.78388	0.298382	0.748444	10	210
NF90	MYORG_ENST00000379142.3	NO_LSSEQ	1	SMNDC1	GPANK1_ENST00000452805.1	0.30069	0.50072	[[492, 539]]	1	0.62649	0.202614	0.701005	14	529
PRPF39	PURA_ENST00000502351.1	FULL	1	PRPF8	METTL26_ENST00000565163.5	0.69716	0.50056	[[886, 1066]]	0.89065	0.66289	0.244074	0.728146	2	974
PRPF39	PURA_ENST00000502351.1	NO_LS2D	1	PRPF8	METTL26_ENST00000565163.5	0.69716	0.50056	[[886, 1066]]	0.89065	0.66289	0.244074	0.728146	1	977
PRPF39	CNTROB_ENST00000570782.1	NO_PEAK	4	DROSHA	SRRM2_ENST00000570539.1	0.72349	0.50049	[[267, 705]]	0.69182	0.84252	0.225004	0.740646
ALKBH5	ICAM3_ENST00000592945.1	NO_LS2D	2	HNRNPK	PRKD2_ENST00000593363.1	0.39814	0.5	[[203, 448], [476, 805]]	0.61624	1	0.229572	0.6959	2	327
PABPN1	MMS19_ENST00000444411.5	FULL	1	BUD13	ZNF593OS_ENST00000407889.6	0.38293	0.49978	[[445, 573]]	0.93878	0.64215	0.200158	0.714857	4	513
PABPN1	MMS19_ENST00000444411.5	NO_LS2D	1	BUD13	ZNF593OS_ENST00000407889.6	0.38293	0.49978	[[445, 573]]	0.93878	0.64215	0.200158	0.714857	9	500
TIAL1	G3BP1_ENST00000678295.1	NO_LSSEQ	1	ELAVL1	MDN1_ENST00000487831.2	0.2012	0.49913	[[365, 443]]	0.92486	0.64163	0.35141	0.716244	5	409
PABPN1	PUF60_ENST00000532884.1	NO_LSSEQ	1	BCLAF1	HNRNPA1_ENST00000678347.1	0.13334	0.49874	[[557, 603]]	0.97368	0.6162	0.151984	0.699286	1	579
PRPF39	SETD1A_ENST00000452917.3	FULL	1	IGF2BP2	ACD_ENST00000695735.1	0.74691	0.49869	[[102, 258]]	0.92263	0.64662	0.266124	0.718077	1	179
C22ORF28	TMC4_ENST00000619510.4	NO_PEAK	1	HNRNPK	PRKD2_ENST00000593363.1	0.66737	0.49811	[[171, 406], [435, 736]]	0.625	1	0.23712	0.699248
PRPF39	EIF4A1_ENST00000581770.5	NO_PEAK	3	HNRNPK	METTL26_ENST00000456420.6	0.89942	0.4978	[[511, 739]]	0.92484	0.64477	0.190874	0.716738
PABPN1	ARL6IP4_ENST00000357866.4	NO_PEAK	5	ZNF622	ARL6IP4_ENST00000456762.3	0.91	0.49577	[[634, 740]]	0.97436	0.62954	0.362522	0.7035
PRPF39	BANF1_ENST00000533166.5	NO_PEAK	2	UPF1	FAM89B_ENST00000449319.2	0.93857	0.49557	[[137, 272]]	0.93814	0.63979	0.273382	0.712212
PABPN1	JMJD8_ENST00000562111.1	FULL	1	DDX6	KPNA4_ENST00000469804.1	0.66755	0.49556	[[1503, 1570]]	0.95732	0.59495	0.217084	0.694105	1	1537
PABPN1	JMJD8_ENST00000562111.1	NO_LS2D	1	DDX6	KPNA4_ENST00000469804.1	0.66755	0.49556	[[1503, 1570]]	0.95732	0.59495	0.217084	0.694105	0	1536
ZC3H7B	RNASE1_ENST00000397970.4	FULL	1	EWSR1	CEMP1_ENST00000565480.1	0.4688	0.49363	[[463, 678]]	0.84	0.67857	0.219962	0.734552	9	579
ZC3H7B	RNASE1_ENST00000397970.4	NO_LS2D	1	EWSR1	CEMP1_ENST00000565480.1	0.4688	0.49363	[[463, 678]]	0.84	0.67857	0.219962	0.734552	10	580
PRPF39	BANF1_ENST00000530204.1	NO_PEAK	4	PCBP2	LPAR2_ENST00000591042.1	0.82847	0.49342	[[468, 572]]	0.9638	0.63015	0.256586	0.704112
TIAL1	SRSF5_ENST00000554021.1	NO_PEAK	2	ELAVL1	LTB_ENST00000420402.2	0.7102	0.49319	[[1359, 1505]]	0.87336	0.66259	0.349218	0.726727
PRPF39	SETD1A_ENST00000452917.3	NO_LSSEQ	1	ZC3H11A	TMEM81_ENST00000367167.4	0.20156	0.49296	[[200, 309]]	1	0.6215	0.19142	0.6955	2	256
PABPN1	MTRNR2L8_ENST00000536684.3	FULL	1	PCBP1	SLC35C1_ENST00000530471.1	0.54285	0.49289	[[292, 530]]	0.78733	0.71982	0.302362	0.745423	0	411
PABPN1	MTRNR2L8_ENST00000536684.3	NO_LS2D	1	PCBP1	SLC35C1_ENST00000530471.1	0.54285	0.49289	[[292, 530]]	0.78733	0.71982	0.302362	0.745423	6	405
TIAL1	FUZ_ENST00000529634.2	FULL	1	GEMIN5	PCBP1_ENST00000303577.7	0.90812	0.49265	[[60, 193]]	0.89576	0.64836	0.271406	0.719512	4	130
TIAL1	FUZ_ENST00000529634.2	NO_PEAK	3	GEMIN5	PCBP1_ENST00000303577.7	0.90812	0.49265	[[60, 193]]	0.89576	0.64836	0.271406	0.719512
PRPF39	EIF4A1_ENST00000581770.5	NO_PEAK	2	HNRNPK	METTL26_ENST00000614890.4	0.91235	0.49215	[[519, 727]]	0.94093	0.63594	0.20999	0.70888
PABPN1	ACADVL_ENST00000579546.1	NO_LSSEQ	1	DDX24	ACADVL_ENST00000579546.1	0.482386	0.49206	[[426, 484], [498, 509], [593, 616], [643, 657], [748, 779], [793, 850], [991, 1015], [1109, 1171], [1296, 1324], [1429, 1491], [1589, 1596]]	0.80769	0.69672	0.482386	0.74	11	774
PRPF39	TXNIP_ENST00000425134.2	NO_LSSEQ	1	RBM22	TXNIP_ENST00000425134.2	0.22762	0.49056	[[52, 92], [93, 150], [326, 353], [358, 414], [626, 670], [1204, 1272], [1449, 1536]]	0.79607	0.7032	0.46987	0.741	1	387
PABPN1	PCGF3_ENST00000620529.1	FULL	2	FXR2	DDX5_ENST00000579996.5	0.44568	0.48895	[[509, 629]]	0.92371	0.6383	0.2356	0.710635	50	519
PABPN1	PCGF3_ENST00000620529.1	NO_LS2D	1	FXR2	DDX5_ENST00000579996.5	0.44568	0.48895	[[509, 629]]	0.92371	0.6383	0.2356	0.710635	53	516
PABPN1	LUC7L_ENST00000442701.1	NO_PEAK	5	GRWD1	GPANK1_ENST00000458083.5	0.60622	0.4881	[[42, 207]]	0.94206	0.63403	0.253534	0.706237
PRPF39	USP12_ENST00000620323.1	NO_PEAK	1	PABPC4	DNM2_ENST00000589106.1	0.941	0.4877	[[1208, 1429]]	0.92934	0.62632	0.244704	0.705064
PABPN1	ATXN2L_ENST00000564162.1	FULL	1	PRPF8	METTL26_ENST00000397665.6	0.82	0.48742	[[1158, 1329]]	0.8956	0.65076	0.258952	0.717871	1	1244
PRPF39	TMUB1_ENST00000488752.5	NO_PEAK	5	GEMIN5	NME3_ENST00000563498.1	0.8263	0.48741	[[902, 1007]]	0.92276	0.63235	0.296718	0.707993
TIAL1	MT2A_ENST00000245185.6	NO_LSSEQ	1	UPF1	NCLN_ENST00000592235.1	0.14167	0.48659	[[857, 881]]	0.98507	0.62203	0.22366	0.695	5	874
PABPN1	FLOT1_ENST00000411944.5	NO_PEAK	1	NOL12	FLOT1_ENST00000445319.5	0.86333	0.48628	[[1156, 1292]]	0.92768	0.63884	0.306912	0.709168
TIAL1	ELMOD2_ENST00000507667.1	NO_PEAK	5	DDX1	GP1BB_ENST00000366425.4	0.79259	0.48608	[[138, 259]]	0.88115	0.64275	0.259236	0.717241
PRPF39	AAMP_ENST00000422731.1	NO_PEAK	4	PCBP1	SLC35C1_ENST00000526817.1	0.75034	0.48606	[[1153, 1338]]	0.86386	0.66233	0.198924	0.7245
CAPRIN1	ICAM4_ENST00000340992.4	NO_LSSEQ	1	SRSF1	POLR2I_ENST00000586439.1	0.15	0.48604	[[953, 1009]]	0.93668	0.63363	0.19394	0.705882	9	972
PRPF39	POLR2H_ENST00000412877.1	FULL	1	CSTF2T	POLR2H_ENST00000412877.1	0.84353	0.48581	[[102, 200], [456, 605], [651, 767], [843, 938], [1094, 1196]]	0.81192	0.68916	0.515494	0.7355	25	555
PRPF39	POLR2H_ENST00000412877.1	NO_LSSEQ	1	CSTF2T	POLR2H_ENST00000412877.1	0.48202	0.48581	[[102, 200], [456, 605], [651, 767], [843, 938], [1094, 1196]]	0.81192	0.68916	0.515494	0.7355	1	150
PABPN1	DAXX_ENST00000428268.1	FULL	1	HNRNPK	PRKD2_ENST00000593363.1	0.73552	0.4858	[[513, 918], [959, 1520]]	0.59809	1	0.258142	0.681517	12	1227
PABPN1	DAXX_ENST00000428268.1	NO_LS2D	1	HNRNPK	PRKD2_ENST00000593363.1	0.73552	0.4858	[[513, 918], [959, 1520]]	0.59809	1	0.258142	0.681517	10	1229
PABPN1	MTRNR2L8_ENST00000536684.3	NO_PEAK	5	DDX59	SLC35C1_ENST00000530471.1	0.55248	0.48535	[[290, 535]]	0.78027	0.71826	0.267892	0.741991
PRPF39	AAMP_ENST00000422731.1	NO_PEAK	3	DDX59	SLC35C1_ENST00000526817.1	0.79965	0.48476	[[1153, 1340]]	0.86246	0.66208	0.279606	0.724
PABPN1	DMPK_ENST00000597660.1	NO_LSSEQ	1	LIN28B	HNRNPU_ENST00000640119.1	0.21936	0.48444	[[65, 111], [677, 808]]	0.88089	0.67302	0.22758	0.726241	2	90
CAPRIN1	TRMT1_ENST00000586224.5	NO_LSSEQ	1	GEMIN5	HAUS3_ENST00000502440.1	0.2	0.48346	[[770, 847]]	0.90824	0.63214	0.23268	0.708376	3	805
NF90	ACADVL_ENST00000579546.1	NO_LS2D	1	EFTUD2	ACADVL_ENST00000579546.1	0.51889	0.48244	[[539, 632], [1089, 1144], [1475, 1516], [1554, 1627]]	0.82444	0.67935	0.51889	0.731	2	1497
PABPN1	RECQL4_ENST00000301323.7	FULL	1	PRPF8	METTL26_ENST00000568830.1	0.54121	0.48212	[[873, 1062]]	0.83123	0.67984	0.26138	0.730384	9	958
PABPN1	RECQL4_ENST00000301323.7	NO_LS2D	1	PRPF8	METTL26_ENST00000568830.1	0.54121	0.48212	[[873, 1062]]	0.83123	0.67984	0.26138	0.730384	11	956
PABPN1	CDK16_ENST00000520141.5	FULL	1	DDX59	CRACR2B_ENST00000530183.1	0.60449	0.4821	[[1382, 1586]]	0.8835	0.66437	0.238132	0.721728	7	1491
PABPN1	VARS2_ENST00000421263.1	NO_PEAK	5	HNRNPK	PRKD2_ENST00000593363.1	0.57963	0.48101	[[197, 455], [489, 872]]	0.58584	1	0.282898	0.673977
PRPF39	TMUB1_ENST00000482202.5	FULL	1	AQR	JMJD8_ENST00000562824.5	0.80144	0.48094	[[1629, 1758]]	0.98481	0.61107	0.280376	0.687565	4	1697
PRPF39	TMUB1_ENST00000482202.5	NO_LS2D	1	AQR	JMJD8_ENST00000562824.5	0.80144	0.48094	[[1629, 1758]]	0.98481	0.61107	0.280376	0.687565	3	1696
PABPN1	ATXN2L_ENST00000564162.1	NO_PEAK	1	DDX55	ATXN2L_ENST00000566007.5	1.0115	0.48086	[[1159, 1242]]	0.93528	0.66005	0.330446	0.716074
PABPN1	PCGF3_ENST00000620529.1	NO_LS2D	2	DDX43	H2AX_ENST00000375167.1	0.52756	0.48009	[[1325, 1589]]	0.86378	0.63739	0.248282	0.717024	1	1458
PABPN1	PNKP_ENST00000636840.1	FULL	1	APOBEC3C	PTOV1_ENST00000597730.1	0.60555	0.47949	[[176, 238]]	0.99775	0.4496	0.204698	0.653044	5	212
CAPRIN1	SPEM1_ENST00000323675.4	NO_PEAK	2	HNRNPK	METTL26_ENST00000565163.5	0.79121	0.47873	[[214, 400]]	0.84299	0.66667	0.208532	0.724587
PRPF39	PIH1D1_ENST00000594845.5	NO_LSSEQ	1	UCHL5	TRIM56_ENST00000467847.1	0.155	0.47817	[[1334, 1419]]	0.93103	0.62599	0.172228	0.70024	13	1363
ZC3H7B	CGB5_ENST00000301408.7	NO_PEAK	3	PRPF8	GALNS_ENST00000569433.1	0.8334	0.47774	[[724, 946]]	0.8364	0.66885	0.218982	0.725356
ZC3H7B	TRMT1_ENST00000588229.1	NO_LS2D	2	GEMIN5	NME3_ENST00000563854.1	0.34648	0.47766	[[543, 629]]	0.87179	0.65297	0.273878	0.717076	1	587
PABPN1	PABPN1_ENST00000555295.1	NO_PEAK	2	AKAP1	SERF2_ENST00000403425.5	0.8635	0.4764	[[1554, 1793]]	0.78846	0.72661	0.207134	0.745061
PRPF39	AP1G2_ENST00000553756.1	FULL	1	AQR	JMJD8_ENST00000562824.5	0.70406	0.4763	[[1623, 1758]]	0.90631	0.63088	0.275888	0.704825	1	1691
PRPF39	AP1G2_ENST00000553756.1	NO_LS2D	1	AQR	JMJD8_ENST00000562824.5	0.70406	0.4763	[[1623, 1758]]	0.90631	0.63088	0.275888	0.704825	0	1690
TIAL1	TRAF4_ENST00000454852.6	FULL	1	PRPF8	METTL26_ENST00000301686.13	0.51445	0.47611	[[1317, 1500]]	0.85948	0.65652	0.25068	0.718876	9	1417
TIAL1	TRAF4_ENST00000454852.6	NO_LS2D	1	PRPF8	METTL26_ENST00000301686.13	0.51445	0.47611	[[1317, 1500]]	0.85948	0.65652	0.25068	0.718876	4	1404
TIAL1	APOA2_ENST00000367990.7	FULL	1	PUM2	TAF10_ENST00000527248.3	0.48185	0.47578	[[13, 109]]	0.93118	0.62931	0.22994	0.700456	1	60
TIAL1	APOA2_ENST00000367990.7	NO_LS2D	1	PUM2	TAF10_ENST00000527248.3	0.48185	0.47578	[[13, 109]]	0.93118	0.62931	0.22994	0.700456	1	62
ZC3H7B	C12orf57_ENST00000544681.1	NO_LSSEQ	1	PCBP2	ETNK1_ENST00000545979.2	0.15429	0.47548	[[909, 1060]]	0.86667	0.63079	0.23326	0.712781	0	984
PABPN1	SPAG4_ENST00000430878.1	NO_PEAK	5	PCBP1	GRINA_ENST00000530898.1	0.73036	0.47527	[[1031, 1381]]	0.80907	0.66953	0.249134	0.729642
CAPRIN1	C12orf57_ENST00000544681.1	NO_LSSEQ	1	PCBP2	ETNK1_ENST00000545979.2	0.15429	0.4751	[[909, 1060]]	0.86895	0.62808	0.218632	0.711686	0	984
PRPF39	USP12_ENST00000620323.1	NO_LSSEQ	1	DROSHA	USP12_ENST00000620323.1	0.426	0.47492	[[936, 1027], [1196, 1261]]	0.9727	0.61929	0.517156	0.6905	0	1228
PABPN1	FLOT1_ENST00000411944.5	NO_PEAK	5	UCHL5	FLOT1_ENST00000411944.5	0.83844	0.47489	[[1148, 1307]]	0.92781	0.63179	0.49462	0.7015
PABPN1	PCGF3_ENST00000620529.1	NO_LSSEQ	1	SUB1	GPX4_ENST00000585480.1	0.13	0.47472	[[518, 601]]	0.95897	0.58326	0.271018	0.678595	1	558
PRPF39	TMUB1_ENST00000482202.5	NO_PEAK	2	AQR	JMJD8_ENST00000562111.1	0.85521	0.47457	[[1594, 1743]]	0.94345	0.64855	0.289828	0.707564
PABPN1	NT5DC2_ENST00000471522.5	FULL	1	CSTF2T	HAGHL_ENST00000562187.1	0.52209	0.47447	[[407, 778]]	0.85166	0.6037	0.181678	0.750378	2	594
PABPN1	RECQL4_ENST00000301323.7	NO_LSSEQ	1	PRPF8	GBF1_ENST00000678126.1	0.17	0.47402	[[153, 217]]	0.94369	0.62661	0.229488	0.697	3	182
PABPN1	PTOV1_ENST00000597730.1	NO_PEAK	1	EIF4E	SMARCD2_ENST00000577990.1	0.89673	0.47338	[[14, 230]]	0.73643	0.73706	0.318746	0.736736
PABPN1	APOC2_ENST00000585786.1	FULL	1	UPF1	RNASEK_ENST00000552321.2	0.51132	0.47294	[[899, 1021]]	0.88504	0.64507	0.250144	0.710855	1	959
PABPN1	APOC2_ENST00000585786.1	NO_LS2D	1	UPF1	RNASEK_ENST00000552321.2	0.51132	0.47294	[[899, 1021]]	0.88504	0.64507	0.250144	0.710855	7	953
TIAL1	BCL2L2_ENST00000554635.1	NO_LSSEQ	1	IGF2BP1	CD68_ENST00000584502.1	0.14203	0.47274	[[261, 390], [449, 590]]	0.75033	0.72374	0.315522	0.736034	15	310
ALKBH5	C12orf57_ENST00000229281.6	NO_LS2D	2	DDX3X	TRAPPC1_ENST00000540486.5	0.52011	0.47218	[[1616, 1868]]	0.76773	0.743	0.251742	0.750177	26	1716
PRPF39	EIF4A1_ENST00000577929.1	FULL	1	PABPC4	PIEZO1_ENST00000518793.6	0.46466	0.4718	[[52, 281]]	0.8377	0.64334	0.240224	0.719671	1	167
C22ORF28	BCKDK_ENST00000484226.2	NO_PEAK	3	FUS	PPAN_ENST00000444703.1	0.79638	0.47088	[[1195, 1470]]	0.79679	0.68601	0.225182	0.729167
PABPN1	PABPN1_ENST00000555295.1	NO_PEAK	3	AKAP1	SERF2_ENST00000339624.9	0.83284	0.47029	[[1613, 1833]]	0.84327	0.65904	0.212698	0.718785
PABPN1	ARL6IP4_ENST00000357866.4	NO_LSSEQ	1	ZNF800	ARL6IP4_ENST00000357866.4	0.501928	0.47004	[[615, 743]]	0.93933	0.62572	0.501928	0.6955	6	673
PABPN1	ARL6IP4_ENST00000357866.4	NO_PEAK	2	ZNF800	ARL6IP4_ENST00000456762.3	1.00334	0.47004	[[615, 743]]	0.93933	0.62572	0.374528	0.6955
PABPN1	ARL6IP4_ENST00000357866.4	NO_PEAK	3	ZNF800	ARL6IP4_ENST00000357866.4	0.94034	0.47004	[[615, 743]]	0.93933	0.62572	0.501928	0.6955
ZC3H7B	SPEM1_ENST00000323675.4	NO_PEAK	3	ZC3H11A	PIEZO1_ENST00000518793.6	0.75306	0.46952	[[292, 660]]	0.75629	0.71557	0.20225	0.7339
PRPF39	DYNLL1_ENST00000550845.5	FULL	2	SF3B4	GPAA1_ENST00000528073.5	0.61033	0.46946	[[754, 883]]	0.89077	0.64052	0.24362	0.707061	2	816
PRPF39	RIC8A_ENST00000626818.1	FULL	2	EFTUD2	RPL38_ENST00000528433.2	0.535	0.46908	[[76, 174], [224, 326]]	0.73013	0.73904	0.265218	0.7345	1	126
PABPN1	SREBF1_ENST00000478616.1	NO_LSSEQ	1	DDX43	PPOX_ENST00000652100.1	0.17053	0.46887	[[731, 822]]	0.91966	0.62869	0.246618	0.698728	1	775
PABPN1	EIF2B4_ENST00000417567.1	NO_LSSEQ	1	SERBP1	PPDPF_ENST00000370179.8	0.16334	0.46835	[[81, 151]]	0.97518	0.618	0.24336	0.686986	1	117
PRPF39	SPON2_ENST00000503765.5	FULL	1	SRSF1	KPNA4_ENST00000469804.1	0.79991	0.46793	[[1354, 1585]]	0.87661	0.61639	0.194018	0.703772	0	1469
PRPF39	SPON2_ENST00000503765.5	NO_LS2D	1	SRSF1	KPNA4_ENST00000469804.1	0.79991	0.46793	[[1354, 1585]]	0.87661	0.61639	0.194018	0.703772	0	1469
C22ORF28	BCKDK_ENST00000484226.2	FULL	1	GTF2F1	BAD_ENST00000493798.1	0.62081	0.46792	[[1148, 1312]]	0.86655	0.65039	0.23496	0.712532	0	1230
C22ORF28	BCKDK_ENST00000484226.2	NO_LS2D	1	GTF2F1	BAD_ENST00000493798.1	0.62081	0.46792	[[1148, 1312]]	0.86655	0.65039	0.23496	0.712532	1	1231
PABPN1	SFTA2_ENST00000383539.4	FULL	1	DDX55	HIGD2A_ENST00000274787.3	0.43231	0.46766	[[638, 761]]	0.88497	0.64203	0.229938	0.7075	1	700
PRPF39	PHF23_ENST00000574236.5	NO_PEAK	4	PABPC4	DNM2_ENST00000589106.1	0.84751	0.46736	[[1361, 1572]]	0.89189	0.61628	0.25764	0.699187
PABPN1	NFE2L1_ENST00000581319.1	NO_PEAK	5	DDX6	SRRM2_ENST00000573692.1	0.79754	0.46651	[[779, 1053]]	0.76828	0.70543	0.226756	0.73136
PABPN1	POLRMT_ENST00000590336.2	NO_LSSEQ	1	RBFOX2	EIF5_ENST00000559532.5	0.13	0.4665	[[113, 182]]	0.94836	0.62135	0.174908	0.691	0	147
PABPN1	PABPN1_ENST00000555295.1	FULL	2	NOL12	FLOT1_ENST00000445319.5	0.61895	0.46587	[[801, 937]]	0.90119	0.63392	0.263708	0.701807	8	861
PABPN1	PABPN1_ENST00000555295.1	NO_LS2D	2	NOL12	FLOT1_ENST00000445319.5	0.61895	0.46587	[[801, 937]]	0.90119	0.63392	0.263708	0.701807	10	859
PRPF39	CNTROB_ENST00000570782.1	NO_PEAK	1	HNRNPK	CLDND2_ENST00000593841.1	0.82195	0.46464	[[80, 328]]	0.75658	0.70947	0.210934	0.731177
PRPF39	BANF1_ENST00000312175.7	NO_PEAK	2	PCBP2	TRAPPC1_ENST00000540486.5	0.98682	0.46416	[[19, 195]]	0.88822	0.64271	0.234846	0.705852
ZC3H7B	RNASE1_ENST00000340900.3	NO_LSSEQ	1	LIN28B	HNRNPU_ENST00000640119.1	0.15666	0.46338	[[55, 96], [610, 708]]	0.90249	0.63166	0.236284	0.699715	26	49
ZC3H7B	VCP_ENST00000681125.1	NO_PEAK	4	AQR	VCP_ENST00000681125.1	0.539224	0.46307	[[149, 219], [506, 553]]	0.875	0.64296	0.539224	0.707
PABPN1	PNCK_ENST00000438984.5	FULL	1	LSM11	PNCK_ENST00000438984.5	0.62444	0.46296	[[227, 287]]	1	0.60716	0.490084	0.6765	8	265
PABPN1	CEMP1_ENST00000565480.1	NO_PEAK	1	CSTF2T	CEMP1_ENST00000565480.1	1.05	0.46225	[[365, 519], [940, 1042]]	0.78277	0.68891	0.524506	0.7265
PABPN1	PPAN_ENST00000444703.1	FULL	1	PCBP1	RNASEK_ENST00000552321.2	0.53837	0.46153	[[942, 1110]]	0.8244	0.66416	0.291838	0.718	0	1026
TIAL1	GPANK1_ENST00000424399.5	FULL	1	IGF2BP2	ZNF580_ENST00000545125.1	0.63517	0.4615	[[440, 509], [874, 985]]	0.81951	0.66641	0.275334	0.719	1	473
TIAL1	GPANK1_ENST00000424399.5	NO_LS2D	1	IGF2BP2	ZNF580_ENST00000545125.1	0.63517	0.4615	[[440, 509], [874, 985]]	0.81951	0.66641	0.275334	0.719	0	474
PRPF39	TMEM256_ENST00000302422.4	NO_LSSEQ	1	BUD13	EML3_ENST00000466886.5	0.285	0.46108	[[507, 596]]	0.90428	0.6313	0.2536	0.698349	2	549
NF90	JMJD8_ENST00000562111.1	FULL	2	DDX6	SRRM2_ENST00000570539.1	0.74676	0.46055	[[711, 1314]]	0.62295	0.8617	0.168806	0.703971	9	1021
NF90	JMJD8_ENST00000562111.1	NO_LS2D	2	DDX6	SRRM2_ENST00000570539.1	0.74676	0.46055	[[711, 1314]]	0.62295	0.8617	0.168806	0.703971	3	1015
PRPF39	BANF1_ENST00000312175.7	NO_PEAK	1	PCBP2	TRAPPC1_ENST00000571739.5	0.98682	0.46055	[[18, 195]]	0.88645	0.63871	0.227642	0.703052
PABPN1	CEMP1_ENST00000565480.1	NO_PEAK	4	CSTF2T	CEMP1_ENST00000567119.1	0.84334	0.46029	[[365, 519], [940, 1042]]	0.78277	0.68655	0.326966	0.725264
PABPN1	RTKN_ENST00000640304.1	NO_LS2D	1	EFTUD2	PPDPF_ENST00000370177.1	0.64468	0.46	[[137, 248]]	0.90121	0.63084	0.23424	0.698094	0	192
PABPN1	UCKL1_ENST00000430743.1	FULL	1	PCBP2	SLC35C1_ENST00000530471.1	0.6347	0.45993	[[192, 484]]	0.80027	0.67338	0.275686	0.721644	2	340
PABPN1	UCKL1_ENST00000430743.1	NO_LS2D	2	PCBP2	SLC35C1_ENST00000530471.1	0.6347	0.45993	[[192, 484]]	0.80027	0.67338	0.275686	0.721644	7	345
PRPF39	UBB_ENST00000577958.1	FULL	1	CSTF2T	CRACR2B_ENST00000530183.1	0.83052	0.45993	[[415, 487]]	1	0.60438	0.259474	0.673859	4	447
PABPN1	PGGHG_ENST00000397660.3	NO_PEAK	5	AKAP1	SERF2_ENST00000409614.1	0.69066	0.45879	[[835, 1022]]	0.80812	0.67056	0.22585	0.71972
PABPN1	PLA2G4B_ENST00000569354.1	FULL	1	DDX3X	HES4_ENST00000428771.6	0.48453	0.4584	[[975, 1133]]	0.87732	0.63617	0.247982	0.702399	7	1061
PABPN1	PLA2G4B_ENST00000569354.1	NO_LS2D	1	DDX3X	HES4_ENST00000428771.6	0.48453	0.4584	[[975, 1133]]	0.87732	0.63617	0.247982	0.702399	5	1059
PRPF39	MED16_ENST00000586342.1	FULL	1	GTF2F1	TAF10_ENST00000693612.1	0.7504	0.4584	[[1525, 1733]]	0.8815	0.64178	0.202892	0.703815	6	1635
PRPF39	TMUB1_ENST00000482202.5	FULL	2	PUM1	FLOT1_ENST00000411944.5	0.65197	0.45795	[[1133, 1292]]	0.94245	0.6185	0.377078	0.68693	1	1213
PRPF39	TMUB1_ENST00000482202.5	NO_LS2D	2	PUM1	FLOT1_ENST00000411944.5	0.65197	0.45795	[[1133, 1292]]	0.94245	0.6185	0.377078	0.68693	0	1212
C22ORF28	SPEM1_ENST00000323675.4	NO_LS2D	1	PCBP2	SLC35C1_ENST00000530471.1	0.53249	0.45788	[[224, 527]]	0.78984	0.67786	0.290398	0.722404	1	376
NF90	JMJD8_ENST00000562111.1	NO_LSSEQ	2	DDX43	DUS3L_ENST00000592491.1	0.15	0.45688	[[814, 857], [1354, 1400]]	0.93123	0.59813	0.220846	0.680056	6	829
PABPN1	PTOV1_ENST00000597730.1	NO_LS2D	1	BUD13	IP6K2_ENST00000453202.1	0.42135	0.45645	[[93, 240]]	0.79188	0.67729	0.206866	0.721328	0	166
PRPF39	MIB2_ENST00000486072.1	FULL	1	CSTF2T	SETD1A_ENST00000452917.3	0.73664	0.45622	[[387, 592]]	0.93017	0.58111	0.23699	0.674925	5	494
PRPF39	MIB2_ENST00000486072.1	NO_LS2D	2	CSTF2T	SETD1A_ENST00000452917.3	0.73664	0.45622	[[387, 592]]	0.93017	0.58111	0.23699	0.674925	4	493
PABPN1	PSME2_ENST00000630027.1	NO_PEAK	2	GTF2F1	TAF10_ENST00000693612.1	0.7632	0.45469	[[569, 725]]	0.79283	0.67631	0.223294	0.72022
PRPF39	TNFRSF12A_ENST00000574699.1	FULL	2	PRPF8	TNFRSF12A_ENST00000574699.1	0.70334	0.45433	[[349, 458], [1094, 1223]]	0.84783	0.64836	0.51109	0.708	1	402
PABPN1	ATXN2L_ENST00000564162.1	NO_LSSEQ	1	ZC3H11A	ATXN2L_ENST00000564162.1	0.469294	0.45311	[[564, 636], [1292, 1388], [1400, 1442]]	0.85492	0.64462	0.469294	0.7055	0	1421
TIAL1	TARDBP_ENST00000621573.1	NO_PEAK	1	PRPF8	TARDBP_ENST00000621573.1	0.78044	0.45274	[[760, 867]]	0.91832	0.6225	0.517204	0.6895
PRPF39	MED16_ENST00000586342.1	NO_LS2D	1	PCBP2	SLC35C1_ENST00000526817.1	0.65218	0.45267	[[1150, 1408]]	0.87335	0.63849	0.26079	0.701109	9	1288
PRPF39	TM7SF2_ENST00000530750.5	NO_PEAK	4	CSTF2T	TM7SF2_ENST00000530750.5	0.88734	0.45177	[[274, 426]]	1	0.60205	0.515494	0.6695
PRPF39	VWA1_ENST00000471398.1	NO_PEAK	4	UPF1	FAM89B_ENST00000449319.2	0.92831	0.45177	[[99, 228]]	0.87571	0.63581	0.251818	0.6995
PRPF39	SLC26A11_ENST00000574967.5	FULL	1	DROSHA	TM7SF2_ENST00000530750.5	0.67827	0.45092	[[330, 401]]	0.92325	0.6192	0.265796	0.686717	2	367
PRPF39	SLC26A11_ENST00000574967.5	NO_LS2D	1	DROSHA	TM7SF2_ENST00000530750.5	0.67827	0.45092	[[330, 401]]	0.92325	0.6192	0.265796	0.686717	3	368
PABPN1	IDH3B_ENST00000466494.6	NO_LSSEQ	1	SF3B4	SBF1_ENST00000688030.1	0.14167	0.45046	[[174, 223]]	0.99417	0.60025	0.298764	0.668693	1	199
PABPN1	SPTAN1_ENST00000630981.1	FULL	1	DDX43	H3C10_ENST00000685041.1	0.25351	0.44974	[[32, 133], [146, 382]]	0.58603	1	0.245878	0.660173	5	259
PABPN1	SPTAN1_ENST00000630981.1	NO_LS2D	2	DDX43	H3C10_ENST00000685041.1	0.25351	0.44974	[[32, 133], [146, 382]]	0.58603	1	0.245878	0.660173	4	260
NF90	JMJD8_ENST00000562824.5	NO_LSSEQ	1	DDX43	DUS3L_ENST00000592491.1	0.15	0.44969	[[944, 987], [1484, 1530]]	0.9366	0.57635	0.200662	0.668135	1	1508
PABPN1	SKIV2L_ENST00000483553.5	NO_PEAK	3	PRPF8	SKIV2L_ENST00000483553.5	0.77445	0.4482	[[482, 558], [1682, 1822]]	0.84602	0.64514	0.512512	0.7045
PRPF39	USP12_ENST00000620323.1	FULL	2	PRPF8	METTL26_ENST00000397665.6	0.65693	0.44811	[[1143, 1319]]	0.93556	0.6147	0.246534	0.682023	0	1231
PABPN1	RNF215_ENST00000421022.1	NO_LSSEQ	1	UPF1	RNF215_ENST00000630264.1	0.588	0.44775	[[1222, 1341]]	0.90733	0.62305	0.475504	0.689	8	1289
PABPN1	RNF215_ENST00000421022.1	NO_PEAK	5	UPF1	RNF215_ENST00000421022.1	0.76844	0.44775	[[1222, 1341]]	0.90733	0.62305	0.492436	0.689
PABPN1	NFE2L1_ENST00000581319.1	NO_LSSEQ	1	AKAP1	HMOX2_ENST00000633529.1	0.1485	0.44767	[[882, 957], [1009, 1114]]	0.82555	0.6539	0.195062	0.709	0	919
TIAL1	ATP6V0C_ENST00000564973.1	FULL	1	PABPC4	ATP6V0C_ENST00000564973.1	0.56115	0.44506	[[776, 997], [1040, 1095], [1110, 1197]]	0.72635	0.71878	0.544744	0.7225	5	1158
PRPF39	AXIN2_ENST00000544103.2	NO_PEAK	4	PABPC4	DNM2_ENST00000589106.1	0.84425	0.44495	[[1036, 1216]]	0.81887	0.65445	0.2651	0.708626
ZC3H7B	RNASE1_ENST00000412779.2	FULL	1	PUM1	CKB_ENST00000557530.1	0.48967	0.44473	[[52, 193]]	0.87597	0.62598	0.285938	0.692987	2	124
ZC3H7B	RNASE1_ENST00000412779.2	NO_LS2D	1	PUM1	CKB_ENST00000557530.1	0.48967	0.44473	[[52, 193]]	0.87597	0.62598	0.285938	0.692987	2	124
PABPN1	CLK3_ENST00000566926.1	FULL	1	HNRNPK	ZNF580_ENST00000543039.2	0.54714	0.44472	[[1432, 1632]]	0.83296	0.67297	0.309614	0.714369	11	1521
NF90	PPP4R2_ENST00000460360.1	NO_LSSEQ	1	BUD13	DDX3X_ENST00000611968.2	0.14167	0.44444	[[83, 114]]	1	0.59856	0.22276	0.664832	4	94
CAPRIN1	HOOK2_ENST00000588052.5	FULL	1	PRPF8	METTL26_ENST00000565163.5	0.54843	0.44317	[[1202, 1450]]	0.83673	0.65734	0.221706	0.707256	2	1324
CAPRIN1	HOOK2_ENST00000588052.5	NO_LS2D	1	PRPF8	METTL26_ENST00000565163.5	0.54843	0.44317	[[1202, 1450]]	0.83673	0.65734	0.221706	0.707256	3	1323
PRPF39	RIC8A_ENST00000528357.5	NO_PEAK	2	IGF2BP2	ACD_ENST00000695735.1	0.89356	0.44282	[[101, 278]]	0.83555	0.64681	0.268076	0.703759
NF90	H4C2_ENST00000377745.5	FULL	2	DDX43	SOCS2_ENST00000547229.1	0.20894	0.44238	[[244, 358]]	0.73941	0.70436	0.212974	0.7205	1	300
NF90	H2BC4_ENST00000396984.2	NO_PEAK	3	PUM1	H2BC4_ENST00000396984.2	0.644	0.44236	[[167, 259]]	0.80375	0.66106	0.499522	0.7105
PABPN1	MINK1_ENST00000576037.1	FULL	2	UCHL5	SLF2_ENST00000609386.1	0.50944	0.44193	[[20, 264]]	0.75235	0.69216	0.23772	0.718995	1	141
PABPN1	OVCA2_ENST00000572195.3	FULL	2	GTF2F1	TAF10_ENST00000693612.1	0.54435	0.44187	[[1088, 1266]]	0.84304	0.625	0.252406	0.697524	16	1161
CAPRIN1	SLC23A3_ENST00000409370.6	NO_LS2D	1	AQR	MBD6_ENST00000547844.1	0.77214	0.43785	[[147, 436]]	0.86161	0.57203	0.218082	0.69245	4	287
CAPRIN1	SLC23A3_ENST00000409370.6	NO_PEAK	4	AQR	MBD6_ENST00000547844.1	0.77214	0.43785	[[147, 436]]	0.86161	0.57203	0.218082	0.69245
PABPN1	GPS2_ENST00000573684.5	NO_LS2D	1	EWSR1	CEMP1_ENST00000565480.1	0.57425	0.43764	[[367, 506]]	0.8574	0.63303	0.282854	0.694584	4	432
C22ORF28	GAPDH_ENST00000619601.1	NO_PEAK	2	AKAP8L	ZNF580_ENST00000590190.1	0.8325	0.43698	[[324, 514]]	0.8203	0.66585	0.244482	0.708973
ZC3H7B	RNASE1_ENST00000555698.5	NO_LS2D	1	PCBP2	UBE2M_ENST00000596985.1	0.48906	0.43625	[[432, 736]]	0.74402	0.70718	0.211684	0.720665	3	587
PRPF39	BANF1_ENST00000445560.6	NO_PEAK	4	UPF1	ESPN_ENST00000632803.1	0.94702	0.43551	[[473, 765]]	0.83455	0.63889	0.263834	0.698343
PABPN1	GAPDH_ENST00000619601.1	NO_LS2D	1	PCBP1	RNASEK_ENST00000552039.2	0.62662	0.43515	[[1544, 1720]]	0.86252	0.62978	0.284142	0.691729	0	1632
PRPF39	TMEM256_ENST00000576017.1	NO_LSSEQ	1	EFTUD2	LYPLA2_ENST00000421070.1	0.177	0.43507	[[521, 582]]	0.93103	0.60979	0.214326	0.675	0	551
PABPN1	SRRM2_ENST00000570539.1	NO_LSSEQ	1	DDX24	SRRM2_ENST00000570539.1	0.482386	0.43475	[[188, 256], [292, 324], [348, 384]]	0.74799	0.69054	0.482386	0.7155	6	360
PRPF39	DYNLL1_ENST00000550845.5	NO_PEAK	2	DDX55	HCFC1R1_ENST00000248089.8	0.91272	0.43419	[[776, 874]]	0.9037	0.6079	0.257302	0.677513
PRPF39	CNTROB_ENST00000570782.1	NO_LSSEQ	1	DDX24	CNTROB_ENST00000570782.1	0.20833	0.43415	[[197, 250], [310, 380]]	0.83761	0.63958	0.530056	0.6975	9	214
PABPN1	WDR45_ENST00000475977.2	NO_PEAK	1	EIF4E	SMARCD2_ENST00000577990.1	0.7403	0.43405	[[158, 686]]	0.29412	1	0.244386	0.687375
PRPF39	UBB_ENST00000577958.1	NO_LS2D	1	DDX55	YIPF2_ENST00000589971.1	0.51473	0.43394	[[411, 476]]	1	0.59701	0.26303	0.660121	3	446
PABPN1	GAPDH_ENST00000619601.1	FULL	1	PCBP1	RNASEK_ENST00000552842.1	0.62662	0.43375	[[1544, 1721]]	0.8609	0.62953	0.27979	0.691228	1	1631
PABPN1	LTBP3_ENST00000532661.6	NO_LSSEQ	1	G3BP1	G3BP1_ENST00000677854.1	0.16831	0.43364	[[640, 749]]	0.99359	0.59915	0.345632	0.661907	8	702
PRPF39	TIMM13_ENST00000591871.1	FULL	2	AKAP1	TIMM13_ENST00000591871.1	0.83844	0.43255	[[43, 209]]	0.7865	0.66327	0.497596	0.708	8	118
PRPF39	TIMM13_ENST00000591871.1	NO_PEAK	3	AKAP1	TIMM13_ENST00000591871.1	0.83844	0.43255	[[43, 209]]	0.7865	0.66327	0.497596	0.708
PRPF39	TIMM13_ENST00000591871.1	NO_PEAK	5	AKAP1	TIMM13_ENST00000215570.8	0.78111	0.43255	[[43, 209]]	0.7865	0.66327	0.237248	0.708
PABPN1	ATF4_ENST00000674835.2	FULL	1	PCBP1	SLC35C1_ENST00000526817.1	0.79784	0.43244	[[1306, 1533]]	0.85249	0.64815	0.29157	0.69866	8	1411
PABPN1	ATF4_ENST00000674835.2	NO_LS2D	1	PCBP1	SLC35C1_ENST00000526817.1	0.79784	0.43244	[[1306, 1533]]	0.85249	0.64815	0.29157	0.69866	5	1414
PRPF39	BANF1_ENST00000445560.6	NO_PEAK	3	UPF1	ESPN_ENST00000632593.1	0.94702	0.43076	[[473, 765]]	0.83455	0.63188	0.26681	0.694289
PRPF39	PIH1D1_ENST00000597577.5	NO_LSSEQ	1	METAP2	NOP53_ENST00000594182.1	0.155	0.43065	[[1336, 1407]]	0.94969	0.6118	0.241388	0.672297	2	1369
PABPN1	MTRNR2L8_ENST00000536684.3	NO_LSSEQ	1	BCLAF1	MTRNR2L8_ENST00000536684.3	0.27	0.42996	[[24, 79], [455, 501], [1002, 1073]]	0.82645	0.64158	0.474388	0.6975	1	1036
PABPN1	LMBR1L_ENST00000552449.1	FULL	1	APOBEC3C	SRRM2_ENST00000570539.1	0.36918	0.42925	[[587, 833], [838, 1524]]	0.45506	1	0.176578	0.602459	17	693
PABPN1	LMBR1L_ENST00000552449.1	FULL	2	APOBEC3C	SRRM2_ENST00000570539.1	0.36918	0.42925	[[587, 833], [838, 1524]]	0.45506	1	0.176578	0.602459	2	1183
PABPN1	MTRNR2L8_ENST00000536684.3	NO_PEAK	1	PCBP2	SLC35C1_ENST00000530471.1	0.61717	0.42916	[[218, 524]]	0.73007	0.70571	0.27199	0.715675
PABPN1	SRRT_ENST00000445337.1	NO_PEAK	5	PCBP2	MLXIP_ENST00000377037.3	0.69321	0.42873	[[268, 437]]	0.83048	0.62882	0.27127	0.693319
ZC3H7B	BCKDK_ENST00000484226.2	NO_PEAK	5	MBNL1	TMEM91_ENST00000535712.1	0.76691	0.42787	[[1045, 1567]]	0.73556	0.69258	0.23654	0.713145
CAPRIN1	SPEM1_ENST00000323675.4	NO_PEAK	1	MBNL1	PABPC1_ENST00000521067.1	0.79335	0.42648	[[175, 416]]	0.78775	0.65837	0.249622	0.704076
PRPF39	EIF4A1_ENST00000577929.1	NO_LS2D	1	AQR	C8G_ENST00000649480.1	0.56946	0.42614	[[108, 239]]	0.88462	0.61681	0.276788	0.680141	1	172
PABPN1	MGAT4B_ENST00000520969.5	NO_LSSEQ	1	PRPF8	HGS_ENST00000676898.1	0.13334	0.42545	[[282, 329]]	1	0.58195	0.255936	0.648324	3	302
PRPF39	NFKBIA_ENST00000553342.1	NO_PEAK	1	XRN2	NFKBIA_ENST00000553342.1	0.94034	0.42501	[[547, 637]]	1	0.59032	0.517924	0.653
PRPF39	ZNF580_ENST00000543039.2	NO_LSSEQ	1	CSTF2T	ZNF580_ENST00000543039.2	0.16167	0.42454	[[140, 190], [272, 324], [602, 660]]	0.89509	0.61405	0.515494	0.677	8	157
PABPN1	GFUS_ENST00000524719.1	NO_PEAK	5	GEMIN5	HAGHL_ENST00000562187.1	0.80455	0.42427	[[126, 445]]	0.69251	0.73218	0.182018	0.714118
PRPF39	TNFRSF12A_ENST00000574699.1	NO_LSSEQ	1	SF3A3	TNFRSF12A_ENST00000574699.1	0.33166	0.42419	[[1138, 1206]]	1	0.58997	0.540256	0.6525	8	1180
PRPF39	C1orf122_ENST00000468084.1	FULL	1	AQR	NIP7_ENST00000569637.6	0.78738	0.42365	[[423, 672]]	0.84547	0.62244	0.26804	0.686548	31	516
PRPF39	C1orf122_ENST00000468084.1	NO_LS2D	1	AQR	NIP7_ENST00000569637.6	0.78738	0.42365	[[423, 672]]	0.84547	0.62244	0.26804	0.686548	29	518
TIAL1	TRAF4_ENST00000454852.6	FULL	2	BUD13	CITED2_ENST00000537332.2	0.61424	0.42335	[[1500, 1688]]	0.83746	0.63217	0.20648	0.690381	3	1591
TIAL1	TRAF4_ENST00000454852.6	NO_LS2D	2	BUD13	CITED2_ENST00000537332.2	0.61424	0.42335	[[1500, 1688]]	0.83746	0.63217	0.20648	0.690381	9	1585
PABPN1	CDK16_ENST00000520141.5	NO_LSSEQ	1	IGF2BP3	CDK16_ENST00000520141.5	0.25416	0.42327	[[1413, 1465], [1548, 1646]]	0.90802	0.60977	0.52183	0.673	3	1594
PABPN1	RNF215_ENST00000421022.1	FULL	2	AQR	JMJD8_ENST00000562111.1	0.50777	0.42296	[[1585, 1750]]	0.86632	0.63566	0.210548	0.688757	7	1660
PRPF39	SORBS3_ENST00000522721.1	NO_LSSEQ	1	SND1	TUBA4A_ENST00000456818.5	0.17167	0.42173	[[14, 52]]	1	0.58893	0.179092	0.651	0	33
PABPN1	PTOV1_ENST00000597730.1	NO_PEAK	2	MBNL1	PABPC1_ENST00000519363.1	0.85597	0.42133	[[104, 357]]	0.69111	0.73251	0.224446	0.709661
PABPN1	ACTB_ENST00000464611.1	FULL	1	PABPC4	ACTB_ENST00000464611.1	0.543478	0.42059	[[274, 295], [328, 331]]	0.99671	0.58903	0.543478	0.651	15	269
PABPN1	PILRB_ENST00000438231.2	NO_LS2D	1	BUD13	NRBP2_ENST00000530347.1	0.61605	0.42027	[[756, 893]]	0.8719	0.61873	0.22243	0.68	2	826
PABPN1	NDUFV1_ENST00000527355.5	FULL	1	PRPF8	METTL26_ENST00000565163.5	0.64739	0.41997	[[1066, 1256]]	0.88419	0.61513	0.258692	0.676892	1	1162
TIAL1	QSOX1_ENST00000443059.1	NO_LSSEQ	1	EIF4E	TRMT112_ENST00000544844.6	0.16184	0.41886	[[1185, 1298]]	0.87376	0.61447	0.293174	0.677497	1	1240
ZC3H7B	BCKDK_ENST00000484226.2	FULL	1	PRPF8	METTL26_ENST00000397665.6	0.56508	0.41842	[[1152, 1319]]	0.87421	0.61645	0.217846	0.678017	5	1230
ZC3H7B	BCKDK_ENST00000484226.2	NO_LS2D	1	PRPF8	METTL26_ENST00000397665.6	0.56508	0.41842	[[1152, 1319]]	0.87421	0.61645	0.217846	0.678017	4	1231
PABPN1	PHF1_ENST00000427826.1	NO_PEAK	4	HNRNPK	PHF1_ENST00000427826.1	0.8076	0.4184	[[906, 1003], [1073, 1232]]	0.78541	0.65334	0.552754	0.6995
PRPF39	BANF1_ENST00000445560.6	FULL	2	AKAP1	ARHGDIA_ENST00000580685.5	0.63008	0.4183	[[9, 354], [368, 500]]	0.76438	0.66084	0.235088	0.703215	53	128
PRPF39	BANF1_ENST00000445560.6	NO_LS2D	2	AKAP1	ARHGDIA_ENST00000580685.5	0.63008	0.4183	[[9, 354], [368, 500]]	0.76438	0.66084	0.235088	0.703215	42	139
PABPN1	ALDOA_ENST00000565355.1	NO_LSSEQ	1	METAP2	ALDOA_ENST00000565355.1	0.20518	0.4173	[[33, 96], [251, 381], [401, 427], [429, 446], [447, 452], [538, 615], [616, 811]]	0.63986	0.81129	0.49309	0.693	5	571
PRPF39	ZFTA_ENST00000445014.3	FULL	1	DDX59	SLC35C1_ENST00000526817.1	0.66325	0.41709	[[1228, 1439]]	0.87238	0.61645	0.285546	0.677678	17	1350
PRPF39	ZFTA_ENST00000445014.3	NO_LS2D	1	DDX59	SLC35C1_ENST00000526817.1	0.66325	0.41709	[[1228, 1439]]	0.87238	0.61645	0.285546	0.677678	8	1341
PRPF39	C1orf122_ENST00000373042.5	NO_LSSEQ	1	GTF2F1	C1orf122_ENST00000373042.5	0.444	0.41678	[[563, 635]]	1	0.58685	0.478876	0.648	5	604
PABPN1	RCN3_ENST00000593483.1	NO_LSSEQ	1	EFTUD2	TOP3B_ENST00000442653.1	0.16572	0.41672	[[861, 997]]	0.85547	0.6218	0.21846	0.681682	13	942
PRPF39	C1orf122_ENST00000373042.5	NO_PEAK	4	GTF2F1	C1orf122_ENST00000468084.1	0.95334	0.41644	[[563, 635]]	1	0.58588	0.357096	0.647295
PRPF39	PYCR1_ENST00000583564.5	FULL	1	PCBP2	OXER1_ENST00000378661.4	0.66897	0.41538	[[1605, 1758]]	0.84382	0.63451	0.24665	0.687207	3	1684
PRPF39	PYCR1_ENST00000583564.5	NO_LS2D	1	PCBP2	OXER1_ENST00000378661.4	0.66897	0.41538	[[1605, 1758]]	0.84382	0.63451	0.24665	0.687207	2	1683
PRPF39	ALKBH7_ENST00000596657.1	NO_PEAK	3	HNRNPK	RNF31_ENST00000557991.5	0.93501	0.41513	[[178, 360]]	0.85135	0.6223	0.197554	0.681682
NF90	POLD4_ENST00000530584.5	FULL	1	FKBP4	ZNF580_ENST00000590190.1	0.60719	0.4148	[[642, 819]]	0.84541	0.62775	0.242388	0.684211	60	790
PRPF39	UBC_ENST00000546271.1	FULL	2	PCBP2	CLPTM1_ENST00000586915.1	0.33774	0.41453	[[779, 928]]	0.85317	0.60568	0.248138	0.676072	0	853
PRPF39	C1orf122_ENST00000468084.1	NO_PEAK	3	GTF2F1	C1orf122_ENST00000373042.5	0.95334	0.41424	[[606, 678]]	1	0.5797	0.357096	0.642821
PABPN1	ZBTB48_ENST00000466813.1	NO_LSSEQ	1	DDX55	ZBTB48_ENST00000466813.1	0.482362	0.41377	[[1787, 1850]]	0.93067	0.59938	0.482362	0.6615	1	1819
PABPN1	UCKL1_ENST00000430743.1	NO_PEAK	3	EIF4E	SMARCD2_ENST00000577990.1	0.74396	0.41329	[[36, 404]]	0.78739	0.61967	0.25531	0.704753
TIAL1	RACK1_ENST00000509148.1	FULL	2	MBNL1	RTL8A_ENST00000370775.3	0.39917	0.41289	[[614, 747]]	0.85857	0.61127	0.25704	0.675858	2	678
CAPRIN1	OR1I1_ENST00000209540.2	FULL	2	AQR	TMEM259_ENST00000586285.2	0.39738	0.41274	[[447, 643]]	0.79049	0.64599	0.229602	0.694737	16	561
CAPRIN1	OR1I1_ENST00000209540.2	FULL	3	AQR	TMEM259_ENST00000586285.2	0.39738	0.41274	[[447, 643]]	0.79049	0.64599	0.229602	0.694737	10	555
PRPF39	UBB_ENST00000302182.8	FULL	1	CSTF2T	UBB_ENST00000302182.8	0.72044	0.41264	[[248, 308]]	1	0.58514	0.515494	0.6455	10	268
PRPF39	UBB_ENST00000535788.1	FULL	1	CSTF2T	UBB_ENST00000302182.8	0.72044	0.41264	[[248, 308]]	1	0.58514	0.51525	0.6455	10	268
PRPF39	UBB_ENST00000577958.1	NO_LSSEQ	1	CSTF2T	UBB_ENST00000577958.1	0.444	0.41264	[[541, 601]]	1	0.58514	0.515494	0.6455	1	572
ZC3H7B	BCKDK_ENST00000567682.1	NO_LS2D	2	UPF1	BCKDK_ENST00000567682.1	0.42855	0.41237	[[891, 998]]	0.85049	0.62113	0.493288	0.68016	0	944
PABPN1	TMUB1_ENST00000462940.1	NO_PEAK	2	EIF4E	C1orf122_ENST00000373042.5	0.91723	0.41214	[[252, 419]]	0.84161	0.63931	0.30607	0.688178
NF90	H1-2_ENST00000343677.4	NO_LSSEQ	1	CPSF6	H3-3B_ENST00000591890.5	0.15834	0.41181	[[240, 260]]	1	0.5848	0.189392	0.645	3	253
PRPF39	MAZ_ENST00000562557.5	NO_LSSEQ	1	SND1	TUBA4A_ENST00000456818.5	0.125	0.41073	[[59, 114]]	0.95562	0.59217	0.209628	0.653654	13	73
PABPN1	PIEZO1_ENST00000518793.6	FULL	1	BUD13	LIME1_ENST00000493265.2	0.53489	0.41033	[[148, 260]]	0.88966	0.6073	0.21741	0.668838	2	206
PABPN1	PIEZO1_ENST00000518793.6	NO_LS2D	1	BUD13	LIME1_ENST00000493265.2	0.53489	0.41033	[[148, 260]]	0.88966	0.6073	0.21741	0.668838	1	205
NF90	HUS1B_ENST00000380907.3	NO_LSSEQ	1	HNRNPK	SERF2_ENST00000402131.5	0.14167	0.41017	[[891, 926]]	1	0.58558	0.18115	0.644902	6	902
ZC3H7B	PHLDA2_ENST00000314222.5	NO_LSSEQ	2	DDX3X	DYNLL1_ENST00000548214.1	0.16875	0.40994	[[43, 147], [452, 622]]	0.80025	0.60297	0.248582	0.698225	21	558
C22ORF28	UROD_ENST00000428106.1	FULL	1	FXR1	VPS52_ENST00000421357.5	0.42717	0.40984	[[1384, 1514]]	0.87755	0.63032	0.229226	0.680737	1	1450
C22ORF28	UROD_ENST00000428106.1	NO_LS2D	1	FXR1	VPS52_ENST00000421357.5	0.42717	0.40984	[[1384, 1514]]	0.87755	0.63032	0.229226	0.680737	0	1449
CAPRIN1	SPEM1_ENST00000323675.4	FULL	1	EIF4E	SMARCD2_ENST00000577990.1	0.73154	0.40971	[[47, 454]]	0.62619	0.77945	0.159602	0.700855	2	248
CAPRIN1	SPEM1_ENST00000323675.4	NO_PEAK	5	EIF4E	SMARCD2_ENST00000577990.1	0.73154	0.40971	[[47, 454]]	0.62619	0.77945	0.159602	0.700855
PRPF39	TNFRSF12A_ENST00000574699.1	NO_PEAK	2	MBNL1	TMEM240_ENST00000624426.1	0.92318	0.40918	[[884, 1075]]	0.85102	0.61074	0.21916	0.675136
PRPF39	ZNF580_ENST00000543039.2	FULL	2	HNRNPK	METTL26_ENST00000568773.1	0.88246	0.40904	[[326, 559]]	0.85086	0.60544	0.211494	0.673567	5	447
C22ORF28	GAPDH_ENST00000619601.1	NO_PEAK	5	HNRNPK	METTL26_ENST00000564039.1	0.81714	0.40902	[[403, 639]]	0.80584	0.63587	0.233564	0.68877
ZC3H7B	PCGF3_ENST00000620529.1	NO_PEAK	3	TARDBP	GPANK1_ENST00000440374.1	0.7192	0.4083	[[1226, 1519]]	0.64444	0.79756	0.13111	0.760956
PRPF39	EIF4A1_ENST00000577929.1	NO_PEAK	2	AQR	MBD6_ENST00000547844.1	0.69167	0.40582	[[26, 237]]	0.803	0.63296	0.277252	0.686905
PABPN1	RPL13_ENST00000467736.5	NO_LSSEQ	1	FXR1	SBF1_ENST00000686029.1	0.14191	0.40534	[[250, 327]]	0.97411	0.58664	0.201162	0.6465	6	282
PABPN1	DNM2_ENST00000589106.1	NO_LS2D	1	PCBP1	SH3BGRL3_ENST00000270792.10	0.65092	0.4053	[[1026, 1282]]	0.80233	0.63697	0.295678	0.687755	2	1156
PABPN1	PGGHG_ENST00000397660.3	NO_PEAK	1	HNRNPK	SH3BGRL3_ENST00000319041.6	0.80785	0.40427	[[802, 1034]]	0.75821	0.65804	0.27507	0.696196
PRPF39	ZNF580_ENST00000543039.2	NO_PEAK	5	HNRNPK	CLDND2_ENST00000601435.1	0.90524	0.40403	[[81, 301]]	0.8417	0.61943	0.206522	0.677
PABPN1	RCN1_ENST00000528630.1	NO_LSSEQ	1	DDX43	UBB_ENST00000395837.1	0.15333	0.40304	[[816, 905]]	0.88915	0.60344	0.24199	0.66416	2	862
PRPF39	AMD1_ENST00000465404.2	FULL	1	TIA1	TOP2A_ENST00000577541.1	0.33677	0.40273	[[30, 67], [753, 906]]	0.76986	0.66784	0.231752	0.698588	6	42
PRPF39	TM7SF2_ENST00000530750.5	NO_PEAK	3	GTF2F1	TM7SF2_ENST00000530750.5	0.88734	0.40264	[[292, 417]]	1	0.58106	0.478876	0.6395
PRPF39	SPON2_ENST00000503765.5	FULL	2	RNF187	YY1_ENST00000554371.1	0.79885	0.40257	[[91, 309]]	0.83596	0.61566	0.23455	0.675862	2	198
PRPF39	SPON2_ENST00000503765.5	NO_LS2D	2	RNF187	YY1_ENST00000554371.1	0.79885	0.40257	[[91, 309]]	0.83596	0.61566	0.23455	0.675862	1	201
PABPN1	GPS2_ENST00000573684.5	NO_LSSEQ	1	EFTUD2	RNF40_ENST00000565931.1	0.17	0.40248	[[61, 161]]	0.88318	0.60678	0.218696	0.666165	1	112
PABPN1	H1-10_ENST00000333762.6	NO_PEAK	4	SF3B4	SBF1_ENST00000692006.1	0.86646	0.40245	[[331, 548]]	0.81727	0.61972	0.300644	0.679927
PRPF39	ZNF580_ENST00000545125.1	NO_LSSEQ	1	UCHL5	GBF1_ENST00000677917.1	0.13334	0.40228	[[54, 82]]	0.96013	0.59257	0.241904	0.650313	0	68
PRPF39	UBB_ENST00000577640.1	NO_LSSEQ	1	CSTF2T	UBB_ENST00000302182.8	0.54	0.40195	[[408, 468]]	1	0.55521	0.418478	0.623873	1	437
PRPF39	PFDN6_ENST00000448594.5	NO_LSSEQ	1	METAP2	METRN_ENST00000567076.5	0.15	0.40186	[[142, 199]]	0.95427	0.58827	0.226004	0.648324	6	164
PABPN1	FLOT1_ENST00000411944.5	NO_PEAK	4	PABPC4	FLOT1_ENST00000445319.5	0.86333	0.40154	[[1200, 1293]]	0.93706	0.59295	0.335358	0.652702
PRPF39	BANF1_ENST00000530204.1	NO_PEAK	1	PCBP2	C19orf47_ENST00000584868.1	0.91518	0.40147	[[258, 445]]	0.81979	0.6257	0.238834	0.680681
PABPN1	DAP3_ENST00000491777.2	NO_PEAK	4	HNRNPK	DAXX_ENST00000428268.1	0.63293	0.40141	[[977, 1191]]	0.79639	0.66553	0.325834	0.698077
ZC3H7B	SLC23A3_ENST00000414999.5	NO_LSSEQ	1	G3BP1	DDX3X_ENST00000647373.1	0.2428	0.40095	[[619, 754]]	0.90778	0.59014	0.23894	0.654748	5	691
TIAL1	PABPC1_ENST00000519363.1	FULL	1	PABPC4	PABPC1_ENST00000519363.1	0.544744	0.4009	[[343, 360], [369, 372], [376, 440], [458, 517], [567, 599]]	0.73824	0.66866	0.544744	0.6975	10	477
PABPN1	PABPN1_ENST00000555295.1	FULL	3	DDX3X	IFITM2_ENST00000533141.1	0.50377	0.40046	[[614, 884]]	0.79671	0.64237	0.238134	0.68784	14	735
PABPN1	RPL41_ENST00000501597.3	NO_LS2D	1	HNRNPK	PPT2_ENST00000453393.1	0.39413	0.40014	[[564, 701]]	0.84879	0.61426	0.285174	0.672509	4	636
PABPN1	PNCK_ENST00000438984.5	NO_LSSEQ	1	KHSRP	PCBP2_ENST00000552980.6	0.16572	0.39954	[[142, 287]]	0.84631	0.61288	0.181388	0.672065	1	215
PABPN1	ILF3_ENST00000587941.1	NO_LS2D	2	PRPF8	RTCA_ENST00000370126.1	0.26458	0.39951	[[351, 462]]	0.80377	0.62023	0.260704	0.681061	3	403
PRPF39	ATP5ME_ENST00000304312.5	NO_PEAK	2	HNRNPK	PCGF2_ENST00000610747.1	0.86762	0.39943	[[1554, 1704]]	0.86966	0.59373	0.209466	0.661587
C22ORF28	GAPDH_ENST00000619601.1	NO_PEAK	4	HNRNPK	METTL26_ENST00000568773.1	0.81714	0.39937	[[403, 639]]	0.80584	0.62238	0.238472	0.680921
PRPF39	BANF1_ENST00000312175.7	FULL	2	GTF2F1	SETD1A_ENST00000452917.3	0.71697	0.39851	[[165, 620]]	0.79915	0.60237	0.181852	0.683522	156	548
PRPF39	BANF1_ENST00000312175.7	FULL	3	GTF2F1	SETD1A_ENST00000452917.3	0.71697	0.39851	[[165, 620]]	0.79915	0.60237	0.181852	0.683522	179	571
PRPF39	BANF1_ENST00000312175.7	NO_LS2D	2	GTF2F1	SETD1A_ENST00000452917.3	0.71697	0.39851	[[165, 620]]	0.79915	0.60237	0.181852	0.683522	177	569
PABPN1	PPAN_ENST00000444703.1	NO_PEAK	5	HNRNPK	PRKD2_ENST00000593363.1	0.85233	0.3983	[[260, 579], [611, 997]]	0.63336	0.83333	0.296726	0.6811
PRPF39	EIF4A1_ENST00000577929.1	NO_PEAK	4	UPF1	WDR83OS_ENST00000596731.7	0.68475	0.39825	[[40, 274]]	0.79264	0.63746	0.266514	0.685744
TIAL1	RPL13_ENST00000472354.1	NO_PEAK	5	UPF1	HGS_ENST00000573320.2	0.56893	0.39797	[[749, 973]]	0.75226	0.65566	0.259848	0.693353
ZC3H7B	RNASE1_ENST00000397967.5	NO_PEAK	4	RPS3	RNASE1_ENST00000397970.4	1.029	0.39702	[[686, 806]]	0.82609	0.67016	0.374648	0.700455
PRPF39	EIF4A1_ENST00000577929.1	NO_PEAK	3	UPF1	WDR83OS_ENST00000222190.9	0.68475	0.39645	[[37, 274]]	0.79264	0.63498	0.269126	0.684266
ZC3H7B	HSPB6_ENST00000587965.1	NO_LS2D	1	PPIG	PAXBP1_ENST00000573680.5	0.65815	0.39634	[[1422, 1598]]	0.82299	0.62112	0.206182	0.676515	7	1517
PABPN1	C20orf204_ENST00000463337.1	FULL	1	HNRNPK	RNF31_ENST00000557991.5	0.67744	0.39596	[[182, 410]]	0.8527	0.60942	0.30559	0.668342	6	302
PABPN1	TMEM259_ENST00000586285.2	NO_LSSEQ	3	AQR	ITPRIPL1_ENST00000420176.5	0.14167	0.3959	[[141, 170]]	1	0.57837	0.193816	0.6355	0	155
PABPN1	GPS2_ENST00000573684.5	FULL	1	DDX6	SERPINH1_ENST00000526638.1	0.51666	0.39588	[[337, 520]]	0.76471	0.66421	0.237196	0.694872	1	429
PABPN1	ZBTB48_ENST00000466813.1	NO_PEAK	4	PCBP1	GRINA_ENST00000530898.1	0.76579	0.39512	[[1280, 1780]]	0.77384	0.62069	0.23823	0.689621
NF90	SLC43A3_ENST00000526621.5	NO_LSSEQ	1	DDX3X	SLC43A3_ENST00000526621.5	0.501238	0.39494	[[368, 405], [446, 475], [528, 656], [883, 949], [1357, 1414]]	0.77089	0.64395	0.501238	0.688	3	595
PRPF39	ZNF581_ENST00000588537.1	NO_PEAK	2	HNRNPK	CLDND2_ENST00000601435.1	0.9342	0.39458	[[81, 341]]	0.8064	0.6241	0.216898	0.678788
PABPN1	ARHGEF1_ENST00000600517.1	NO_LSSEQ	1	UPF1	TNFRSF12A_ENST00000574699.1	0.15834	0.39423	[[1718, 1796]]	0.96911	0.58401	0.233112	0.641499	1	1756
PABPN1	ANKRD13D_ENST00000515828.2	FULL	1	EFTUD2	SKIV2L_ENST00000491994.1	0.50245	0.39413	[[817, 988]]	0.82222	0.62131	0.226876	0.675689	0	902
PRPF39	UBC_ENST00000540700.1	FULL	1	HNRNPK	SH3BGRL3_ENST00000319041.6	0.81719	0.39405	[[942, 1174]]	0.78321	0.6363	0.196926	0.684554	1	1057
PRPF39	UBC_ENST00000540700.1	NO_PEAK	1	HNRNPK	SH3BGRL3_ENST00000319041.6	0.81719	0.39405	[[942, 1174]]	0.78321	0.6363	0.196926	0.684554
PABPN1	GPS2_ENST00000573684.5	FULL	2	HNRNPK	METTL26_ENST00000568830.1	0.47854	0.39376	[[42, 245]]	0.78341	0.63677	0.277578	0.6845	0	143
PABPN1	GPS2_ENST00000573684.5	NO_LS2D	2	HNRNPK	METTL26_ENST00000568830.1	0.47854	0.39376	[[42, 245]]	0.78341	0.63677	0.277578	0.6845	1	144
PABPN1	NT5C_ENST00000245552.7	NO_LSSEQ	1	AQR	ROMO1_ENST00000397416.1	0.15571	0.39375	[[112, 194]]	0.93731	0.58286	0.21418	0.644261	10	143
PABPN1	ATF4_ENST00000674835.2	NO_LSSEQ	1	AQR	TMUB1_ENST00000488752.5	0.1368	0.39373	[[1243, 1419]]	0.90559	0.58076	0.195004	0.647695	0	1331
PABPN1	ZBTB48_ENST00000466813.1	FULL	1	PRPF8	TMUB1_ENST00000462940.1	0.51046	0.39352	[[1603, 1682]]	0.89614	0.61137	0.24938	0.663755	4	1638
PABPN1	ZBTB48_ENST00000466813.1	NO_LS2D	1	PRPF8	TMUB1_ENST00000462940.1	0.51046	0.39352	[[1603, 1682]]	0.89614	0.61137	0.24938	0.663755	4	1638
C22ORF28	ABCA7_ENST00000531467.5	FULL	1	UPF1	HGS_ENST00000573320.2	0.56693	0.39348	[[720, 910]]	0.75672	0.65016	0.256442	0.68988	1	814
ZC3H7B	ABCA7_ENST00000531467.5	FULL	2	UPF1	HGS_ENST00000573320.2	0.56693	0.39348	[[720, 910]]	0.75672	0.65016	0.244628	0.68988	1	814
PRPF39	ZBTB22_ENST00000441117.1	NO_LSSEQ	1	DDX43	RBM4_ENST00000532968.1	0.1275	0.39296	[[944, 1028], [1194, 1270]]	0.86637	0.60376	0.301714	0.662983	10	996
PRPF39	TMUB1_ENST00000482202.5	NO_PEAK	4	PPIG	JMJD8_ENST00000562111.1	0.82346	0.3929	[[1564, 1727]]	0.89	0.62164	0.235684	0.669648
PABPN1	ALDOA_ENST00000565355.1	NO_LS2D	1	G3BP1	ALDOA_ENST00000565355.1	0.600004	0.39178	[[254, 310], [375, 452], [538, 567], [762, 781]]	0.80763	0.62474	0.600004	0.6775	8	405
C22ORF28	GAPDH_ENST00000619601.1	NO_PEAK	3	PUM1	CDK2_ENST00000555357.1	0.82754	0.3915	[[169, 403]]	0.81002	0.60654	0.278758	0.673066
PABPN1	CLK3_ENST00000566926.1	NO_LS2D	1	PABPC4	DNM2_ENST00000589106.1	0.42898	0.39114	[[1364, 1630]]	0.8009	0.62997	0.273354	0.67958	16	1513
PRPF39	BANF1_ENST00000445560.6	NO_PEAK	5	HNRNPK	RNF31_ENST00000557991.5	0.89594	0.39073	[[227, 467]]	0.83698	0.60954	0.217638	0.668205
PABPN1	ZFAND2B_ENST00000425849.1	FULL	1	HNRNPK	EML3_ENST00000466671.5	0.38703	0.39041	[[764, 888]]	0.86517	0.60399	0.308958	0.662162	0	826
PABPN1	ZFAND2B_ENST00000425849.1	NO_LS2D	2	HNRNPK	EML3_ENST00000466671.5	0.38703	0.39041	[[764, 888]]	0.86517	0.60399	0.308958	0.662162	1	827
PRPF39	UBC_ENST00000535859.1	NO_LS2D	1	DDX3X	IFITM2_ENST00000681276.1	0.48084	0.39039	[[583, 805]]	0.74353	0.65123	0.294072	0.690377	0	694
PRPF39	TMEM256_ENST00000302422.4	NO_LSSEQ	2	SF3B4	EML3_ENST00000466886.5	0.153	0.39009	[[330, 386], [518, 595]]	0.82792	0.61585	0.24814	0.671336	17	375
CAPRIN1	SPEM1_ENST00000323675.4	NO_LSSEQ	1	PPIG	TMEM256_ENST00000302422.4	0.13334	0.39003	[[1161, 1248]]	0.91444	0.56616	0.20751	0.638122	4	1208
PABPN1	RCN3_ENST00000593483.1	FULL	1	EIF4E	KPNA4_ENST00000469804.1	0.75277	0.38875	[[848, 1001]]	0.82331	0.61638	0.303506	0.671507	0	924
PABPN1	RCN3_ENST00000593483.1	NO_PEAK	4	EIF4E	KPNA4_ENST00000469804.1	0.75277	0.38875	[[848, 1001]]	0.82331	0.61638	0.303506	0.671507
NF90	H4C4_ENST00000614247.2	NO_PEAK	4	RPS3	H4C4_ENST00000614247.2	0.472954	0.38826	[[247, 264]]	1	0.57537	0.472954	0.631
PRPF39	NFKBIA_ENST00000553342.1	NO_PEAK	3	PRPF8	NFKBIA_ENST00000553342.1	0.88734	0.38826	[[541, 618]]	1	0.57537	0.51109	0.631
PRPF39	C1orf122_ENST00000373042.5	NO_PEAK	2	SF3B4	C1orf122_ENST00000373042.5	1.05	0.38803	[[685, 774]]	0.95738	0.5823	0.50092	0.6395
NF90	DUS3L_ENST00000592491.1	NO_LS2D	2	DDX43	DUS3L_ENST00000592491.1	0.499354	0.38719	[[509, 545], [910, 949]]	0.90566	0.59239	0.499354	0.6505	10	517
PABPN1	NEDD4L_ENST00000617539.1	NO_PEAK	5	UPF1	MGAT4B_ENST00000520969.5	0.81262	0.38661	[[40, 215]]	0.82443	0.61518	0.201692	0.67
NF90	IRF7_ENST00000649187.1	NO_LSSEQ	1	DDX43	ZNF692_ENST00000530986.5	0.20174	0.38623	[[526, 640]]	0.84746	0.60733	0.225762	0.664	3	580
ZC3H7B	RNASE1_ENST00000397967.5	FULL	1	UPF1	TMUB1_ENST00000653405.1	0.55219	0.38589	[[52, 426]]	0.71906	0.67925	0.212548	0.694081	2	237
ZC3H7B	RNASE1_ENST00000397967.5	NO_LS2D	1	UPF1	TMUB1_ENST00000653405.1	0.55219	0.38589	[[52, 426]]	0.71906	0.67925	0.212548	0.694081	2	241
TIAL1	ACTB_ENST00000464611.1	NO_LS2D	2	UPF1	ACTB_ENST00000464611.1	0.503296	0.38496	[[65, 69], [87, 126], [242, 350], [393, 428]]	0.76522	0.63969	0.503296	0.683	20	47
CAPRIN1	BCKDK_ENST00000561755.1	NO_PEAK	3	UPF1	TMUB1_ENST00000653405.1	0.86037	0.38494	[[23, 288]]	0.70645	0.67944	0.197656	0.692
CAPRIN1	ICAM4_ENST00000393717.2	NO_LSSEQ	1	BCLAF1	DAP3_ENST00000491777.2	0.13	0.3849	[[926, 976]]	0.92241	0.58267	0.244094	0.642532	4	947
PRPF39	NR1H2_ENST00000597790.5	NO_LSSEQ	1	FXR2	PSME1_ENST00000558112.1	0.11667	0.38484	[[748, 791]]	1	0.55619	0.254446	0.617756	4	765
PABPN1	H1-10_ENST00000333762.6	FULL	1	EIF4E	C1orf122_ENST00000468084.1	0.66842	0.3845	[[259, 398]]	0.85339	0.60441	0.319382	0.661331	16	344
PABPN1	H1-10_ENST00000333762.6	NO_LS2D	1	EIF4E	C1orf122_ENST00000468084.1	0.66842	0.3845	[[259, 398]]	0.85339	0.60441	0.319382	0.661331	16	344
PABPN1	CLK3_ENST00000566926.1	NO_PEAK	3	HNRNPK	CFL1_ENST00000524553.5	0.64155	0.38429	[[10, 264]]	0.80488	0.61898	0.288362	0.672709
PABPN1	ERGIC3_ENST00000442139.5	NO_PEAK	2	FUS	PPAN_ENST00000444703.1	0.69089	0.3841	[[1049, 1259]]	0.80508	0.59913	0.275922	0.669164
ZC3H7B	BCKDK_ENST00000567682.1	NO_PEAK	4	PCBP2	SSBP4_ENST00000599699.2	0.57537	0.38325	[[544, 775]]	0.74668	0.64876	0.22488	0.685657
PABPN1	DCAF8_ENST00000473382.2	NO_PEAK	1	DDX43	DCAF8_ENST00000473382.2	0.65845	0.38303	[[1188, 1280]]	0.89867	0.592	0.500494	0.6495
ZC3H7B	RNASE1_ENST00000340900.3	FULL	1	PCBP2	CDK2AP2_ENST00000301488.8	0.49859	0.38276	[[82, 205]]	0.88804	0.59287	0.240356	0.651104	1	142
ZC3H7B	RNASE1_ENST00000340900.3	NO_LS2D	1	PCBP2	CDK2AP2_ENST00000301488.8	0.49859	0.38276	[[82, 205]]	0.88804	0.59287	0.240356	0.651104	0	143
TIAL1	ZIM2_ENST00000593931.1	NO_LSSEQ	1	RBM22	HNRNPA1_ENST00000677191.1	0.15823	0.3808	[[126, 195]]	0.87342	0.64388	0.193692	0.680268	3	163
ZC3H7B	MSMP_ENST00000436428.3	NO_LS2D	2	EFTUD2	ESPN_ENST00000478323.1	0.37557	0.37899	[[116, 391]]	0.84173	0.55	0.217156	0.651629	18	235
PABPN1	ERGIC3_ENST00000442139.5	NO_LS2D	1	UPF1	HGS_ENST00000678607.1	0.54504	0.37887	[[1090, 1320]]	0.77963	0.63127	0.233416	0.676726	2	1207
PABPN1	SRRT_ENST00000445337.1	NO_LSSEQ	1	HLTF	SGSM2_ENST00000572925.1	0.155	0.37883	[[367, 409]]	1	0.57176	0.181002	0.6255	15	373
PRPF39	ATP5ME_ENST00000304312.5	NO_LSSEQ	2	AQR	ATP5ME_ENST00000304312.5	0.17611	0.37883	[[1446, 1478], [1487, 1549], [1728, 1776]]	0.86247	0.59898	0.541588	0.6555	0	1518
PABPN1	PRICKLE4_ENST00000483200.2	NO_LSSEQ	1	DDX3X	PEX13_ENST00000444100.2	0.155	0.37862	[[499, 554]]	0.94966	0.58032	0.242414	0.635768	1	525
TIAL1	H1-10_ENST00000333762.6	NO_PEAK	4	SF3B4	SBF1_ENST00000692006.1	0.86646	0.37843	[[331, 548]]	0.81213	0.59828	0.32759	0.663484
PRPF39	TIMM13_ENST00000215570.8	NO_LSSEQ	2	DDX3X	PACRGL_ENST00000509625.1	0.1909	0.37814	[[9, 145]]	0.93146	0.56429	0.283588	0.628979	0	77
PABPN1	PIEZO1_ENST00000518793.6	NO_LSSEQ	1	PCBP2	CIC_ENST00000576505.6	0.1525	0.37794	[[710, 773]]	0.96167	0.57735	0.22277	0.6325	0	741
PABPN1	GPS2_ENST00000573684.5	FULL	3	HNRNPK	MMP24OS_ENST00000424358.1	0.57373	0.37779	[[290, 490]]	0.75325	0.65574	0.29971	0.685617	1	389
PABPN1	PNCK_ENST00000438984.5	NO_LS2D	1	UPF1	ESPN_ENST00000632593.1	0.80399	0.37739	[[143, 354]]	0.77955	0.62737	0.213836	0.675	0	248
PABPN1	GPS2_ENST00000573684.5	NO_PEAK	5	HNRNPK	RNASE1_ENST00000412779.2	0.60425	0.37695	[[46, 238]]	0.78033	0.62658	0.307318	0.674502
ZC3H7B	RNASE1_ENST00000555698.5	NO_LS2D	2	UCHL5	LY6G6E_ENST00000435051.6	0.53522	0.37617	[[38, 207]]	0.82794	0.60635	0.213886	0.661772	2	120
PABPN1	IFT172_ENST00000443889.1	NO_PEAK	4	PCBP2	SSBP4_ENST00000599699.2	0.70108	0.3761	[[692, 1072]]	0.75676	0.63448	0.244614	0.678756
ZC3H7B	RNASE1_ENST00000555698.5	FULL	1	UCHL5	LY6G6E_ENST00000469626.5	0.53522	0.376	[[38, 207]]	0.82794	0.60608	0.205326	0.661601	3	119
PRPF39	NEU4_ENST00000625706.1	NO_LS2D	2	PCBP1	PRKD2_ENST00000593363.1	0.49259	0.3752	[[148, 316], [646, 818]]	0.67839	0.69687	0.191336	0.687434	1	233
CAPRIN1	SPEM1_ENST00000323675.4	NO_LS2D	1	G3BP1	SLC3A2_ENST00000539458.1	0.51114	0.37482	[[288, 468]]	0.7897	0.63017	0.241676	0.673926	1	377
TIAL1	FUZ_ENST00000529634.2	NO_LS2D	1	GRSF1	PARP10_ENST00000313059.9	0.65213	0.37463	[[69, 203]]	0.84901	0.60755	0.30849	0.659247	4	132
PRPF39	RIC8A_ENST00000626818.1	NO_PEAK	1	RBFOX2	RIC8A_ENST00000626818.1	1.029	0.37399	[[225, 348]]	0.77671	0.62637	0.475774	0.6735
PABPN1	MARS1_ENST00000547665.5	NO_LSSEQ	1	BUD13	RBM4_ENST00000532968.1	0.13334	0.37392	[[1359, 1400]]	0.95533	0.57278	0.217822	0.628975	3	1376
PABPN1	MST1_ENST00000448220.5	FULL	1	DDX3X	ZYX_ENST00000457235.5	0.45195	0.37288	[[133, 242]]	0.9404	0.57913	0.241542	0.633987	17	204
PABPN1	MST1_ENST00000448220.5	NO_LS2D	1	DDX3X	ZYX_ENST00000457235.5	0.45195	0.37288	[[133, 242]]	0.9404	0.57913	0.241542	0.633987	16	203
TIAL1	KMT2B_ENST00000686920.1	FULL	1	AKAP1	SERF2_ENST00000409614.1	0.813	0.3723	[[973, 1195]]	0.7682	0.62354	0.230908	0.673313	3	1087
TIAL1	KMT2B_ENST00000686920.1	NO_LS2D	1	AKAP1	SERF2_ENST00000409614.1	0.813	0.3723	[[973, 1195]]	0.7682	0.62354	0.230908	0.673313	1	1085
C22ORF28	GAPDH_ENST00000619601.1	NO_PEAK	1	HNRNPK	METTL26_ENST00000565163.5	0.84227	0.37227	[[286, 533]]	0.80584	0.5933	0.235904	0.660675
PABPN1	NEDD4L_ENST00000617539.1	FULL	1	UPF1	WDR83OS_ENST00000222190.9	0.61457	0.37227	[[36, 221]]	0.80899	0.61149	0.228172	0.664329	1	129
PABPN1	NEDD4L_ENST00000617539.1	NO_LS2D	1	UPF1	WDR83OS_ENST00000222190.9	0.61457	0.37227	[[36, 221]]	0.80899	0.61149	0.228172	0.664329	0	128
PRPF39	SETD1A_ENST00000452917.3	NO_PEAK	4	HNRNPK	CLDND2_ENST00000291715.5	0.83825	0.37153	[[59, 250]]	0.79715	0.61613	0.148378	0.667
PRPF39	MAZ_ENST00000567444.5	NO_LSSEQ	1	PPIG	C8orf82_ENST00000532827.1	0.14306	0.37122	[[370, 459]]	0.91279	0.57015	0.248108	0.631799	8	406
PABPN1	RPL41_ENST00000501597.3	FULL	1	DDX3X	IFITM2_ENST00000680197.1	0.36379	0.37119	[[11, 221]]	0.77311	0.62963	0.247558	0.673522	2	118
PABPN1	KAT2A_ENST00000588759.1	NO_LSSEQ	1	FMR1	CAD_ENST00000428460.1	0.14167	0.37096	[[128, 169]]	0.96981	0.57344	0.15448	0.626843	16	132
PABPN1	FASN_ENST00000580382.1	NO_LS2D	1	AQR	FASN_ENST00000580382.1	0.473344	0.37024	[[362, 497], [941, 981], [1450, 1486], [1502, 1513]]	0.8119	0.60987	0.473344	0.6625	7	1500
PABPN1	FLOT1_ENST00000411944.5	NO_LSSEQ	1	PUM2	TAF7_ENST00000624761.2	0.20126	0.37014	[[1216, 1308]]	0.93657	0.58458	0.23481	0.636665	7	1255
PABPN1	GFUS_ENST00000524719.1	NO_PEAK	3	HNRNPK	RNF31_ENST00000560875.1	0.81903	0.36982	[[244, 431]]	0.77814	0.62293	0.288114	0.6705
PABPN1	PGGHG_ENST00000397660.3	NO_PEAK	3	PCBP1	SH3BGRL3_ENST00000319041.6	0.72651	0.36967	[[793, 1018]]	0.74756	0.63778	0.271518	0.677177
PABPN1	RECQL4_ENST00000301323.7	NO_LSSEQ	2	SLTM	OR2A4_ENST00000315453.4	0.19953	0.36946	[[849, 896]]	0.93729	0.57783	0.242198	0.632316	5	877
PRPF39	RIC8A_ENST00000528357.5	FULL	1	EFTUD2	RIC8A_ENST00000526982.1	0.79456	0.36891	[[297, 377], [544, 609]]	0.82645	0.60422	0.316846	0.658	17	559
PABPN1	MUS81_ENST00000529742.1	NO_LSSEQ	1	EFTUD2	CLK3_ENST00000566926.1	0.20138	0.36827	[[32, 117]]	0.88649	0.58773	0.211672	0.643	10	84
CAPRIN1	SPEM1_ENST00000323675.4	NO_PEAK	3	HNRNPK	CLDND2_ENST00000593841.1	0.76342	0.36763	[[171, 520]]	0.75549	0.61322	0.190924	0.675601
ZC3H7B	BHLHA9_ENST00000391429.2	FULL	1	XRCC6	ISYNA1_ENST00000581800.5	0.63434	0.36714	[[608, 673]]	0.99142	0.56835	0.276036	0.6202	1	639
ZC3H7B	BHLHA9_ENST00000391429.2	NO_LS2D	1	XRCC6	ISYNA1_ENST00000581800.5	0.63434	0.36714	[[608, 673]]	0.99142	0.56835	0.276036	0.6202	3	637
PABPN1	ETV4_ENST00000586826.1	FULL	2	GRWD1	NRBP2_ENST00000530347.1	0.59453	0.36701	[[936, 1067]]	0.88329	0.58416	0.238642	0.64109	4	1005
PABPN1	ETV4_ENST00000586826.1	NO_LS2D	2	GRWD1	NRBP2_ENST00000530347.1	0.59453	0.36701	[[936, 1067]]	0.88329	0.58416	0.238642	0.64109	6	1007
PABPN1	NEDD4L_ENST00000617539.1	NO_PEAK	4	PUM1	CKB_ENST00000557530.1	0.83699	0.36659	[[71, 235]]	0.83683	0.5963	0.286834	0.652505
NF90	EIF4A1_ENST00000582050.1	FULL	1	XRCC6	NME3_ENST00000563854.1	0.42224	0.36491	[[603, 696]]	0.86932	0.59763	0.286888	0.648692	2	651
NF90	EIF4A1_ENST00000582050.1	NO_LS2D	1	XRCC6	NME3_ENST00000563854.1	0.42224	0.36491	[[603, 696]]	0.86932	0.59763	0.286888	0.648692	1	648
PABPN1	POLRMT_ENST00000590336.2	NO_LS2D	1	PCBP2	TRAPPC1_ENST00000571739.5	0.6678	0.36479	[[12, 178]]	0.82281	0.59946	0.271442	0.654876	4	91
PABPN1	POLRMT_ENST00000590336.2	FULL	1	PCBP2	TRAPPC1_ENST00000303731.9	0.6678	0.36428	[[12, 178]]	0.82281	0.59865	0.273786	0.654352	2	93
C22ORF28	C12orf57_ENST00000544681.1	NO_LSSEQ	1	PCBP2	ETNK1_ENST00000545979.2	0.15429	0.36413	[[909, 1060]]	0.85075	0.55366	0.280738	0.635739	0	984
PABPN1	ATF4_ENST00000674835.2	FULL	2	ZNF800	ATP5IF1_ENST00000642464.1	0.59897	0.36368	[[1744, 1913]]	0.87139	0.58864	0.25146	0.643438	10	1818
ZC3H7B	RNASE1_ENST00000555698.5	NO_PEAK	3	RPS3	RNASE1_ENST00000555698.5	1.029	0.36364	[[520, 640]]	0.86139	0.59148	0.46126	0.646
PABPN1	WDR45_ENST00000475977.2	NO_LSSEQ	1	DDX43	CSAD_ENST00000498635.1	0.14901	0.36359	[[360, 465]]	0.85542	0.5928	0.219318	0.647324	19	431
ZC3H7B	RNASE1_ENST00000555698.5	NO_PEAK	4	RPS3	RNASE1_ENST00000397967.5	1.029	0.36323	[[520, 640]]	0.86139	0.59071	0.39636	0.645468
C22ORF28	SPEM1_ENST00000323675.4	NO_PEAK	3	HNRNPK	CLDND2_ENST00000593841.1	0.76342	0.36314	[[171, 520]]	0.7585	0.60906	0.215176	0.670638
PRPF39	RPS21_ENST00000370562.1	NO_LSSEQ	1	PRPF8	DNM2_ENST00000589106.1	0.165	0.36234	[[1121, 1182]]	0.88827	0.58415	0.252466	0.638639	7	1144
PRPF39	BANF1_ENST00000530204.1	NO_PEAK	2	HNRNPK	C19orf47_ENST00000584868.1	0.88368	0.36214	[[261, 435]]	0.80777	0.6062	0.199054	0.658158
PRPF39	BANF1_ENST00000530204.1	NO_LSSEQ	1	DDX43	U2AF1L4_ENST00000601236.1	0.31783	0.36196	[[344, 399]]	0.97992	0.56825	0.28465	0.6195	4	367
ZC3H7B	SLC23A3_ENST00000414999.5	FULL	1	GRWD1	LST1_ENST00000428227.5	0.58619	0.36163	[[598, 760]]	0.86856	0.58871	0.237184	0.643	2	681
ZC3H7B	SLC23A3_ENST00000414999.5	NO_LS2D	1	GRWD1	LST1_ENST00000428227.5	0.58619	0.36163	[[598, 760]]	0.86856	0.58871	0.237184	0.643	1	680
PABPN1	RNF40_ENST00000602784.1	FULL	1	LIN28B	RNF40_ENST00000602784.1	0.903	0.36101	[[823, 942]]	0.82796	0.59935	0.503248	0.6525	10	872
PABPN1	RNF40_ENST00000602784.1	NO_PEAK	1	LIN28B	RNF40_ENST00000602784.1	0.903	0.36101	[[823, 942]]	0.82796	0.59935	0.503248	0.6525
PRPF39	RPS21_ENST00000450116.6	NO_LSSEQ	1	PRPF8	DNM2_ENST00000589106.1	0.165	0.36089	[[1100, 1161]]	0.88579	0.5844	0.24939	0.6385	6	1124
PABPN1	PNKP_ENST00000636840.1	NO_PEAK	3	HNRNPK	RNF31_ENST00000557991.5	0.89463	0.36075	[[194, 421]]	0.7931	0.61038	0.27583	0.660822
PABPN1	RTKN_ENST00000640304.1	NO_LSSEQ	1	U2AF1	PFDN6_ENST00000445559.5	0.18	0.36048	[[134, 169]]	1	0.56497	0.272088	0.615	0	151
PABPN1	EIF3G_ENST00000593054.5	NO_LSSEQ	1	PPIG	EIF3G_ENST00000593054.5	0.22434	0.36015	[[462, 564], [1725, 1771]]	0.87302	0.58693	0.523126	0.641	2	1750
PABPN1	CSNK1G2_ENST00000615564.1	FULL	1	PABPC4	CSNK1G2_ENST00000615564.1	1.034	0.35936	[[1259, 1387]]	0.84798	0.59278	0.543478	0.6465	1	1324
PABPN1	CSNK1G2_ENST00000615564.1	NO_LS2D	1	PABPC4	CSNK1G2_ENST00000615564.1	0.987	0.35936	[[1259, 1387]]	0.84798	0.59278	0.543478	0.6465	1	1324
PABPN1	CSNK1G2_ENST00000615564.1	NO_LSSEQ	1	PABPC4	CSNK1G2_ENST00000615564.1	0.588	0.35936	[[1259, 1387]]	0.84798	0.59278	0.543478	0.6465	1	1322
PABPN1	CSNK1G2_ENST00000615564.1	NO_PEAK	1	PABPC4	CSNK1G2_ENST00000615564.1	1.034	0.35936	[[1259, 1387]]	0.84798	0.59278	0.543478	0.6465
PABPN1	GPS2_ENST00000573684.5	NO_PEAK	2	HNRNPK	DAXX_ENST00000457553.1	0.62524	0.35842	[[279, 465]]	0.77224	0.62082	0.304722	0.665443
PRPF39	C1orf122_ENST00000468084.1	NO_LSSEQ	1	U2AF2	HNRNPU_ENST00000640119.1	0.14167	0.35837	[[751, 803]]	0.99462	0.55965	0.219116	0.611217	4	781
PABPN1	APOA2_ENST00000367990.7	NO_PEAK	1	TARDBP	GPANK1_ENST00000426953.5	0.74271	0.35835	[[719, 823]]	0.8626	0.58816	0.219472	0.642142
PABPN1	UCKL1_ENST00000430743.1	NO_LSSEQ	1	PPIG	UCKL1_ENST00000430743.1	0.523126	0.35823	[[1, 74], [326, 338], [415, 472], [577, 612], [761, 796]]	0.79266	0.60962	0.523126	0.6595	20	312
PABPN1	PSME1_ENST00000558112.1	NO_PEAK	3	DDX24	PSME1_ENST00000558112.1	0.83844	0.35765	[[656, 719]]	0.92905	0.57453	0.482386	0.627
PABPN1	C3_ENST00000602229.1	FULL	1	GEMIN5	NDUFV2_ENST00000497577.2	0.63548	0.35747	[[4, 145]]	0.88043	0.60255	0.260114	0.647929	23	51
PABPN1	HGS_ENST00000570652.2	FULL	1	DDX43	SOCS2_ENST00000547229.1	0.6744	0.35713	[[506, 683]]	0.74496	0.63017	0.243166	0.67	2	596
PRPF39	TM7SF2_ENST00000530750.5	NO_PEAK	1	SLTM	TM7SF2_ENST00000530750.5	1.05	0.35603	[[338, 439]]	1	0.56338	0.497848	0.6125
PABPN1	SFTA2_ENST00000383539.4	NO_LSSEQ	2	PCBP1	IFITM1_ENST00000408968.4	0.21333	0.35529	[[727, 784]]	0.9395	0.57159	0.282426	0.623312	0	755
PRPF39	MED16_ENST00000586342.1	FULL	2	RBFOX2	ABCA2_ENST00000490486.2	0.62759	0.35511	[[1221, 1377]]	0.89423	0.58189	0.227266	0.634029	10	1289
PABPN1	RTKN_ENST00000640304.1	NO_PEAK	5	HNRNPK	METTL26_ENST00000565163.5	0.80644	0.35488	[[143, 293]]	0.80157	0.60539	0.27105	0.655466
PRPF39	ZFPL1_ENST00000525509.1	NO_LSSEQ	1	BCLAF1	ACBD4_ENST00000589798.5	0.19889	0.35452	[[268, 299]]	1	0.56416	0.161614	0.612563	0	283
C22ORF28	TMC4_ENST00000619510.4	NO_LS2D	2	PCBP2	DAXX_ENST00000457553.1	0.43079	0.35402	[[267, 362]]	0.80556	0.60188	0.36671	0.653307	6	320
PABPN1	SRRT_ENST00000445337.1	NO_PEAK	2	ZC3H11A	PIEZO1_ENST00000518793.6	0.7885	0.3534	[[198, 463]]	0.70694	0.65592	0.215194	0.675589
ZC3H7B	ETDB_ENST00000423661.1	FULL	1	FUBP3	PCBP1_ENST00000303577.7	0.47203	0.35225	[[1375, 1521]]	0.843	0.591	0.242252	0.643395	3	1445
ZC3H7B	ETDB_ENST00000423661.1	NO_LS2D	1	FUBP3	PCBP1_ENST00000303577.7	0.47203	0.35225	[[1375, 1521]]	0.843	0.591	0.242252	0.643395	8	1440
PABPN1	B4GALNT4_ENST00000526584.2	FULL	1	AKAP1	SERF2_ENST00000409614.1	0.67149	0.35215	[[735, 929]]	0.73315	0.63286	0.208106	0.669335	1	833
PABPN1	B4GALNT4_ENST00000526584.2	NO_LS2D	1	AKAP1	SERF2_ENST00000409614.1	0.67149	0.35215	[[735, 929]]	0.73315	0.63286	0.208106	0.669335	1	833
PRPF39	EIF4A1_ENST00000577929.1	NO_PEAK	1	FMR1	NEDD4L_ENST00000617539.1	0.76295	0.35184	[[29, 269]]	0.78766	0.58599	0.145532	0.652174
PRPF39	PARP2_ENST00000539930.1	NO_LSSEQ	1	EIF3G	RPL7_ENST00000435330.5	0.12166	0.35113	[[1809, 1846]]	1	0.49383	0.193646	0.566792	0	1827
PABPN1	PTOV1_ENST00000597730.1	NO_LSSEQ	1	GEMIN5	UBB_ENST00000535788.1	0.17833	0.35066	[[4, 29]]	1	0.56148	0.16897	0.6095	2	14
PRPF39	AXIN2_ENST00000544103.2	NO_PEAK	3	HNRNPK	SH3BGRL3_ENST00000270792.10	0.8687	0.35033	[[971, 1214]]	0.74738	0.62378	0.195198	0.665165
PABPN1	NEDD4L_ENST00000617539.1	NO_PEAK	1	EIF4E	NEDD4L_ENST00000617539.1	0.98512	0.35	[[16, 168]]	0.8234	0.5947	0.572518	0.6465
PABPN1	DNM2_ENST00000589106.1	NO_LSSEQ	2	PCBP1	DNM2_ENST00000589106.1	0.33333	0.34919	[[1045, 1175], [1189, 1267]]	0.79921	0.60188	0.549202	0.652	0	1228
ZC3H7B	GPR137_ENST00000536282.1	NO_LSSEQ	1	BCLAF1	HMGB3_ENST00000430118.1	0.19334	0.34886	[[302, 343]]	1	0.56085	0.173416	0.6085	3	325
NF90	S1PR4_ENST00000246115.5	NO_LSSEQ	1	PPIG	KIFC1_ENST00000494554.2	0.14055	0.34871	[[107, 253]]	0.83735	0.63189	0.187298	0.665358	6	186
PABPN1	RHOT2_ENST00000569197.2	NO_LSSEQ	1	ZC3H11A	RHOT2_ENST00000569197.2	0.55958	0.34838	[[985, 1071]]	0.95669	0.56644	0.469294	0.616	3	1025
ZC3H7B	BHLHA9_ENST00000391429.2	NO_PEAK	3	AQR	TMEM259_ENST00000586285.2	0.91134	0.34821	[[503, 713]]	0.80477	0.6	0.267524	0.650186
ZC3H7B	SPEM1_ENST00000323675.4	NO_PEAK	1	MBNL1	PABPC1_ENST00000521067.1	0.79335	0.3478	[[175, 416]]	0.76221	0.61449	0.240784	0.65998
PABPN1	APOC2_ENST00000585786.1	FULL	2	UPF1	GPS1_ENST00000578168.1	0.49436	0.34761	[[691, 847], [854, 994]]	0.70604	0.64599	0.247864	0.671271	1	770
ZC3H7B	BHLHA9_ENST00000391429.2	NO_LSSEQ	1	SUB1	HNRNPA1_ENST00000677645.1	0.13334	0.34741	[[740, 815]]	1	0.55464	0.195378	0.603728	4	773
PABPN1	TPM2_ENST00000607559.1	NO_LSSEQ	1	TIA1	HNRNPA1_ENST00000678347.1	0.13	0.34734	[[178, 243]]	0.90323	0.59818	0.153222	0.640538	1	211
PABPN1	TCIRG1_ENST00000530063.1	FULL	1	LSM11	TCIRG1_ENST00000530063.1	0.490084	0.34706	[[467, 529]]	1	0.56022	0.490084	0.6075	13	511
PABPN1	ZFAND2B_ENST00000425849.1	NO_PEAK	4	DDX3X	GABARAP_ENST00000573928.1	0.55143	0.34698	[[994, 1172]]	0.7976	0.59945	0.246386	0.65036
PABPN1	SREBF1_ENST00000478616.1	NO_PEAK	4	HNRNPK	SLC35C1_ENST00000530471.1	0.83816	0.34614	[[340, 538]]	0.80151	0.57457	0.296754	0.642938
PRPF39	CCHCR1_ENST00000507892.1	NO_PEAK	2	PCBP1	GRINA_ENST00000530898.1	0.75141	0.34609	[[919, 1183]]	0.75874	0.59189	0.17538	0.659574
TIAL1	GTPBP1_ENST00000487538.1	NO_LS2D	1	EIF4E	PCBP1_ENST00000303577.7	0.49682	0.34604	[[2, 228]]	0.79915	0.59971	0.311566	0.649839	11	104
PRPF39	MED16_ENST00000586342.1	NO_LS2D	2	HLTF	PAXBP1_ENST00000573680.5	0.62514	0.346	[[1592, 1691]]	0.95635	0.56429	0.274576	0.613842	4	1637
ZC3H7B	RNASE1_ENST00000397970.4	NO_LSSEQ	1	IGF2BP2	ACD_ENST00000695731.1	0.15901	0.34561	[[553, 724]]	0.79457	0.59973	0.264536	0.650251	1	639
PABPN1	CLDND2_ENST00000291715.5	NO_PEAK	4	HNRNPK	CLDND2_ENST00000593841.1	0.95	0.34553	[[83, 325]]	0.87538	0.43876	0.260414	0.645138
PABPN1	TRMT61B_ENST00000419999.5	NO_LSSEQ	1	FXR1	GBF1_ENST00000677098.1	0.19948	0.34399	[[75, 124]]	0.9368	0.56688	0.239826	0.616733	11	110
TIAL1	UBA52_ENST00000594527.1	FULL	1	AKAP1	SERF2_ENST00000339624.9	0.45623	0.34385	[[1542, 1800]]	0.78543	0.60165	0.253272	0.651341	1	1672
PABPN1	GFUS_ENST00000524719.1	NO_PEAK	1	CSTF2T	SETD1A_ENST00000452917.3	0.88623	0.34374	[[280, 423]]	0.77925	0.61018	0.28031	0.654971
NF90	POLRMT_ENST00000590336.2	NO_LS2D	1	FUS	BRCA1_ENST00000618469.1	0.59844	0.34354	[[1210, 1324]]	0.86126	0.55666	0.22598	0.621849	0	1267
PRPF39	MAZ_ENST00000567444.5	NO_PEAK	3	HNRNPK	METTL26_ENST00000568773.1	0.89653	0.34333	[[240, 410]]	0.80802	0.59567	0.186686	0.646
PABPN1	PPP1R35_ENST00000292330.3	NO_PEAK	2	DDX42	HMGB2_ENST00000506267.1	0.89087	0.34226	[[768, 897]]	0.81023	0.59318	0.210418	0.644255
PABPN1	CFB_ENST00000498317.1	NO_LS2D	1	HNRNPK	PRKD2_ENST00000593363.1	0.25463	0.34223	[[108, 291], [312, 588]]	0.59114	0.82127	0.274274	0.642	9	459
PRPF39	MAZ_ENST00000567444.5	NO_PEAK	2	HNRNPK	METTL26_ENST00000565163.5	0.89653	0.34158	[[238, 410]]	0.80632	0.59488	0.191506	0.645145
PABPN1	PKN1_ENST00000592960.1	NO_PEAK	3	PCBP2	SSBP4_ENST00000599699.2	0.83064	0.3412	[[588, 823]]	0.72381	0.63004	0.248642	0.6645
C22ORF28	GLTPD2_ENST00000331264.8	NO_PEAK	1	DDX3X	GATA2_ENST00000696652.1	0.89042	0.34095	[[857, 1056]]	0.81879	0.58991	0.258446	0.641244
TIAL1	H3-3B_ENST00000591890.5	NO_LSSEQ	1	KHSRP	H3-3B_ENST00000591890.5	0.451546	0.34069	[[184, 205]]	1	0.55804	0.451546	0.604	5	189
PRPF39	USP12_ENST00000620323.1	NO_PEAK	2	DDX42	HMGB2_ENST00000506267.1	0.90695	0.34051	[[1034, 1171]]	0.90099	0.54754	0.300816	0.608945
PABPN1	MGAT4B_ENST00000520969.5	NO_PEAK	4	HNRNPK	CFL1_ENST00000524553.5	0.84953	0.33911	[[40, 315]]	0.7988	0.58864	0.304154	0.642857
PABPN1	PSME1_ENST00000558112.1	NO_PEAK	2	EFTUD2	PSME1_ENST00000558112.1	0.88734	0.3389	[[649, 725]]	0.89869	0.57202	0.48916	0.622
PABPN1	NPDC1_ENST00000472668.1	FULL	1	DROSHA	GPX4_ENST00000614791.1	0.49488	0.33849	[[19, 103]]	0.79877	0.59536	0.222048	0.644967	2	63
PABPN1	NPDC1_ENST00000472668.1	NO_LS2D	1	DROSHA	GPX4_ENST00000614791.1	0.49488	0.33849	[[19, 103]]	0.79877	0.59536	0.222048	0.644967	3	58
PABPN1	ATF4_ENST00000674835.2	NO_LS2D	2	DDX59	FLOT1_ENST00000416018.5	0.54703	0.33842	[[1688, 1940]]	0.79227	0.61324	0.26684	0.653326	2	1816
PABPN1	CFB_ENST00000498317.1	FULL	2	ZNF622	EIF4A2_ENST00000445596.5	0.26666	0.33711	[[432, 494]]	0.86236	0.57821	0.17593	0.628814	3	460
PABPN1	NPDC1_ENST00000472668.1	FULL	2	DDX3X	MYC_ENST00000641036.1	0.65806	0.33704	[[280, 490]]	0.64937	0.68795	0.23783	0.670123	10	395
PRPF39	USP12_ENST00000620323.1	NO_LSSEQ	2	FAM120A	USP12_ENST00000620323.1	0.15	0.33702	[[949, 1023]]	1	0.55679	0.498904	0.602	6	992
PABPN1	GMPR2_ENST00000558748.1	NO_PEAK	2	PCBP2	UBE2M_ENST00000596985.1	0.57769	0.33635	[[267, 482]]	0.73921	0.62207	0.257078	0.659247
ZC3H7B	TRMT1_ENST00000588229.1	NO_PEAK	1	CSTF2T	ACTB_ENST00000417101.2	0.82178	0.33594	[[541, 762]]	0.73444	0.60822	0.24413	0.658416
PRPF39	NUDT16L1_ENST00000586252.1	FULL	1	GTF2F1	C1orf122_ENST00000373042.5	0.67945	0.33558	[[660, 734]]	0.96347	0.55166	0.216148	0.601322	3	694
PABPN1	IER3_ENST00000259874.6	NO_LSSEQ	1	MORC2	IER3_ENST00000376377.2	0.21	0.33541	[[19, 140]]	0.84238	0.58215	0.495926	0.6325	8	87
PRPF39	CNTROB_ENST00000570784.1	NO_PEAK	4	HNRNPK	CLDND2_ENST00000593841.1	0.60391	0.33488	[[82, 329]]	0.70111	0.63918	0.215826	0.664643
C22ORF28	C12orf57_ENST00000229281.6	NO_LS2D	1	DDX3X	CTXN1_ENST00000318978.6	0.56368	0.33379	[[1807, 1942]]	0.85714	0.57941	0.27801	0.628779	5	1869
PABPN1	NPDC1_ENST00000472668.1	NO_LSSEQ	1	DDX6	CD63_ENST00000548898.5	0.29679	0.33371	[[80, 125]]	0.86804	0.57565	0.186328	0.6255	0	102
PABPN1	NEDD4L_ENST00000617539.1	NO_PEAK	3	FMR1	NEDD4L_ENST00000617539.1	0.893	0.33335	[[5, 215]]	0.76596	0.60446	0.4	0.65
PABPN1	SPAG4_ENST00000430878.1	FULL	1	PCBP1	RNASEK_ENST00000552321.2	0.60862	0.33331	[[1191, 1416]]	0.76136	0.61875	0.31997	0.65568	2	1301
PABPN1	SPAG4_ENST00000430878.1	NO_LS2D	1	PCBP1	RNASEK_ENST00000552321.2	0.60862	0.33331	[[1191, 1416]]	0.76136	0.61875	0.31997	0.65568	1	1304
PABPN1	TRMT1_ENST00000586224.5	NO_PEAK	2	PCBP2	SLC35C1_ENST00000530471.1	0.81858	0.33331	[[194, 509]]	0.68012	0.66202	0.257974	0.668958
[truncated: 10,227 more rows]
