# Supplementary material for: PRIME-BSPre: a genome-wide protein-RNA binding sites prediction method based on templates
Source: BMC Genomics. 2026 Feb 21;27:317. doi: 10.1186/s12864-026-12657-3 (PMC13032426; doi:10.1186/s12864-026-12657-3)
Supplement: Supplementary file 5 — Supplementary Material 5. [file 12864_2026_12657_MOESM5_ESM.xlsx]

## Sheet: Q1_Summary
Metric	Value	Notes
Template-all unique transcripts (n_tx_total)	2455	Denominator for multi-binding % (template-all).
Template-all transcripts binding >=2 RBPs (n_tx_multi_rbp)	1971	Multi-binding defined as >=2 distinct RBPs per transcript.
Template-all multi-binding percentage	0.802851	n_tx_multi_rbp / n_tx_total.
Template-all max RBPs per transcript	42	Maximum #RBPs mapping to one transcript in template-all.
Length cutoff (2000 nt): unique candidate transcripts (any length)	72861	Candidates defined as transcripts with >=1 fully-contained peak in any RBP before length filtering.
Length cutoff (2000 nt): unique transcripts excluded (>2000)	70530	Excluded by length cutoff among candidates.
Length cutoff (2000 nt): unique transcripts retained (<=2000)	2331	Retained after length cutoff among candidates.
Length cutoff (2000 nt): exclusion percentage	0.968008	unique_dropped_gt_2000_n / unique_candidate_anylen_n.

## Sheet: PerRBP_LenFilter
RBP	candidate_anylen_n	kept_le_2000_n	dropped_gt_2000_n	drop_rate_gt_2000
PPIG	30635	758	29877	0.975257
BCLAF1	29117	264	28853	0.990933
PRPF8	26901	565	26336	0.978997
UCHL5	24267	491	23776	0.979767
KHSRP	23530	96	23434	0.99592
SF3B4	22537	593	21944	0.973688
ZNF622	21752	244	21508	0.988783
BUD13	21411	538	20873	0.974873
AQR	20443	649	19794	0.968253
DDX43	20155	383	19772	0.980997
PCBP2	17453	245	17208	0.985962
PTBP1	17231	36	17195	0.997911
DDX3X	17522	554	16968	0.968383
LIN28B	15837	311	15526	0.980362
ELAVL1	14409	43	14366	0.997016
HNRNPM	14017	23	13994	0.998359
EFTUD2	14297	434	13863	0.969644
ELAC2	13792	113	13679	0.991807
TIA1	13726	158	13568	0.988489
DDX24	12920	293	12627	0.977322
CSTF2T	11846	162	11684	0.986324
GRWD1	11865	200	11665	0.983144
SUGP2	11403	3	11400	0.999737
PUM2	11239	89	11150	0.992081
U2AF2	11250	110	11140	0.990222
XPO5	10280	69	10211	0.993288
UPF1	9956	183	9773	0.981619
TARDBP	9668	21	9647	0.997828
GTF2F1	9768	150	9618	0.984644
PABPC4	9875	452	9423	0.954228
IGF2BP1	9375	88	9287	0.990613
HNRNPL	9225	7	9218	0.999241
G3BP1	9130	299	8831	0.967251
NONO	8591	85	8506	0.990106
HNRNPK	8457	153	8304	0.981908
DROSHA	8149	175	7974	0.978525
SRSF1	8075	157	7918	0.980557
MATR3	7927	13	7914	0.99836
QKI	7553	11	7542	0.998544
RBFOX2	7615	125	7490	0.983585
SUB1	7631	224	7407	0.970646
IGF2BP2	7389	176	7213	0.976181
SF3A3	7307	184	7123	0.974819
ILF3	6776	11	6765	0.998377
FAM120A	6784	60	6724	0.991156
EIF4G2	6351	19	6332	0.997008
AGGF1	6202	13	6189	0.997904
NKRF	6231	54	6177	0.991334
GEMIN5	6282	223	6059	0.964502
HLTF	6054	23	6031	0.996201
ZNF800	6007	72	5935	0.988014
PUM1	5939	165	5774	0.972218
CSTF2	5761	14	5747	0.99757
SND1	5786	135	5651	0.976668
AKAP1	5543	139	5404	0.974923
EWSR1	5289	63	5226	0.988088
DDX59	5288	79	5209	0.985061
EIF4E	5123	129	4994	0.974819
FMR1	5053	65	4988	0.987136
DDX6	5088	141	4947	0.972288
METAP2	5092	222	4870	0.956402
FUS	4876	64	4812	0.986874
PCBP1	4913	206	4707	0.95807
U2AF1	4727	47	4680	0.990057
SMNDC1	4638	146	4492	0.968521
FUBP3	4436	18	4418	0.995942
XRN2	4454	91	4363	0.979569
FXR2	4327	34	4293	0.992142
GPKOW	4221	55	4166	0.98697
RBM22	4206	73	4133	0.982644
AKAP8L	4113	61	4052	0.985169
RPS3	4220	264	3956	0.937441
NOLC1	3829	114	3715	0.970227
EXOSC10	3756	56	3700	0.985091
SFPQ	3697	7	3690	0.998107
FXR1	3645	42	3603	0.988477
IGF2BP3	3560	83	3477	0.976685
SLTM	3425	35	3390	0.989781
SAFB2	3316	2	3314	0.999397
XRCC6	3361	61	3300	0.981851
EIF3H	3111	36	3075	0.988428
TRA2A	3087	31	3056	0.989958
ZC3H11A	3051	56	2995	0.981645
APOBEC3C	3121	171	2950	0.94521
DDX55	3119	181	2938	0.941969
MTPAP	2956	29	2927	0.990189
KHDRBS1	2869	2	2867	0.999303
RBM15	2819	71	2748	0.974814
CDC40	2744	26	2718	0.990525
LSM11	2725	77	2648	0.971743
MBNL1	2578	32	2546	0.987587
RBM5	2502	57	2445	0.977218
YBX3	2397	76	2321	0.968294
GRSF1	2321	70	2251	0.969841
CPSF6	2200	30	2170	0.986364
DKC1	2152	23	2129	0.989312
HNRNPC	1902	3	1899	0.998423
ADAT1	1855	5	1850	0.997305
AATF	1886	50	1836	0.973489
EXOSC5	1828	0	1828	1
FKBP4	1815	24	1791	0.986777
EIF3D	1811	28	1783	0.984539
MORC2	1794	23	1771	0.987179
DGCR8	1755	19	1736	0.989174
SRSF7	1768	36	1732	0.979638
FASTKD2	1631	16	1615	0.99019
NCBP2	1609	52	1557	0.967682
DDX1	1538	22	1516	0.985696
FTO	1458	18	1440	0.987654
SDAD1	1447	22	1425	0.984796
DHX30	1396	31	1365	0.977794
STAU2	1366	8	1358	0.994143
DDX51	1210	26	1184	0.978512
HNRNPA1	1175	0	1175	1
GARS	1130	20	1110	0.982301
SAFB	1048	2	1046	0.998092
TROVE2	1054	11	1043	0.989564
TAF15	1039	1	1038	0.999038
PHF6	1063	31	1032	0.970837
BCCIP	932	1	931	0.998927
NSUN2	892	10	882	0.988789
LARP4	962	92	870	0.904366
YWHAG	774	3	771	0.996124
RPS6	773	27	746	0.965071
ZRANB2	741	19	722	0.974359
HNRNPU	680	1	679	0.998529
EIF3G	761	82	679	0.892247
NIPBL	683	18	665	0.973646
SRSF9	618	15	603	0.975728
NOL12	599	12	587	0.979967
RYBP	591	5	586	0.99154
TBRG4	578	2	576	0.99654
PPIL4	557	2	555	0.996409
NIP7	544	16	528	0.970588
DDX42	490	17	473	0.965306
RNF187	465	4	461	0.991398
DDX52	455	1	454	0.997802
CPEB4	455	9	446	0.98022
HNRNPUL1	410	11	399	0.973171
ZC3H8	400	9	391	0.9775
DDX47	385	2	383	0.994805
METTL1	370	1	369	0.997297
WDR43	323	6	317	0.981424
UTP18	327	11	316	0.966361
EEF2	300	9	291	0.97
POLR2G	272	1	271	0.996324
LARP7	271	2	269	0.99262
WRN	268	2	266	0.992537
SERBP1	276	27	249	0.902174
APEX1	243	14	229	0.942387
SSB	167	2	165	0.988024
DDX21	162	2	160	0.987654
NPM1	144	1	143	0.993056
RPS10	140	0	140	1
ABCF1	96	0	96	1
SLBP	109	46	63	0.577982
GNL3	61	2	59	0.967213
SF3B1	49	0	49	1
AARS	44	0	44	1
RPS11	44	0	44	1
SUPV3L1	37	1	36	0.972973
WDR3	30	3	27	0.9
SBDS	24	0	24	1
UTP3	13	1	12	0.923077
PUS1	2	0	2	1

## Sheet: TemplateAll_SiteLengths
rbp	template_name	base_tx	resolve_mode	chrom	tx_start1	tx_end1	tx_len	n_sites	site_len_mean	site_len_median	site_len_max	site_len_sum	site_len_union	site_coverage_frac
BCLAF1	TTC14_ENST00000491380.5	TTC14_ENST00000491380.5	exact	chr3	180602189	180604160	1972	1	98	98	98	98	98	0.0496957
BCLAF1	HMGB3_ENST00000430118.1	HMGB3_ENST00000430118.1	exact	chrX	150985531	150987297	1767	1	92	92	92	92	92	0.0520656
BCLAF1	DDX5_ENST00000579996.5	DDX5_ENST00000579996.5	exact	chr17	64502070	64503435	1366	24	19.5	14.5	60	468	468	0.342606
BCLAF1	DCAF11_ENST00000558408.1	DCAF11_ENST00000558408.1	exact	chr14	24115283	24117041	1759	2	46	46	47	92	92	0.0523024
BCLAF1	SEC23A_ENST00000625395.1	SEC23A_ENST00000625395.1	exact	chr14	39094978	39096118	1141	3	53	37	108	159	159	0.139351
BCLAF1	PSME3IP1_ENST00000564424.1	PSME3IP1_ENST00000564424.1	exact	chr16	57173781	57174886	1106	1	44	44	44	44	44	0.039783
BCLAF1	MKRN1_ENST00000463142.1	MKRN1_ENST00000463142.1	exact	chr7	140454464	140455911	1448	2	60.5	60.5	64	121	121	0.0835635
BCLAF1	MARS1_ENST00000630571.2	MARS1_ENST00000630571.2	exact	chr12	57488091	57489911	1821	1	20	20	20	20	20	0.010983
BCLAF1	HNRNPH1_ENST00000523921.1	HNRNPH1_ENST00000523921.1	exact	chr5	179616874	179618301	1428	24	22.125	19	64	531	531	0.371849
BCLAF1	ANKRD40_ENST00000513072.1	ANKRD40_ENST00000513072.1	exact	chr17	50699577	50701098	1522	1	74	74	74	74	74	0.0486202
BCLAF1	G3BP2_ENST00000510902.2	G3BP2_ENST00000510902.2	exact	chr4	75655066	75657014	1949	5	53	50	89	265	265	0.135967
BCLAF1	EDC4_ENST00000577105.1	EDC4_ENST00000577105.1	exact	chr16	67882449	67884322	1874	2	52	52	56	104	104	0.0554963
BCLAF1	MARS1_ENST00000547665.5	MARS1_ENST00000547665.5	exact	chr12	57515150	57516655	1506	1	60	60	60	60	60	0.0398406
BCLAF1	PRICKLE4_ENST00000483200.2	PRICKLE4_ENST00000483200.2	exact	chr6	41785006	41786736	1731	1	94	94	94	94	94	0.0543039
BCLAF1	KPNA4_ENST00000469804.1	KPNA4_ENST00000469804.1	exact	chr3	160564209	160565571	1363	1	18	18	18	18	18	0.0132062
BCLAF1	HTT_ENST00000650588.1	HTT_ENST00000650588.1	exact	chr4	3172908	3174799	1892	1	46	46	46	46	46	0.0243129
BCLAF1	PNRC2_ENST00000579103.1	PNRC2_ENST00000579103.1	exact	chr1	23960968	23961443	476	1	64	64	64	64	64	0.134454
BCLAF1	HNRNPH1_ENST00000523136.1	HNRNPH1_ENST00000523136.1	exact	chr5	179616141	179616924	784	2	5.5	5.5	9	11	11	0.0140306
BCLAF1	TXNIP_ENST00000425134.2	TXNIP_ENST00000425134.2	exact	chr1	145993839	145995763	1925	6	36.3333	36.5	57	218	218	0.113247
BCLAF1	DDX3X_ENST00000611968.2	DDX3X_ENST00000611968.2	exact	chrX	41346320	41348138	1819	6	43.8333	42	74	263	263	0.144585
BCLAF1	ATP5IF1_ENST00000465645.1	ATP5IF1_ENST00000465645.1	exact	chr1	28236154	28238098	1945	2	112	112	113	224	224	0.115167
BCLAF1	MTRNR2L8_ENST00000536684.3	MTRNR2L8_ENST00000536684.3	exact	chr11	10507894	10509186	1293	6	28.1667	32	45	169	169	0.130704
BCLAF1	NCAPD3_ENST00000533155.6	NCAPD3_ENST00000533155.6	exact	chr11	134209145	134210454	1310	2	59.5	59.5	67	119	119	0.0908397
BCLAF1	RNF40_ENST00000565931.1	RNF40_ENST00000565931.1	exact	chr16	30762323	30763549	1227	1	56	56	56	56	56	0.0456398
BCLAF1	EIF2B4_ENST00000417567.1	EIF2B4_ENST00000417567.1	exact	chr2	27366763	27368727	1965	1	83	83	83	83	83	0.0422392
BCLAF1	HNRNPU_ENST00000640119.1	HNRNPU_ENST00000640119.1	exact	chr1	244855526	244856850	1325	15	29.6	25	81	444	444	0.335094
BCLAF1	FST_ENST00000497789.2	FST_ENST00000497789.2	exact	chr5	53484216	53486092	1877	1	75	75	75	75	75	0.0399574
BCLAF1	SCN9A_ENST00000645283.1	SCN9A_ENST00000645283.1	exact	chr2	166276417	166278313	1897	3	46.3333	50	79	139	139	0.0732736
BCLAF1	KMT2E_ENST00000479838.2	KMT2E_ENST00000479838.2	exact	chr7	105101471	105102649	1179	4	46.25	37.5	97	185	185	0.156913
BCLAF1	BEX3_ENST00000361298.9	BEX3_ENST00000361298.9	exact	chrX	103376538	103378164	1627	1	31	31	31	31	31	0.0190535
BCLAF1	EIF4G2_ENST00000531180.1	EIF4G2_ENST00000531180.1	exact	chr11	10800092	10801015	924	3	41	46	67	123	123	0.133117
BCLAF1	MCM4_ENST00000524086.5	MCM4_ENST00000524086.5	exact	chr8	47960958	47962406	1449	1	42	42	42	42	42	0.0289855
BCLAF1	APEX1_ENST00000557344.5	APEX1_ENST00000557344.5	exact	chr14	20455226	20456860	1635	3	52.6667	61	66	158	158	0.0966361
BCLAF1	OPA1_ENST00000429164.1	OPA1_ENST00000429164.1	exact	chr3	193667176	193668621	1446	1	38	38	38	38	38	0.0262794
BCLAF1	RBBP7_ENST00000493145.1	RBBP7_ENST00000493145.1	exact	chrX	16869116	16870153	1038	1	70	70	70	70	70	0.0674374
BCLAF1	H1-2_ENST00000343677.4	H1-2_ENST00000343677.4	exact	chr6	26055740	26056470	731	5	46.6	48	72	233	233	0.318741
BCLAF1	AP1G2_ENST00000557162.1	AP1G2_ENST00000557162.1	exact	chr14	23563252	23564631	1380	3	48.3333	62	71	145	145	0.105072
BCLAF1	SRSF5_ENST00000554021.1	SRSF5_ENST00000554021.1	exact	chr14	69767940	69769644	1705	10	30.5	27.5	72	305	305	0.178886
BCLAF1	APEX1_ENST00000557150.5	APEX1_ENST00000557150.5	exact	chr14	20455265	20457089	1825	3	52.6667	61	66	158	158	0.0865753
BCLAF1	RPL41_ENST00000546591.6	RPL41_ENST00000546591.6	exact	chr12	56116633	56117967	1335	4	11.5	11	20	46	46	0.0344569
BCLAF1	GK_ENST00000378938.1	GK_ENST00000378938.1	exact	chrX	30720618	30721191	574	2	19.5	19.5	35	39	39	0.0679443
BCLAF1	GCC2_ENST00000492785.1	GCC2_ENST00000492785.1	exact	chr2	108471845	108473328	1484	1	47	47	47	47	47	0.0316712
BCLAF1	HNRNPA1_ENST00000678919.1	HNRNPA1_ENST00000678919.1	exact	chr12	54280780	54282300	1521	1	30	30	30	30	30	0.0197239
BCLAF1	VPS8_ENST00000628962.1	VPS8_ENST00000628962.1	exact	chr3	184824633	184824984	352	1	41	41	41	41	41	0.116477
BCLAF1	ACBD4_ENST00000589798.5	ACBD4_ENST00000589798.5	exact	chr17	45136108	45137835	1728	2	42.5	42.5	50	85	85	0.0491898
BCLAF1	SYNRG_ENST00000612770.1	SYNRG_ENST00000612770.1	exact	chr17	37584322	37585413	1092	2	56	56	63	112	112	0.102564
BCLAF1	HNRNPA1_ENST00000677645.1	HNRNPA1_ENST00000677645.1	exact	chr12	54282394	54283234	841	1	36	36	36	36	36	0.0428062
BCLAF1	PFDN6_ENST00000374607.5	PFDN6_ENST00000374607.5	exact	chr6	33289597	33290934	1338	2	36	36	40	72	72	0.0538117
BCLAF1	ACADVL_ENST00000583848.5	ACADVL_ENST00000583848.5	exact	chr17	7224489	7225266	778	2	34	34	48	68	68	0.0874036
BCLAF1	ITSN1_ENST00000456489.1	ITSN1_ENST00000456489.1	exact	chr21	33735041	33735626	586	1	62	62	62	62	62	0.105802
BCLAF1	PARP2_ENST00000539930.1	PARP2_ENST00000539930.1	exact	chr14	20355782	20357776	1995	1	19	19	19	19	19	0.00952381
BCLAF1	DDX3X_ENST00000647373.1	DDX3X_ENST00000647373.1	exact	chrX	41342737	41344109	1373	1	15	15	15	15	15	0.010925
BCLAF1	DDX5_ENST00000577787.1	DDX5_ENST00000577787.1	exact	chr17	64502585	64503823	1239	13	22.8462	21	60	297	297	0.239709
BCLAF1	RABGGTA_ENST00000560127.1	RABGGTA_ENST00000560127.1	exact	chr14	24269629	24271538	1910	1	51	51	51	51	51	0.0267016
BCLAF1	HDGFL2_ENST00000619255.1	HDGFL2_ENST00000619255.1	exact	chr19	4499629	4501578	1950	1	43	43	43	43	43	0.0220513
BCLAF1	CYCS_ENST00000409409.5	CYCS_ENST00000409409.5	exact	chr7	25123307	25125249	1943	2	80	80	99	160	160	0.0823469
BCLAF1	G3BP2_ENST00000515457.6	G3BP2_ENST00000515457.6	exact	chr4	75656924	75658924	2001	3	50.6667	41	82	152	152	0.075962
BCLAF1	MTRNR2L4_ENST00000399974.5	MTRNR2L4_ENST00000399974.5	exact	chr16	3370979	3372668	1690	1	51	51	51	51	51	0.0301775
BCLAF1	DDX5_ENST00000583239.6	DDX5_ENST00000583239.6	exact	chr17	64503995	64505596	1602	13	19.6923	14	43	256	256	0.1598
BCLAF1	ZNF121_ENST00000591447.1	ZNF121_ENST00000591447.1	exact	chr19	9566660	9567743	1084	1	81	81	81	81	81	0.0747232
BCLAF1	G3BP1_ENST00000678295.1	G3BP1_ENST00000678295.1	exact	chr5	151803885	151805319	1435	1	107	107	107	107	107	0.0745645
BCLAF1	FBXW7_ENST00000605042.1	FBXW7_ENST00000605042.1	exact	chr4	152411329	152412606	1278	2	98	98	145	196	196	0.153365
BCLAF1	GBF1_ENST00000678722.1	GBF1_ENST00000678722.1	exact	chr10	102368218	102369775	1558	1	15	15	15	15	15	0.00962773
BCLAF1	GALE_ENST00000456977.5	GALE_ENST00000456977.5	exact	chr1	23795604	23796942	1339	1	17	17	17	17	17	0.012696
BCLAF1	RBM4_ENST00000532968.1	RBM4_ENST00000532968.1	exact	chr11	66638727	66640289	1563	2	80.5	80.5	94	161	161	0.103007
BCLAF1	NR1H2_ENST00000597790.5	NR1H2_ENST00000597790.5	exact	chr19	50376473	50378312	1840	1	80	80	80	80	80	0.0434783
BCLAF1	PEX13_ENST00000444100.2	PEX13_ENST00000444100.2	exact	chr2	61017225	61019067	1843	1	48	48	48	48	48	0.0260445
BCLAF1	MTRNR2L10_ENST00000545075.3	MTRNR2L10_ENST00000545075.3	exact	chrX	55181392	55182442	1051	1	74	74	74	74	74	0.0704091
BCLAF1	PFDN6_ENST00000374606.10	PFDN6_ENST00000374606.10	exact	chr6	33289601	33290933	1333	2	36	36	40	72	72	0.0540135
BCLAF1	PAWR_ENST00000552637.1	PAWR_ENST00000552637.1	exact	chr12	79690054	79690581	528	1	59	59	59	59	59	0.111742
BCLAF1	INPPL1_ENST00000540329.5	INPPL1_ENST00000540329.5	exact	chr11	72228468	72230468	2001	1	47	47	47	47	47	0.0234883
BCLAF1	RPLP0_ENST00000552292.5	RPLP0_ENST00000552292.5	exact	chr12	120196702	120197808	1107	1	54	54	54	54	54	0.0487805
BCLAF1	BEX3_ENST00000372645.3	BEX3_ENST00000372645.3	exact	chrX	103376395	103378077	1683	1	31	31	31	31	31	0.0184195
BCLAF1	ACADVL_ENST00000579546.1	ACADVL_ENST00000579546.1	exact	chr17	7223219	7224976	1758	7	36	47	53	252	252	0.143345
BCLAF1	PLCB1_ENST00000637422.1	PLCB1_ENST00000637422.1	exact	chr20	8790196	8792140	1945	1	33	33	33	33	33	0.0169666
BCLAF1	RPL41_ENST00000501597.3	RPL41_ENST00000501597.3	exact	chr12	56116590	56117832	1243	4	11.5	11	20	46	46	0.0370072
BCLAF1	TTC19_ENST00000578103.1	TTC19_ENST00000578103.1	exact	chr17	16025152	16027080	1929	1	76	76	76	76	76	0.0393987
BCLAF1	TRAF4_ENST00000584944.5	TRAF4_ENST00000584944.5	exact	chr17	28746743	28748297	1555	1	31	31	31	31	31	0.0199357
BCLAF1	HNRNPA1_ENST00000679026.1	HNRNPA1_ENST00000679026.1	exact	chr12	54283812	54284669	858	5	19.6	15	34	98	98	0.114219
BCLAF1	PCNX1_ENST00000555780.1	PCNX1_ENST00000555780.1	exact	chr14	71109020	71110161	1142	2	56	56	66	112	112	0.0980736
BCLAF1	SKIV2L_ENST00000491994.1	SKIV2L_ENST00000491994.1	exact	chr6	31968475	31969751	1277	1	23	23	23	23	23	0.018011
BCLAF1	PFAS_ENST00000583059.1	PFAS_ENST00000583059.1	exact	chr17	8262920	8264267	1348	4	30.5	31	42	122	122	0.0905045
BCLAF1	MAGEF1_ENST00000317897.5	MAGEF1_ENST00000317897.5	exact	chr3	184710364	184712064	1701	1	105	105	105	105	105	0.0617284
BCLAF1	PLD2_ENST00000575316.1	PLD2_ENST00000575316.1	exact	chr17	4807562	4809325	1764	1	52	52	52	52	52	0.0294785
BCLAF1	PSIP1_ENST00000481862.1	PSIP1_ENST00000481862.1	exact	chr9	15470990	15472750	1761	1	45	45	45	45	45	0.0255537
BCLAF1	G3BP2_ENST00000677597.1	G3BP2_ENST00000677597.1	exact	chr4	75655768	75657014	1247	1	89	89	89	89	89	0.0713713
BCLAF1	HMGB2_ENST00000506267.1	HMGB2_ENST00000506267.1	exact	chr4	173332889	173334249	1361	3	48.6667	30	92	146	146	0.107274
BCLAF1	LUC7L_ENST00000442701.1	LUC7L_ENST00000442701.1	exact	chr16	189115	190549	1435	1	32	32	32	32	32	0.0222997
BCLAF1	HNRNPA1_ENST00000678347.1	HNRNPA1_ENST00000678347.1	exact	chr12	54282573	54283234	662	1	36	36	36	36	36	0.0543807
BCLAF1	EDC4_ENST00000573985.5	EDC4_ENST00000573985.5	exact	chr16	67882487	67884165	1679	2	52	52	56	104	104	0.0619416
BCLAF1	CNOT1_ENST00000566240.1	CNOT1_ENST00000566240.1	exact	chr16	58542230	58543802	1573	2	42.5	42.5	57	85	85	0.0540369
BCLAF1	APEX1_ENST00000557181.5	APEX1_ENST00000557181.5	exact	chr14	20455227	20456744	1518	3	52.6667	61	66	158	158	0.104084
BCLAF1	MSH5_ENST00000429846.1	MSH5_ENST00000429846.1	exact	chr6	31761212	31762676	1465	2	43.5	43.5	49	87	87	0.0593857
BCLAF1	GBF1_ENST00000677917.1	GBF1_ENST00000677917.1	exact	chr10	102367478	102368832	1355	2	29.5	29.5	44	59	59	0.0435424
BCLAF1	GNL3_ENST00000474423.1	GNL3_ENST00000474423.1	exact	chr3	52686171	52687616	1446	2	36.5	36.5	47	73	73	0.0504841
BCLAF1	SMCHD1_ENST00000585229.1	SMCHD1_ENST00000585229.1	exact	chr18	2700777	2702292	1516	1	11	11	11	11	11	0.00725594
BCLAF1	M6PR_ENST00000537621.1	M6PR_ENST00000537621.1	exact	chr12	8942179	8943886	1708	1	46	46	46	46	46	0.0269321
BCLAF1	GGNBP2_ENST00000615952.1	GGNBP2_ENST00000615952.1	exact	chr17	36586134	36587596	1463	3	49	30	92	147	147	0.100478
BCLAF1	MUS81_ENST00000529742.1	MUS81_ENST00000529742.1	exact	chr11	65865220	65866439	1220	1	108	108	108	108	108	0.0885246
BCLAF1	MCM4_ENST00000648554.1	MCM4_ENST00000648554.1	exact	chr8	47969941	47971463	1523	1	33	33	33	33	33	0.0216678
BCLAF1	CDR2_ENST00000567010.1	CDR2_ENST00000567010.1	exact	chr16	22349156	22349773	618	1	39	39	39	39	39	0.0631068
BCLAF1	TCEAL9_ENST00000372661.6	TCEAL9_ENST00000372661.6	exact	chrX	103356506	103358462	1957	2	61.5	61.5	70	123	123	0.0628513
BCLAF1	EIF4G2_ENST00000528839.1	EIF4G2_ENST00000528839.1	exact	chr11	10798992	10800482	1491	3	38	37	67	114	114	0.0764588
BCLAF1	SLC25A16_ENST00000608053.1	SLC25A16_ENST00000608053.1	exact	chr10	68487074	68488590	1517	1	56	56	56	56	56	0.036915
BCLAF1	HMGCR_ENST00000511986.1	HMGCR_ENST00000511986.1	exact	chr5	75358690	75360481	1792	2	58	58	71	116	116	0.0647321
BCLAF1	TNKS1BP1_ENST00000530920.1	TNKS1BP1_ENST00000530920.1	exact	chr11	57309832	57311469	1638	1	53	53	53	53	53	0.0323565
BCLAF1	TCEAL9_ENST00000372656.5	TCEAL9_ENST00000372656.5	exact	chrX	103356489	103358195	1707	2	61.5	61.5	70	123	123	0.0720562
BCLAF1	CCNL1_ENST00000468977.5	CCNL1_ENST00000468977.5	exact	chr3	157148316	157150074	1759	7	69.1429	52	145	484	484	0.275156
BCLAF1	GBF1_ENST00000678604.1	GBF1_ENST00000678604.1	exact	chr10	102367478	102368454	977	2	29.5	29.5	44	59	59	0.0603889
BCLAF1	RFC4_ENST00000417876.1	RFC4_ENST00000417876.1	exact	chr3	186789903	186791850	1948	1	68	68	68	68	68	0.0349076
BCLAF1	MED24_ENST00000580302.1	MED24_ENST00000580302.1	exact	chr17	40053348	40054742	1395	1	40	40	40	40	40	0.0286738
BCLAF1	HNRNPA1_ENST00000551702.5	HNRNPA1_ENST00000551702.5	exact	chr12	54280763	54282486	1724	1	30	30	30	30	30	0.0174014
BCLAF1	NXF1_ENST00000531474.2	NXF1_ENST00000531474.2	exact	chr11	62803419	62804185	767	3	79.6667	95	100	239	239	0.311604
BCLAF1	HNRNPK_ENST00000481820.6	HNRNPK_ENST00000481820.6	exact	chr9	83969496	83971294	1799	1	2	2	2	2	2	0.00111173
BCLAF1	EIF2B4_ENST00000418146.1	EIF2B4_ENST00000418146.1	exact	chr2	27368413	27370329	1917	2	63.5	63.5	100	127	127	0.0662493
BCLAF1	BSCL2_ENST00000413908.1	BSCL2_ENST00000413908.1	exact	chr11	62705494	62707463	1970	1	91	91	91	91	91	0.0461929
BCLAF1	MYL12A_ENST00000578562.6	MYL12A_ENST00000578562.6	exact	chr18	3252218	3254050	1833	2	51	51	79	102	102	0.0556465
BCLAF1	TMCC1_ENST00000510323.1	TMCC1_ENST00000510323.1	exact	chr3	129654967	129656726	1760	2	49	49	73	98	98	0.0556818
BCLAF1	UBTF_ENST00000529373.1	UBTF_ENST00000529373.1	exact	chr17	44209435	44211002	1568	1	67	67	67	67	67	0.0427296
BCLAF1	TCEAL9_ENST00000646896.1	TCEAL9_ENST00000646896.1	exact	chrX	103356518	103358455	1938	2	61.5	61.5	70	123	123	0.0634675
BCLAF1	INTS2_ENST00000583076.1	INTS2_ENST00000583076.1	exact	chr17	61926408	61927426	1019	1	83	83	83	83	83	0.0814524
BCLAF1	HNRNPA1_ENST00000676472.1	HNRNPA1_ENST00000676472.1	exact	chr12	54283079	54283967	889	3	25	27	34	75	75	0.0843645
BCLAF1	MBTD1_ENST00000586898.1	MBTD1_ENST00000586898.1	exact	chr17	51192106	51193016	911	1	123	123	123	123	123	0.135016
BCLAF1	GBA2_ENST00000378088.1	GBA2_ENST00000378088.1	exact	chr9	35736867	35738635	1769	2	39.5	39.5	51	79	79	0.044658
BCLAF1	G3BP1_ENST00000678500.1	G3BP1_ENST00000678500.1	exact	chr5	151795479	151797428	1950	2	74.5	74.5	94	149	149	0.0764103
BCLAF1	TAF7_ENST00000624761.2	TAF7_ENST00000624761.2	exact	chr5	141318995	141320781	1787	5	87.4	74	161	437	437	0.244544
BCLAF1	PPP4R2_ENST00000460360.1	PPP4R2_ENST00000460360.1	exact	chr3	73064014	73065290	1277	2	54.5	54.5	59	109	109	0.0853563
BCLAF1	CYCS_ENST00000413447.1	CYCS_ENST00000413447.1	exact	chr7	25123716	25125260	1545	2	80	80	99	160	160	0.10356
BCLAF1	TMSB10_ENST00000233143.6	TMSB10_ENST00000233143.6	exact	chr2	84905656	84906671	1016	1	52	52	52	52	52	0.0511811
BCLAF1	HNRNPA1_ENST00000678876.1	HNRNPA1_ENST00000678876.1	exact	chr12	54282573	54283967	1395	4	27.75	30.5	36	111	111	0.0795699
BCLAF1	EIF5_ENST00000559130.5	EIF5_ENST00000559130.5	exact	chr14	103334894	103336728	1835	3	51.6667	64	73	155	155	0.0844687
BCLAF1	PAWR_ENST00000548426.1	PAWR_ENST00000548426.1	exact	chr12	79690018	79690814	797	1	59	59	59	59	59	0.0740276
BCLAF1	TCEAL8_ENST00000451678.1	TCEAL8_ENST00000451678.1	exact	chrX	103253658	103255192	1535	1	108	108	108	108	108	0.0703583
BCLAF1	MARS1_ENST00000551172.1	MARS1_ENST00000551172.1	exact	chr12	57515183	57516647	1465	1	60	60	60	60	60	0.0409556
BCLAF1	MST1_ENST00000448220.5	MST1_ENST00000448220.5	exact	chr3	49683947	49685090	1144	1	60	60	60	60	60	0.0524476
BCLAF1	SEPTIN2_ENST00000457874.1	SEPTIN2_ENST00000457874.1	exact	chr2	241335843	241337765	1923	2	32	32	36	64	64	0.0332813
BCLAF1	ILF3_ENST00000593061.5	ILF3_ENST00000593061.5	exact	chr19	10683518	10685163	1646	3	36	38	49	108	108	0.0656136
BCLAF1	PSRC1_ENST00000418914.2	PSRC1_ENST00000418914.2	exact	chr1	109281155	109283122	1968	1	52	52	52	52	52	0.0264228
BCLAF1	ATP5IF1_ENST00000497986.5	ATP5IF1_ENST00000497986.5	exact	chr1	28236109	28238105	1997	2	112	112	113	224	224	0.112168
BCLAF1	TTC31_ENST00000414247.1	TTC31_ENST00000414247.1	exact	chr2	74491584	74493311	1728	1	65	65	65	65	65	0.0376157
BCLAF1	VCP_ENST00000681562.1	VCP_ENST00000681562.1	exact	chr9	35065251	35066817	1567	1	31	31	31	31	31	0.019783
BCLAF1	APEX1_ENST00000438886.1	APEX1_ENST00000438886.1	exact	chr14	20456007	20457222	1216	1	61	61	61	61	61	0.0501645
BCLAF1	HNRNPA1_ENST00000677518.1	HNRNPA1_ENST00000677518.1	exact	chr12	54283812	54283967	156	3	25	27	34	75	75	0.480769
BCLAF1	BRD2_ENST00000481259.1	BRD2_ENST00000481259.1	exact	chr6	32976569	32977901	1333	1	37	37	37	37	37	0.0277569
BCLAF1	PFDN6_ENST00000374610.6	PFDN6_ENST00000374610.6	exact	chr6	33289597	33290862	1266	2	36	36	40	72	72	0.056872
BCLAF1	SKIV2L_ENST00000483553.5	SKIV2L_ENST00000483553.5	exact	chr6	31967759	31969751	1993	3	23	23	37	69	69	0.0346212
BCLAF1	BEX3_ENST00000372635.1	BEX3_ENST00000372635.1	exact	chrX	103376407	103378060	1654	1	31	31	31	31	31	0.0187424
BCLAF1	IVNS1ABP_ENST00000422754.1	IVNS1ABP_ENST00000422754.1	exact	chr1	185306750	185307662	913	4	45.5	45	48	182	182	0.199343
BCLAF1	HSPH1_ENST00000435381.5	HSPH1_ENST00000435381.5	exact	chr13	31136625	31138568	1944	2	53	53	64	106	106	0.0545267
BCLAF1	ARID2_ENST00000477947.1	ARID2_ENST00000477947.1	exact	chr12	45892043	45893888	1846	2	20	20	29	40	40	0.0216685
BCLAF1	GBF1_ENST00000678007.1	GBF1_ENST00000678007.1	exact	chr10	102367085	102368832	1748	2	29.5	29.5	44	59	59	0.0337529
BCLAF1	SRSF5_ENST00000555349.5	SRSF5_ENST00000555349.5	exact	chr14	69767940	69769383	1444	10	30.5	27.5	72	305	305	0.211219
BCLAF1	GTF3C3_ENST00000435252.1	GTF3C3_ENST00000435252.1	exact	chr2	196774989	196776588	1600	3	56.6667	59	63	170	170	0.10625
BCLAF1	EIF5_ENST00000559532.5	EIF5_ENST00000559532.5	exact	chr14	103334896	103336849	1954	4	60.75	68.5	88	243	243	0.12436
BCLAF1	PSMC6_ENST00000553798.5	PSMC6_ENST00000553798.5	exact	chr14	52707231	52708666	1436	1	77	77	77	77	77	0.0536212
BCLAF1	EIF5_ENST00000560763.5	EIF5_ENST00000560763.5	exact	chr14	103334237	103336117	1881	3	51.6667	64	73	155	155	0.082403
BCLAF1	ILF3_ENST00000587941.1	ILF3_ENST00000587941.1	exact	chr19	10670815	10671501	687	8	36.75	25	91	294	294	0.427948
BCLAF1	LPAR6_ENST00000620633.5	LPAR6_ENST00000620633.5	exact	chr13	48411138	48413113	1976	1	65	65	65	65	65	0.0328947
BCLAF1	KAAG1_ENST00000274766.2	KAAG1_ENST00000274766.2	exact	chr6	24356903	24358285	1383	1	40	40	40	40	40	0.0289226
BCLAF1	HMGB2_ENST00000438704.6	HMGB2_ENST00000438704.6	exact	chr4	173331701	173333672	1972	5	62.6	55	112	313	313	0.158722
BCLAF1	HNRNPA1_ENST00000677636.1	HNRNPA1_ENST00000677636.1	exact	chr12	54282394	54283967	1574	4	27.75	30.5	36	111	111	0.070521
BCLAF1	HNRNPA1_ENST00000677291.1	HNRNPA1_ENST00000677291.1	exact	chr12	54282394	54282874	481	1	36	36	36	36	36	0.0748441
BCLAF1	MTRNR2L6_ENST00000604952.1	MTRNR2L6_ENST00000604952.1	exact	chr7	142666272	142667718	1447	3	19.6667	14	36	59	59	0.040774
BCLAF1	TOP3B_ENST00000442653.1	TOP3B_ENST00000442653.1	exact	chr22	21974419	21975969	1551	1	49	49	49	49	49	0.0315925
BCLAF1	APEX1_ENST00000553368.1	APEX1_ENST00000553368.1	exact	chr14	20455245	20456031	787	1	31	31	31	31	31	0.0393901
BCLAF1	G3BP2_ENST00000678932.1	G3BP2_ENST00000678932.1	exact	chr4	75646338	75647157	820	2	57.5	57.5	63	115	115	0.140244
BCLAF1	EDC4_ENST00000575033.1	EDC4_ENST00000575033.1	exact	chr16	67882780	67884123	1344	1	56	56	56	56	56	0.0416667
BCLAF1	ATP5IF1_ENST00000335514.10	ATP5IF1_ENST00000335514.10	exact	chr1	28236124	28238100	1977	2	112	112	113	224	224	0.113303
BCLAF1	HNRNPA1_ENST00000679079.1	HNRNPA1_ENST00000679079.1	exact	chr12	54283079	54284669	1591	5	19.6	15	34	98	98	0.0615965
BCLAF1	GBF1_ENST00000677098.1	GBF1_ENST00000677098.1	exact	chr10	102368218	102369984	1767	1	15	15	15	15	15	0.00848896
BCLAF1	LMO7_ENST00000533809.2	LMO7_ENST00000533809.2	exact	chr13	75839716	75841186	1471	1	49	49	49	49	49	0.0333107
BCLAF1	LEMD2_ENST00000504692.1	LEMD2_ENST00000504692.1	exact	chr6	33776614	33778339	1726	1	81	81	81	81	81	0.0469293
BCLAF1	APEX1_ENST00000556054.5	APEX1_ENST00000556054.5	exact	chr14	20455247	20457074	1828	3	52.6667	61	66	158	158	0.0864333
BCLAF1	ERCC3_ENST00000456257.1	ERCC3_ENST00000456257.1	exact	chr2	127288673	127290275	1603	1	69	69	69	69	69	0.0430443
BCLAF1	UBE2Z_ENST00000514948.1	UBE2Z_ENST00000514948.1	exact	chr17	48921202	48923097	1896	1	31	31	31	31	31	0.0163502
BCLAF1	HNRNPA1_ENST00000677224.1	HNRNPA1_ENST00000677224.1	exact	chr12	54282800	54283967	1168	4	27.75	30.5	36	111	111	0.0950342
BCLAF1	KAT2A_ENST00000588759.1	KAT2A_ENST00000588759.1	exact	chr17	42114224	42115833	1610	1	15	15	15	15	15	0.00931677
BCLAF1	TRAF4_ENST00000473421.1	TRAF4_ENST00000473421.1	exact	chr17	28747016	28748423	1408	1	31	31	31	31	31	0.022017
BCLAF1	H1-4_ENST00000304218.6	H1-4_ENST00000304218.6	exact	chr6	26156329	26157115	787	3	26	37	37	78	78	0.0991105
BCLAF1	TRAF4_ENST00000454852.6	TRAF4_ENST00000454852.6	exact	chr17	28747214	28749023	1810	1	31	31	31	31	31	0.0171271
BCLAF1	RPS6_ENST00000380381.3	RPS6_ENST00000380381.3	exact	chr9	19378774	19380236	1463	2	37.5	37.5	41	75	75	0.0512645
BCLAF1	DDX5_ENST00000578190.5	DDX5_ENST00000578190.5	exact	chr17	64503856	64505390	1535	14	20.8571	18.5	43	292	292	0.190228
BCLAF1	HNRNPLL_ENST00000441689.1	HNRNPLL_ENST00000441689.1	exact	chr2	38568079	38569836	1758	9	33.8889	34	50	305	305	0.173493
BCLAF1	HNRNPA1_ENST00000678970.1	HNRNPA1_ENST00000678970.1	exact	chr12	54283079	54284317	1239	3	25	27	34	75	75	0.0605327
BCLAF1	TCIM_ENST00000315792.5	TCIM_ENST00000315792.5	exact	chr8	40153482	40155310	1829	2	75	75	78	150	150	0.082012
BCLAF1	HDAC6_ENST00000430858.1	HDAC6_ENST00000430858.1	exact	chrX	48823518	48824976	1459	1	39	39	39	39	39	0.0267306
BCLAF1	SPRED2_ENST00000427238.1	SPRED2_ENST00000427238.1	exact	chr2	65344196	65344786	591	1	65	65	65	65	65	0.109983
BCLAF1	ENO2_ENST00000543975.1	ENO2_ENST00000543975.1	exact	chr12	6921581	6922885	1305	1	32	32	32	32	32	0.0245211
BCLAF1	RNF40_ENST00000563909.5	RNF40_ENST00000563909.5	exact	chr16	30761745	30763450	1706	1	56	56	56	56	56	0.0328253
BCLAF1	G3BP2_ENST00000677426.1	G3BP2_ENST00000677426.1	exact	chr4	75647029	75648741	1713	2	42.5	42.5	63	85	85	0.0496205
BCLAF1	DDX5_ENST00000579091.5	DDX5_ENST00000579091.5	exact	chr17	64504015	64505451	1437	13	19.6923	14	43	256	256	0.178149
BCLAF1	MTRNR2L12_ENST00000600213.3	MTRNR2L12_ENST00000600213.3	exact	chr3	96617188	96618236	1049	1	42	42	42	42	42	0.0400381
BCLAF1	DAP3_ENST00000491777.2	DAP3_ENST00000491777.2	exact	chr1	155737012	155739010	1999	1	65	65	65	65	65	0.0325163
BCLAF1	ZHX1_ENST00000602651.1	ZHX1_ENST00000602651.1	exact	chr8	123252429	123253442	1014	1	65	65	65	65	65	0.0641026
BCLAF1	METTL23_ENST00000588964.1	METTL23_ENST00000588964.1	exact	chr17	76732656	76733341	686	1	44	44	44	44	44	0.0641399
BCLAF1	SART3_ENST00000546611.1	SART3_ENST00000546611.1	exact	chr12	108560217	108561400	1184	1	40	40	40	40	40	0.0337838
BCLAF1	VPS39_ENST00000564994.5	VPS39_ENST00000564994.5	exact	chr15	42160431	42162052	1622	1	82	82	82	82	82	0.0505549
BCLAF1	KARS1_ENST00000566772.1	KARS1_ENST00000566772.1	exact	chr16	75635324	75636073	750	1	49	49	49	49	49	0.0653333
BCLAF1	APEX1_ENST00000554325.1	APEX1_ENST00000554325.1	exact	chr14	20455227	20456683	1457	3	52.6667	61	66	158	158	0.108442
BCLAF1	PFDN6_ENST00000395131.5	PFDN6_ENST00000395131.5	exact	chr6	33289302	33290933	1632	2	36	36	40	72	72	0.0441176
BCLAF1	ATP5ME_ENST00000304312.5	ATP5ME_ENST00000304312.5	exact	chr4	672436	674276	1841	4	39.25	37	47	157	157	0.0852797
BCLAF1	LMO7_ENST00000526371.1	LMO7_ENST00000526371.1	exact	chr13	75804174	75805760	1587	3	66	62	84	198	198	0.124764
BCLAF1	ACACA_ENST00000614438.1	ACACA_ENST00000614438.1	exact	chr17	37328645	37330399	1755	1	144	144	144	144	144	0.0820513
BCLAF1	PEX13_ENST00000414712.2	PEX13_ENST00000414712.2	exact	chr2	61017730	61019080	1351	1	48	48	48	48	48	0.0355292
BCLAF1	HNRNPA1_ENST00000676842.1	HNRNPA1_ENST00000676842.1	exact	chr12	54281795	54282486	692	1	30	30	30	30	30	0.0433526
BCLAF1	MTRNR2L3_ENST00000543500.3	MTRNR2L3_ENST00000543500.3	exact	chr20	57358447	57359498	1052	4	16	10.5	36	64	64	0.0608365
BCLAF1	HNRNPA1_ENST00000548688.5	HNRNPA1_ENST00000548688.5	exact	chr12	54281006	54282626	1621	1	30	30	30	30	30	0.0185071
BCLAF1	ZNF830_ENST00000578339.1	ZNF830_ENST00000578339.1	exact	chr17	34962365	34963186	822	1	101	101	101	101	101	0.122871
BCLAF1	GEN1_ENST00000534451.2	GEN1_ENST00000534451.2	exact	chr2	17772648	17774472	1825	4	87	88	131	348	348	0.190685
BCLAF1	SLC10A5_ENST00000518568.3	SLC10A5_ENST00000518568.3	exact	chr8	81693631	81695058	1428	3	113.333	95	186	340	340	0.238095
BCLAF1	RNF40_ENST00000566811.5	RNF40_ENST00000566811.5	exact	chr16	30762289	30763505	1217	1	56	56	56	56	56	0.0460148
BCLAF1	HSPA8_ENST00000524552.5	HSPA8_ENST00000524552.5	exact	chr11	123057779	123059448	1670	11	31.0909	26	78	342	342	0.20479
BCLAF1	TTI1_ENST00000620381.1	TTI1_ENST00000620381.1	exact	chr20	38005840	38006271	432	2	23.5	23.5	31	47	47	0.108796
BCLAF1	SUPT6H_ENST00000584312.1	SUPT6H_ENST00000584312.1	exact	chr17	28673402	28674999	1598	3	46.6667	43	58	140	140	0.0876095
BCLAF1	BAZ2A_ENST00000547453.1	BAZ2A_ENST00000547453.1	exact	chr12	56600744	56601627	884	1	14	14	14	14	14	0.0158371
BCLAF1	ACADVL_ENST00000584103.5	ACADVL_ENST00000584103.5	exact	chr17	7219903	7221021	1119	1	55	55	55	55	55	0.049151
BCLAF1	FHOD1_ENST00000567561.1	FHOD1_ENST00000567561.1	exact	chr16	67230329	67232058	1730	1	57	57	57	57	57	0.032948
BCLAF1	IFNAR2_ENST00000682044.1	IFNAR2_ENST00000682044.1	exact	chr21	33244951	33246890	1940	1	116	116	116	116	116	0.0597938
BCLAF1	APEX1_ENST00000557592.5	APEX1_ENST00000557592.5	exact	chr14	20455248	20457119	1872	3	52.6667	61	66	158	158	0.0844017
BCLAF1	RPL17_ENST00000615479.4	RPL17_ENST00000615479.4	exact	chr18	49490476	49492305	1830	2	15	15	25	30	30	0.0163934
BCLAF1	SPTAN1_ENST00000637903.1	SPTAN1_ENST00000637903.1	exact	chr9	128624328	128625179	852	4	37.25	27.5	82	149	149	0.174883
BCLAF1	KMT2D_ENST00000686968.1	KMT2D_ENST00000686968.1	exact	chr12	49052314	49054140	1827	1	56	56	56	56	56	0.0306513
BCLAF1	RC3H2_ENST00000398671.2	RC3H2_ENST00000398671.2	exact	chr9	122853774	122855737	1964	2	49.5	49.5	61	99	99	0.0504073
BCLAF1	PABPN1_ENST00000555295.1	PABPN1_ENST00000555295.1	exact	chr14	23323445	23325334	1890	2	26	26	27	52	52	0.0275132
BCLAF1	HNRNPA1_ENST00000677191.1	HNRNPA1_ENST00000677191.1	exact	chr12	54282800	54284317	1518	4	27.75	30.5	36	111	111	0.0731225
BCLAF1	PSME1_ENST00000558112.1	PSME1_ENST00000558112.1	exact	chr14	24137520	24138959	1440	5	29.6	19	75	148	148	0.102778
BCLAF1	HSPA8_ENST00000526686.1	HSPA8_ENST00000526686.1	exact	chr11	123057879	123059097	1219	9	30.8889	26	78	278	278	0.228056
BCLAF1	HIBCH_ENST00000414928.1	HIBCH_ENST00000414928.1	exact	chr2	190251492	190252296	805	2	37.5	37.5	51	75	75	0.0931677
BCLAF1	PPFIBP1_ENST00000619325.1	PPFIBP1_ENST00000619325.1	exact	chr12	27676428	27677992	1565	1	60	60	60	60	60	0.0383387
BCLAF1	MARS1_ENST00000552499.5	MARS1_ENST00000552499.5	exact	chr12	57515181	57516648	1468	1	60	60	60	60	60	0.0408719
BCLAF1	PRMT5_ENST00000553502.5	PRMT5_ENST00000553502.5	exact	chr14	22924162	22925046	885	1	73	73	73	73	73	0.0824859
BCLAF1	TSR1_ENST00000571806.1	TSR1_ENST00000571806.1	exact	chr17	2334785	2336657	1873	3	54.3333	31	109	163	163	0.0870262
BCLAF1	DLG1_ENST00000434148.1	DLG1_ENST00000434148.1	exact	chr3	197296390	197297523	1134	1	30	30	30	30	30	0.026455
BCLAF1	PEX13_ENST00000401576.1	PEX13_ENST00000401576.1	exact	chr2	61017562	61019081	1520	1	48	48	48	48	48	0.0315789
BCLAF1	BEX3_ENST00000372634.1	BEX3_ENST00000372634.1	exact	chrX	103376916	103378071	1156	1	31	31	31	31	31	0.0268166
BCLAF1	CYCS_ENST00000409764.5	CYCS_ENST00000409764.5	exact	chr7	25123444	25125260	1817	2	80	80	99	160	160	0.0880572
BCLAF1	RPL6_ENST00000548343.1	RPL6_ENST00000548343.1	exact	chr12	112408260	112408952	693	4	37.25	31	74	149	149	0.215007
BCLAF1	PRMT5_ENST00000556043.5	PRMT5_ENST00000556043.5	exact	chr14	22924499	22926456	1958	1	73	73	73	73	73	0.0372829
BCLAF1	HMGCR_ENST00000509085.5	HMGCR_ENST00000509085.5	exact	chr5	75358682	75360482	1801	2	58	58	71	116	116	0.0644087
BCLAF1	EIF4G2_ENST00000534605.1	EIF4G2_ENST00000534605.1	exact	chr11	10804181	10805949	1769	1	59	59	59	59	59	0.0333522
LIN28B	CKB_ENST00000554989.1	CKB_ENST00000554989.1	exact	chr14	103519668	103521322	1655	1	62	62	62	62	62	0.0374622
LIN28B	IDH3B_ENST00000477689.2	IDH3B_ENST00000477689.2	exact	chr20	2658542	2660309	1768	1	78	78	78	78	78	0.0441176
LIN28B	NOP53_ENST00000594182.1	NOP53_ENST00000594182.1	exact	chr19	47755474	47757057	1584	1	46	46	46	46	46	0.0290404
LIN28B	PLOD3_ENST00000440925.1	PLOD3_ENST00000440925.1	exact	chr7	101210128	101211915	1788	1	85	85	85	85	85	0.0475391
LIN28B	RPS20_ENST00000523936.5	RPS20_ENST00000523936.5	exact	chr8	56073073	56074356	1284	1	46	46	46	46	46	0.0358255
LIN28B	CDK4_ENST00000551800.5	CDK4_ENST00000551800.5	exact	chr12	57750669	57752349	1681	1	60	60	60	60	60	0.035693
LIN28B	NDUFA6_ENST00000470753.1	NDUFA6_ENST00000470753.1	exact	chr22	42086116	42087335	1220	1	66	66	66	66	66	0.0540984
LIN28B	VAT1_ENST00000589709.1	VAT1_ENST00000589709.1	exact	chr17	43017842	43019555	1714	1	59	59	59	59	59	0.0344224
LIN28B	CDK2AP2_ENST00000301488.8	CDK2AP2_ENST00000301488.8	exact	chr11	67506497	67508162	1666	1	67	67	67	67	67	0.0402161
LIN28B	ANKRD9_ENST00000557902.1	ANKRD9_ENST00000557902.1	exact	chr14	102507574	102508911	1338	1	77	77	77	77	77	0.0575486
LIN28B	UBA52_ENST00000597451.5	UBA52_ENST00000597451.5	exact	chr19	18573265	18575241	1977	3	16.6667	7	40	50	50	0.0252908
LIN28B	TXNIP_ENST00000425134.2	TXNIP_ENST00000425134.2	exact	chr1	145993839	145995763	1925	3	12.6667	13	20	38	38	0.0197403
LIN28B	DDX3X_ENST00000611968.2	DDX3X_ENST00000611968.2	exact	chrX	41346320	41348138	1819	1	46	46	46	46	46	0.0252886
LIN28B	IFITM3_ENST00000679792.1	IFITM3_ENST00000679792.1	exact	chr11	320565	321767	1203	4	27.5	21.5	54	110	110	0.0914381
LIN28B	MRPL43_ENST00000318364.13	MRPL43_ENST00000318364.13	exact	chr10	100986269	100987497	1229	2	51.5	51.5	60	103	103	0.083808
LIN28B	COX8A_ENST00000314133.4	COX8A_ENST00000314133.4	exact	chr11	63974620	63976543	1924	3	42.6667	44	64	128	128	0.0665281
LIN28B	HNRNPU_ENST00000640119.1	HNRNPU_ENST00000640119.1	exact	chr1	244855526	244856850	1325	2	64.5	64.5	89	129	129	0.0973585
LIN28B	GMPR2_ENST00000559943.1	GMPR2_ENST00000559943.1	exact	chr14	24237273	24238826	1554	1	49	49	49	49	49	0.0315315
LIN28B	C1QBP_ENST00000576122.1	C1QBP_ENST00000576122.1	exact	chr17	5438167	5438767	601	1	50	50	50	50	50	0.0831947
LIN28B	GBF1_ENST00000678014.1	GBF1_ENST00000678014.1	exact	chr10	102361718	102363396	1679	1	89	89	89	89	89	0.0530077
LIN28B	CDK4_ENST00000552254.5	CDK4_ENST00000552254.5	exact	chr12	57750679	57751877	1199	1	60	60	60	60	60	0.0500417
LIN28B	GBF1_ENST00000677504.1	GBF1_ENST00000677504.1	exact	chr10	102360184	102361912	1729	1	89	89	89	89	89	0.0514748
LIN28B	H2AX_ENST00000530167.2	H2AX_ENST00000530167.2	exact	chr11	119093874	119095465	1592	2	68.5	68.5	72	137	137	0.0860553
LIN28B	RPS20_ENST00000009589.8	RPS20_ENST00000009589.8	exact	chr8	56073054	56074506	1453	1	46	46	46	46	46	0.0316586
LIN28B	NDUFV1_ENST00000527355.5	NDUFV1_ENST00000527355.5	exact	chr11	67611006	67612535	1530	3	47	57	58	141	141	0.0921569
LIN28B	HAUS4_ENST00000553420.1	HAUS4_ENST00000553420.1	exact	chr14	22951492	22952683	1192	1	128	128	128	128	128	0.107383
LIN28B	IFITM3_ENST00000679433.1	IFITM3_ENST00000679433.1	exact	chr11	320565	321650	1086	4	27.5	21.5	54	110	110	0.101289
LIN28B	HEXB_ENST00000509579.1	HEXB_ENST00000509579.1	exact	chr5	74719989	74721288	1300	3	41.6667	49	56	125	125	0.0961538
LIN28B	AP1G2_ENST00000557162.1	AP1G2_ENST00000557162.1	exact	chr14	23563252	23564631	1380	1	78	78	78	78	78	0.0565217
LIN28B	HNRNPA1_ENST00000679101.1	HNRNPA1_ENST00000679101.1	exact	chr12	54280726	54281941	1216	1	16	16	16	16	16	0.0131579
LIN28B	ALDOA_ENST00000565355.1	ALDOA_ENST00000565355.1	exact	chr16	30069578	30070417	840	1	15	15	15	15	15	0.0178571
LIN28B	AIF1_ENST00000376059.8	AIF1_ENST00000376059.8	exact	chr6	31615234	31617015	1782	1	84	84	84	84	84	0.047138
LIN28B	ERGIC3_ENST00000451605.1	ERGIC3_ENST00000451605.1	exact	chr20	35556095	35557633	1539	2	42	42	42	84	84	0.0545809
LIN28B	ICAM3_ENST00000592945.1	ICAM3_ENST00000592945.1	exact	chr19	10333778	10334723	946	2	48.5	48.5	49	97	97	0.102537
LIN28B	HNRNPA1_ENST00000678919.1	HNRNPA1_ENST00000678919.1	exact	chr12	54280780	54282300	1521	1	16	16	16	16	16	0.0105194
LIN28B	CD63_ENST00000552067.5	CD63_ENST00000552067.5	exact	chr12	55725448	55727128	1681	3	51	52	66	153	153	0.0910173
LIN28B	HNRNPA1_ENST00000677645.1	HNRNPA1_ENST00000677645.1	exact	chr12	54282394	54283234	841	7	11.8571	8	31	83	83	0.098692
LIN28B	RPS20_ENST00000518875.5	RPS20_ENST00000518875.5	exact	chr8	56073316	56074498	1183	1	46	46	46	46	46	0.0388842
LIN28B	HES6_ENST00000409002.7	HES6_ENST00000409002.7	exact	chr2	238238276	238239971	1696	1	86	86	86	86	86	0.0507075
LIN28B	HBE1_ENST00000396895.3	HBE1_ENST00000396895.3	exact	chr11	5268345	5269945	1601	2	31	31	45	62	62	0.0387258
LIN28B	IFITM2_ENST00000681900.1	IFITM2_ENST00000681900.1	exact	chr11	307187	308438	1252	1	97	97	97	97	97	0.077476
LIN28B	HSPA8_ENST00000524590.5	HSPA8_ENST00000524590.5	exact	chr11	123060593	123062032	1440	2	26.5	26.5	33	53	53	0.0368056
LIN28B	UBC_ENST00000541272.1	UBC_ENST00000541272.1	exact	chr12	124913035	124914074	1040	3	20.3333	20	29	61	61	0.0586538
LIN28B	EIF4A1_ENST00000577929.1	EIF4A1_ENST00000577929.1	exact	chr17	7573844	7575216	1373	5	13.4	12	20	67	67	0.0487983
LIN28B	ALDOC_ENST00000578590.1	ALDOC_ENST00000578590.1	exact	chr17	28574964	28576424	1461	2	34.5	34.5	46	69	69	0.0472279
LIN28B	HDGFL2_ENST00000619255.1	HDGFL2_ENST00000619255.1	exact	chr19	4499629	4501578	1950	3	22.6667	13	50	68	68	0.0348718
LIN28B	ATXN7L3_ENST00000590169.5	ATXN7L3_ENST00000590169.5	exact	chr17	44196941	44198511	1571	1	45	45	45	45	45	0.0286442
LIN28B	EMC6_ENST00000248378.6	EMC6_ENST00000248378.6	exact	chr17	3668812	3669665	854	1	54	54	54	54	54	0.0632319
LIN28B	NR1H2_ENST00000597157.1	NR1H2_ENST00000597157.1	exact	chr19	50377434	50378733	1300	1	63	63	63	63	63	0.0484615
LIN28B	H2AC13_ENST00000358739.5	H2AC13_ENST00000358739.5	exact	chr6	27808173	27808667	495	1	49	49	49	49	49	0.0989899
LIN28B	ALDOC_ENST00000460201.6	ALDOC_ENST00000460201.6	exact	chr17	28574696	28575914	1219	3	39	46	48	117	117	0.0959803
LIN28B	RPS20_ENST00000524349.5	RPS20_ENST00000524349.5	exact	chr8	56073042	56074506	1465	1	46	46	46	46	46	0.0313993
LIN28B	ICAM3_ENST00000592439.1	ICAM3_ENST00000592439.1	exact	chr19	10333975	10335773	1799	1	48	48	48	48	48	0.0266815
LIN28B	DNTTIP2_ENST00000528680.1	DNTTIP2_ENST00000528680.1	exact	chr1	93877473	93879164	1692	1	59	59	59	59	59	0.03487
LIN28B	FLNA_ENST00000415241.1	FLNA_ENST00000415241.1	exact	chrX	154352553	154353598	1046	1	17	17	17	17	17	0.0162524
LIN28B	RPL15_ENST00000354811.5	RPL15_ENST00000354811.5	exact	chr3	23917705	23919551	1847	3	14	16	17	42	42	0.0227396
LIN28B	FEN1_ENST00000535307.1	FEN1_ENST00000535307.1	exact	chr11	61795940	61797232	1293	2	71	71	73	142	142	0.109822
LIN28B	SLC25A39_ENST00000593166.1	SLC25A39_ENST00000593166.1	exact	chr17	44319820	44321524	1705	1	99	99	99	99	99	0.0580645
LIN28B	IFITM2_ENST00000680344.1	IFITM2_ENST00000680344.1	exact	chr11	308136	309395	1260	1	97	97	97	97	97	0.0769841
LIN28B	EMC6_ENST00000397133.2	EMC6_ENST00000397133.2	exact	chr17	3668822	3669668	847	1	54	54	54	54	54	0.0637544
LIN28B	NCBP2AS2_ENST00000602845.2	NCBP2AS2_ENST00000602845.2	exact	chr3	196942674	196943543	870	1	82	82	82	82	82	0.0942529
LIN28B	HES6_ENST00000409160.7	HES6_ENST00000409160.7	exact	chr2	238238270	238240038	1769	1	86	86	86	86	86	0.048615
LIN28B	CHCHD1_ENST00000372833.6	CHCHD1_ENST00000372833.6	exact	chr10	73782048	73783652	1605	4	31.25	30.5	46	125	125	0.0778816
LIN28B	CUTA_ENST00000488034.6	CUTA_ENST00000488034.6	exact	chr6	33416442	33418107	1666	1	60	60	60	60	60	0.0360144
LIN28B	UBA52_ENST00000596272.5	UBA52_ENST00000596272.5	exact	chr19	18573355	18575241	1887	3	16.6667	7	40	50	50	0.0264971
LIN28B	EIF4A1_ENST00000581770.5	EIF4A1_ENST00000581770.5	exact	chr17	7573316	7575165	1850	5	13.4	12	20	67	67	0.0362162
LIN28B	HNRNPA1_ENST00000679026.1	HNRNPA1_ENST00000679026.1	exact	chr12	54283812	54284669	858	3	25.3333	24	47	76	76	0.0885781
LIN28B	MCM3AP_ENST00000426537.1	MCM3AP_ENST00000426537.1	exact	chr21	46285005	46286184	1180	1	70	70	70	70	70	0.059322
LIN28B	MAGEF1_ENST00000317897.5	MAGEF1_ENST00000317897.5	exact	chr3	184710364	184712064	1701	3	61.3333	55	86	184	184	0.108172
LIN28B	CUTA_ENST00000482684.5	CUTA_ENST00000482684.5	exact	chr6	33416550	33418107	1558	1	60	60	60	60	60	0.0385109
LIN28B	RPL13_ENST00000467736.5	RPL13_ENST00000467736.5	exact	chr16	89560711	89561710	1000	4	14.75	12.5	31	59	59	0.059
LIN28B	RPS29_ENST00000554075.2	RPS29_ENST00000554075.2	exact	chr14	49585298	49586376	1079	2	29.5	29.5	30	59	59	0.0546803
LIN28B	IFITM3_ENST00000679441.1	IFITM3_ENST00000679441.1	exact	chr11	320565	321728	1164	4	27.5	21.5	54	110	110	0.0945017
LIN28B	UBB_ENST00000614404.1	UBB_ENST00000614404.1	exact	chr17	16381465	16382742	1278	1	57	57	57	57	57	0.0446009
LIN28B	EIF4G1_ENST00000676206.1	EIF4G1_ENST00000676206.1	exact	chr3	184319689	184320722	1034	1	56	56	56	56	56	0.0541586
LIN28B	HMGB2_ENST00000506267.1	HMGB2_ENST00000506267.1	exact	chr4	173332889	173334249	1361	6	22.5	24.5	36	135	135	0.0991918
LIN28B	ATP6V0B_ENST00000461670.5	ATP6V0B_ENST00000461670.5	exact	chr1	43974960	43976625	1666	1	20	20	20	20	20	0.0120048
LIN28B	HNRNPA1_ENST00000678347.1	HNRNPA1_ENST00000678347.1	exact	chr12	54282573	54283234	662	3	17.6667	20	31	53	53	0.0800604
LIN28B	RPL36_ENST00000394580.2	RPL36_ENST00000394580.2	exact	chr19	5690316	5691667	1352	3	37.3333	28	67	112	112	0.0828402
LIN28B	CNOT1_ENST00000566240.1	CNOT1_ENST00000566240.1	exact	chr16	58542230	58543802	1573	2	23	23	33	46	46	0.0292435
LIN28B	KRT19_ENST00000593096.1	KRT19_ENST00000593096.1	exact	chr17	41523875	41525445	1571	2	41	41	69	82	82	0.0521961
LIN28B	HES6_ENST00000272937.10	HES6_ENST00000272937.10	exact	chr2	238238267	238240038	1772	1	86	86	86	86	86	0.0485327
LIN28B	POLR1D_ENST00000302979.5	POLR1D_ENST00000302979.5	exact	chr13	27621892	27623449	1558	1	52	52	52	52	52	0.0333761
LIN28B	CUTA_ENST00000374500.10	CUTA_ENST00000374500.10	exact	chr6	33416442	33418317	1876	1	60	60	60	60	60	0.0319829
LIN28B	SCAND1_ENST00000305978.7	SCAND1_ENST00000305978.7	exact	chr20	35953624	35954502	879	1	71	71	71	71	71	0.0807736
LIN28B	SCAND1_ENST00000615116.1	SCAND1_ENST00000615116.1	exact	chr20	35953617	35955359	1743	1	71	71	71	71	71	0.0407344
LIN28B	MCM4_ENST00000648554.1	MCM4_ENST00000648554.1	exact	chr8	47969941	47971463	1523	1	57	57	57	57	57	0.0374261
LIN28B	TMEM203_ENST00000343666.6	TMEM203_ENST00000343666.6	exact	chr9	137204082	137205648	1567	1	95	95	95	95	95	0.0606254
LIN28B	IFITM2_ENST00000680619.1	IFITM2_ENST00000680619.1	exact	chr11	308193	309165	973	1	97	97	97	97	97	0.0996917
LIN28B	INTS3_ENST00000624515.1	INTS3_ENST00000624515.1	exact	chr1	153773034	153774808	1775	1	108	108	108	108	108	0.0608451
LIN28B	TRMT2A_ENST00000444845.5	TRMT2A_ENST00000444845.5	exact	chr22	20112301	20113507	1207	2	63.5	63.5	64	127	127	0.10522
LIN28B	UBB_ENST00000302182.8	UBB_ENST00000302182.8	exact	chr17	16381091	16382740	1650	1	57	57	57	57	57	0.0345455
LIN28B	HMGCR_ENST00000511986.1	HMGCR_ENST00000511986.1	exact	chr5	75358690	75360481	1792	2	84.5	84.5	87	169	169	0.094308
LIN28B	RPS27_ENST00000651669.1	RPS27_ENST00000651669.1	exact	chr1	153990762	153992155	1394	3	18.6667	26	27	56	56	0.0401722
LIN28B	HNRNPA1_ENST00000678690.1	HNRNPA1_ENST00000678690.1	exact	chr12	54280780	54281941	1162	1	16	16	16	16	16	0.0137694
LIN28B	IFITM3_ENST00000399808.5	IFITM3_ENST00000399808.5	exact	chr11	319676	320860	1185	4	27.5	21.5	54	110	110	0.092827
LIN28B	IFITM2_ENST00000616316.3	IFITM2_ENST00000616316.3	exact	chr11	307816	309395	1580	1	97	97	97	97	97	0.0613924
LIN28B	PIH1D1_ENST00000598175.5	PIH1D1_ENST00000598175.5	exact	chr19	49446299	49448010	1712	5	46	43	75	230	230	0.134346
LIN28B	ALDOC_ENST00000435638.5	ALDOC_ENST00000435638.5	exact	chr17	28574788	28576398	1611	3	39	46	48	117	117	0.0726257
LIN28B	CFL1_ENST00000534784.1	CFL1_ENST00000534784.1	exact	chr11	65855957	65857543	1587	2	69	69	78	138	138	0.0869565
LIN28B	RPS16_ENST00000602153.5	RPS16_ENST00000602153.5	exact	chr19	39433223	39433761	539	2	5	5	7	10	10	0.0185529
LIN28B	HNRNPA1_ENST00000551702.5	HNRNPA1_ENST00000551702.5	exact	chr12	54280763	54282486	1724	5	9.2	8	16	46	46	0.0266821
LIN28B	HNRNPK_ENST00000481820.6	HNRNPK_ENST00000481820.6	exact	chr9	83969496	83971294	1799	2	37	37	58	74	74	0.041134
LIN28B	PNCK_ENST00000434652.5	PNCK_ENST00000434652.5	exact	chrX	153672142	153673361	1220	2	21.5	21.5	22	43	43	0.0352459
LIN28B	H2AX_ENST00000375167.1	H2AX_ENST00000375167.1	exact	chr11	119093879	119095449	1571	2	68.5	68.5	72	137	137	0.0872056
LIN28B	MYL12A_ENST00000578562.6	MYL12A_ENST00000578562.6	exact	chr18	3252218	3254050	1833	2	46	46	64	92	92	0.0501909
LIN28B	ERGIC3_ENST00000442139.5	ERGIC3_ENST00000442139.5	exact	chr20	35556043	35557455	1413	2	42	42	42	84	84	0.059448
LIN28B	SEPTIN5_ENST00000413258.1	SEPTIN5_ENST00000413258.1	exact	chr22	19720188	19720874	687	2	28	28	30	56	56	0.0815138
LIN28B	HNRNPA1_ENST00000676472.1	HNRNPA1_ENST00000676472.1	exact	chr12	54283079	54283967	889	3	25.3333	24	47	76	76	0.0854893
LIN28B	FKBP4_ENST00000539181.1	FKBP4_ENST00000539181.1	exact	chr12	2801178	2801803	626	1	53	53	53	53	53	0.0846645
LIN28B	GBA2_ENST00000378088.1	GBA2_ENST00000378088.1	exact	chr9	35736867	35738635	1769	1	50	50	50	50	50	0.0282646
LIN28B	TRMT2A_ENST00000444256.1	TRMT2A_ENST00000444256.1	exact	chr22	20112568	20113808	1241	1	63	63	63	63	63	0.0507655
LIN28B	PSENEN_ENST00000591949.1	PSENEN_ENST00000591949.1	exact	chr19	35745600	35746993	1394	1	93	93	93	93	93	0.0667145
LIN28B	TAF7_ENST00000624761.2	TAF7_ENST00000624761.2	exact	chr5	141318995	141320781	1787	1	83	83	83	83	83	0.0464466
LIN28B	HNRNPA1_ENST00000678876.1	HNRNPA1_ENST00000678876.1	exact	chr12	54282573	54283967	1395	6	21.5	22	47	129	129	0.0924731
LIN28B	UQCRQ_ENST00000378667.1	UQCRQ_ENST00000378667.1	exact	chr5	132866630	132867687	1058	2	55.5	55.5	64	111	111	0.104915
LIN28B	TARDBP_ENST00000621573.1	TARDBP_ENST00000621573.1	exact	chr1	11022548	11024273	1726	6	28.8333	28.5	44	173	173	0.100232
LIN28B	KRT8_ENST00000547176.3	KRT8_ENST00000547176.3	exact	chr12	52899996	52901947	1952	3	23	19	43	69	69	0.0353484
LIN28B	CUTA_ENST00000488478.5	CUTA_ENST00000488478.5	exact	chr6	33416550	33418086	1537	1	60	60	60	60	60	0.0390371
LIN28B	FOXK2_ENST00000575578.1	FOXK2_ENST00000575578.1	exact	chr17	82586130	82587562	1433	1	55	55	55	55	55	0.038381
LIN28B	CUTA_ENST00000374496.3	CUTA_ENST00000374496.3	exact	chr6	33416619	33418070	1452	1	60	60	60	60	60	0.0413223
LIN28B	IFITM2_ENST00000681833.1	IFITM2_ENST00000681833.1	exact	chr11	308193	309395	1203	1	97	97	97	97	97	0.0806318
LIN28B	IFITM3_ENST00000680023.1	IFITM3_ENST00000680023.1	exact	chr11	320565	321166	602	4	27.5	21.5	54	110	110	0.182724
LIN28B	SNRNP27_ENST00000487029.1	SNRNP27_ENST00000487029.1	exact	chr2	69904254	69905575	1322	1	99	99	99	99	99	0.0748865
LIN28B	MRFAP1_ENST00000507420.1	MRFAP1_ENST00000507420.1	exact	chr4	6640686	6641791	1106	1	90	90	90	90	90	0.0813743
LIN28B	CDK2AP2_ENST00000531506.1	CDK2AP2_ENST00000531506.1	exact	chr11	67507053	67508091	1039	1	67	67	67	67	67	0.0644851
LIN28B	PSRC1_ENST00000418914.2	PSRC1_ENST00000418914.2	exact	chr1	109281155	109283122	1968	2	26.5	26.5	36	53	53	0.0269309
LIN28B	CUTA_ENST00000374484.8	CUTA_ENST00000374484.8	exact	chr6	33416550	33418142	1593	1	60	60	60	60	60	0.0376648
LIN28B	IFITM2_ENST00000680197.1	IFITM2_ENST00000680197.1	exact	chr11	308133	309377	1245	1	97	97	97	97	97	0.0779116
LIN28B	HSPA8_ENST00000534567.5	HSPA8_ENST00000534567.5	exact	chr11	123060129	123061483	1355	2	26.5	26.5	33	53	53	0.0391144
LIN28B	ECH1_ENST00000597205.1	ECH1_ENST00000597205.1	exact	chr19	38831078	38831775	698	1	63	63	63	63	63	0.0902579
LIN28B	EIF4G1_ENST00000457456.5	EIF4G1_ENST00000457456.5	exact	chr3	184320461	184322027	1567	1	56	56	56	56	56	0.0357371
LIN28B	TMEM256_ENST00000576017.1	TMEM256_ENST00000576017.1	exact	chr17	7402983	7404039	1057	1	58	58	58	58	58	0.0548723
LIN28B	RPS23_ENST00000511844.1	RPS23_ENST00000511844.1	exact	chr5	82277359	82278355	997	5	17.4	20	30	87	87	0.0872618
LIN28B	MYL6_ENST00000549392.5	MYL6_ENST00000549392.5	exact	chr12	56158382	56160320	1939	3	74	74	77	222	222	0.114492
LIN28B	CUTA_ENST00000607266.5	CUTA_ENST00000607266.5	exact	chr6	33416550	33417931	1382	1	60	60	60	60	60	0.0434153
LIN28B	PIH1D1_ENST00000597577.5	PIH1D1_ENST00000597577.5	exact	chr19	49446299	49448041	1743	5	46	43	75	230	230	0.131956
LIN28B	C12orf57_ENST00000540506.2	C12orf57_ENST00000540506.2	exact	chr12	6944122	6945996	1875	4	24.25	20	47	97	97	0.0517333
LIN28B	PHB2_ENST00000545555.2	PHB2_ENST00000545555.2	exact	chr12	6966424	6967962	1539	3	22.6667	27	28	68	68	0.0441845
LIN28B	LAMTOR1_ENST00000544594.5	LAMTOR1_ENST00000544594.5	exact	chr11	72097292	72099258	1967	1	120	120	120	120	120	0.0610066
LIN28B	HNRNPA1_ENST00000677518.1	HNRNPA1_ENST00000677518.1	exact	chr12	54283812	54283967	156	3	25.3333	24	47	76	76	0.487179
LIN28B	MRPL41_ENST00000371443.6	MRPL41_ENST00000371443.6	exact	chr9	137551879	137552555	677	2	84	84	113	168	168	0.248154
LIN28B	UQCRQ_ENST00000378665.1	UQCRQ_ENST00000378665.1	exact	chr5	132866646	132867683	1038	2	55.5	55.5	64	111	111	0.106936
LIN28B	SEPTIN5_ENST00000395109.6	SEPTIN5_ENST00000395109.6	exact	chr22	19719435	19720833	1399	2	28	28	30	56	56	0.0400286
LIN28B	PFN1_ENST00000574872.1	PFN1_ENST00000574872.1	exact	chr17	4945667	4947469	1803	2	22.5	22.5	30	45	45	0.0249584
LIN28B	EIF4A1_ENST00000582050.1	EIF4A1_ENST00000582050.1	exact	chr17	7577635	7578630	996	4	24.25	20	53	97	97	0.0973896
LIN28B	UBA52_ENST00000594527.1	UBA52_ENST00000594527.1	exact	chr19	18573376	18575241	1866	3	16.6667	7	40	50	50	0.0267953
LIN28B	ANKRD9_ENST00000559651.1	ANKRD9_ENST00000559651.1	exact	chr14	102506842	102508817	1976	1	77	77	77	77	77	0.0389676
LIN28B	IFITM3_ENST00000679382.1	IFITM3_ENST00000679382.1	exact	chr11	319676	320841	1166	4	27.5	21.5	54	110	110	0.0943396
LIN28B	RPL38_ENST00000528433.2	RPL38_ENST00000528433.2	exact	chr17	74203704	74204190	487	1	4	4	4	4	4	0.00821355
LIN28B	MAF1_ENST00000527058.1	MAF1_ENST00000527058.1	exact	chr8	144105083	144106881	1799	2	21	21	22	42	42	0.0233463
LIN28B	CD63_ENST00000548898.5	CD63_ENST00000548898.5	exact	chr12	55725323	55727108	1786	3	51	52	66	153	153	0.0856663
LIN28B	H2AC11_ENST00000359193.4	H2AC11_ENST00000359193.4	exact	chr6	27133043	27133535	493	2	36	36	63	72	72	0.146045
LIN28B	CFL1_ENST00000530413.1	CFL1_ENST00000530413.1	exact	chr11	65855418	65856473	1056	2	69	69	78	138	138	0.130682
LIN28B	MDK_ENST00000533952.5	MDK_ENST00000533952.5	exact	chr11	46381207	46382736	1530	1	67	67	67	67	67	0.0437908
LIN28B	EIF4G1_ENST00000428387.5	EIF4G1_ENST00000428387.5	exact	chr3	184320297	184321603	1307	1	56	56	56	56	56	0.0428462
LIN28B	RPL27A_ENST00000530913.1	RPL27A_ENST00000530913.1	exact	chr11	8684259	8685848	1590	6	23.6667	15.5	57	142	142	0.0893082
LIN28B	DHPS_ENST00000593423.5	DHPS_ENST00000593423.5	exact	chr19	12679657	12681211	1555	1	67	67	67	67	67	0.0430868
LIN28B	RPS20_ENST00000519606.5	RPS20_ENST00000519606.5	exact	chr8	56073075	56074506	1432	1	46	46	46	46	46	0.0321229
LIN28B	ACTB_ENST00000417101.2	ACTB_ENST00000417101.2	exact	chr7	5529235	5529982	748	2	23	23	29	46	46	0.0614973
LIN28B	AIF1_ENST00000376049.4	AIF1_ENST00000376049.4	exact	chr6	31615991	31617021	1031	1	84	84	84	84	84	0.0814743
LIN28B	SLC6A8_ENST00000442457.1	SLC6A8_ENST00000442457.1	exact	chrX	153693267	153694420	1154	2	29	29	34	58	58	0.05026
LIN28B	HMGB2_ENST00000438704.6	HMGB2_ENST00000438704.6	exact	chr4	173331701	173333672	1972	6	22.5	24.5	36	135	135	0.0684584
LIN28B	HNRNPA1_ENST00000677636.1	HNRNPA1_ENST00000677636.1	exact	chr12	54282394	54283967	1574	10	15.9	10	47	159	159	0.101017
LIN28B	YDJC_ENST00000415762.6	YDJC_ENST00000415762.6	exact	chr22	21628089	21630064	1976	2	52	52	66	104	104	0.0526316
LIN28B	SPAG5_ENST00000582076.1	SPAG5_ENST00000582076.1	exact	chr17	28577580	28579406	1827	2	28.5	28.5	45	57	57	0.0311987
LIN28B	ALDH1A2_ENST00000558384.1	ALDH1A2_ENST00000558384.1	exact	chr15	57953425	57955269	1845	2	62.5	62.5	76	125	125	0.0677507
LIN28B	HNRNPA1_ENST00000677291.1	HNRNPA1_ENST00000677291.1	exact	chr12	54282394	54282874	481	7	11.8571	8	31	83	83	0.172557
LIN28B	EEF1D_ENST00000529576.5	EEF1D_ENST00000529576.5	exact	chr8	143579728	143580637	910	1	57	57	57	57	57	0.0626374
LIN28B	H2AC15_ENST00000618958.2	H2AC15_ENST00000618958.2	exact	chr6	27837880	27838375	496	1	31	31	31	31	31	0.0625
LIN28B	MRPL43_ENST00000370236.5	MRPL43_ENST00000370236.5	exact	chr10	100986274	100987483	1210	2	51.5	51.5	60	103	103	0.085124
LIN28B	EIF3D_ENST00000478547.1	EIF3D_ENST00000478547.1	exact	chr22	36510856	36511641	786	1	69	69	69	69	69	0.0877863
LIN28B	IFITM3_ENST00000531688.2	IFITM3_ENST00000531688.2	exact	chr11	319679	320841	1163	4	27.5	21.5	54	110	110	0.094583
LIN28B	MRPL43_ENST00000370234.4	MRPL43_ENST00000370234.4	exact	chr10	100986280	100987483	1204	2	51.5	51.5	60	103	103	0.0855482
LIN28B	CUTA_ENST00000494751.5	CUTA_ENST00000494751.5	exact	chr6	33416550	33418058	1509	1	60	60	60	60	60	0.0397614
LIN28B	PSENEN_ENST00000222266.2	PSENEN_ENST00000222266.2	exact	chr19	35745619	35747004	1386	1	93	93	93	93	93	0.0670996
LIN28B	AIF1_ENST00000337917.11	AIF1_ENST00000337917.11	exact	chr6	31615227	31617021	1795	1	84	84	84	84	84	0.0467967
LIN28B	NIP7_ENST00000569637.6	NIP7_ENST00000569637.6	exact	chr16	69339568	69340887	1320	1	57	57	57	57	57	0.0431818
LIN28B	UBB_ENST00000395837.1	UBB_ENST00000395837.1	exact	chr17	16381341	16382740	1400	1	57	57	57	57	57	0.0407143
LIN28B	MRPL43_ENST00000477279.1	MRPL43_ENST00000477279.1	exact	chr10	100986276	100987515	1240	2	51.5	51.5	60	103	103	0.0830645
LIN28B	RPS20_ENST00000520627.1	RPS20_ENST00000520627.1	exact	chr8	56073054	56074510	1457	1	46	46	46	46	46	0.0315717
LIN28B	RPS11_ENST00000596873.1	RPS11_ENST00000596873.1	exact	chr19	49496432	49498251	1820	4	21.25	18	44	85	85	0.0467033
LIN28B	HNRNPA1_ENST00000679079.1	HNRNPA1_ENST00000679079.1	exact	chr12	54283079	54284669	1591	3	25.3333	24	47	76	76	0.0477687
LIN28B	RPL36_ENST00000579446.1	RPL36_ENST00000579446.1	exact	chr19	5690306	5691653	1348	3	37.3333	28	67	112	112	0.0830861
LIN28B	VAT1_ENST00000587147.1	VAT1_ENST00000587147.1	exact	chr17	43016067	43018045	1979	1	59	59	59	59	59	0.029813
LIN28B	RPS21_ENST00000450116.6	RPS21_ENST00000450116.6	exact	chr20	62387318	62388519	1202	3	25	20	36	75	75	0.062396
LIN28B	CFL1_ENST00000524553.5	CFL1_ENST00000524553.5	exact	chr11	65855054	65856964	1911	2	69	69	78	138	138	0.0722135
LIN28B	AURKAIP1_ENST00000321751.9	AURKAIP1_ENST00000321751.9	exact	chr1	1373732	1375169	1438	2	70	70	78	140	140	0.0973574
LIN28B	H3-3B_ENST00000591890.5	H3-3B_ENST00000591890.5	exact	chr17	75778325	75779759	1435	3	38	31	58	114	114	0.0794425
LIN28B	SSNA1_ENST00000464553.2	SSNA1_ENST00000464553.2	exact	chr9	137188706	137190370	1665	1	52	52	52	52	52	0.0312312
LIN28B	HNRNPA1_ENST00000677224.1	HNRNPA1_ENST00000677224.1	exact	chr12	54282800	54283967	1168	4	26.75	27.5	47	107	107	0.0916096
LIN28B	H1-4_ENST00000304218.6	H1-4_ENST00000304218.6	exact	chr6	26156329	26157115	787	2	23.5	23.5	38	47	47	0.0597205
LIN28B	SELENOH_ENST00000388857.8	SELENOH_ENST00000388857.8	exact	chr11	57741572	57742657	1086	1	91	91	91	91	91	0.0837937
LIN28B	FKBP4_ENST00000538622.1	FKBP4_ENST00000538622.1	exact	chr12	2796681	2797871	1191	1	79	79	79	79	79	0.0663308
LIN28B	HSPA8_ENST00000532182.5	HSPA8_ENST00000532182.5	exact	chr11	123060165	123062022	1858	2	26.5	26.5	33	53	53	0.0285253
LIN28B	SELENOH_ENST00000528798.1	SELENOH_ENST00000528798.1	exact	chr11	57741682	57743038	1357	1	91	91	91	91	91	0.0670597
LIN28B	HNRNPA1_ENST00000678970.1	HNRNPA1_ENST00000678970.1	exact	chr12	54283079	54284317	1239	3	25.3333	24	47	76	76	0.0613398
LIN28B	IFITM3_ENST00000526811.4	IFITM3_ENST00000526811.4	exact	chr11	319773	321340	1568	4	27.5	21.5	54	110	110	0.0701531
LIN28B	SERP1_ENST00000491660.1	SERP1_ENST00000491660.1	exact	chr3	150545397	150546499	1103	1	74	74	74	74	74	0.0670898
LIN28B	MIF_ENST00000215754.8	MIF_ENST00000215754.8	exact	chr22	23894383	23895223	841	1	38	38	38	38	38	0.0451843
LIN28B	RPL36_ENST00000347512.8	RPL36_ENST00000347512.8	exact	chr19	5690295	5691875	1581	3	37.3333	28	67	112	112	0.0708412
LIN28B	C12orf57_ENST00000544681.1	C12orf57_ENST00000544681.1	exact	chr12	6943817	6945098	1282	1	27	27	27	27	27	0.0210608
LIN28B	MGAT4B_ENST00000520969.5	MGAT4B_ENST00000520969.5	exact	chr5	179797671	179799636	1966	1	66	66	66	66	66	0.0335707
LIN28B	C12orf57_ENST00000229281.6	C12orf57_ENST00000229281.6	exact	chr12	6944022	6946002	1981	4	24.25	20	47	97	97	0.0489652
LIN28B	ATP6V0B_ENST00000498208.1	ATP6V0B_ENST00000498208.1	exact	chr1	43975100	43976379	1280	1	20	20	20	20	20	0.015625
LIN28B	CHCHD1_ENST00000372837.3	CHCHD1_ENST00000372837.3	exact	chr10	73782047	73783371	1325	4	31.25	30.5	46	125	125	0.0943396
LIN28B	YDJC_ENST00000398873.4	YDJC_ENST00000398873.4	exact	chr22	21628167	21630035	1869	2	52	52	66	104	104	0.0556447
LIN28B	CKB_ENST00000553610.5	CKB_ENST00000553610.5	exact	chr14	103519862	103521342	1481	1	62	62	62	62	62	0.0418636
LIN28B	DAP3_ENST00000491777.2	DAP3_ENST00000491777.2	exact	chr1	155737012	155739010	1999	1	64	64	64	64	64	0.032016
LIN28B	EIF4G1_ENST00000427607.5	EIF4G1_ENST00000427607.5	exact	chr3	184320446	184321661	1216	1	56	56	56	56	56	0.0460526
LIN28B	RPS21_ENST00000370562.1	RPS21_ENST00000370562.1	exact	chr20	62387297	62388520	1224	3	25	20	36	75	75	0.0612745
LIN28B	VPS39_ENST00000564994.5	VPS39_ENST00000564994.5	exact	chr15	42160431	42162052	1622	2	49.5	49.5	51	99	99	0.0610358
LIN28B	FBXO22_ENST00000564220.1	FBXO22_ENST00000564220.1	exact	chr15	75932800	75933826	1027	1	83	83	83	83	83	0.0808179
LIN28B	PRMT5_ENST00000557443.5	PRMT5_ENST00000557443.5	exact	chr14	22920529	22922240	1712	1	74	74	74	74	74	0.0432243
LIN28B	KARS1_ENST00000566772.1	KARS1_ENST00000566772.1	exact	chr16	75635324	75636073	750	1	91	91	91	91	91	0.121333
LIN28B	FAHD1_ENST00000427358.4	FAHD1_ENST00000427358.4	exact	chr16	1826941	1828914	1974	2	23.5	23.5	39	47	47	0.0238095
LIN28B	AURKAIP1_ENST00000338370.7	AURKAIP1_ENST00000338370.7	exact	chr1	1373730	1375157	1428	2	70	70	78	140	140	0.0980392
LIN28B	PIH1D1_ENST00000594845.5	PIH1D1_ENST00000594845.5	exact	chr19	49446299	49448062	1764	5	46	43	75	230	230	0.130385
LIN28B	RNF40_ENST00000602784.1	RNF40_ENST00000602784.1	exact	chr16	30774070	30775188	1119	1	118	118	118	118	118	0.105451
LIN28B	PSMC5_ENST00000584880.5	PSMC5_ENST00000584880.5	exact	chr17	63830386	63831553	1168	1	88	88	88	88	88	0.0753425
LIN28B	RPS21_ENST00000343986.9	RPS21_ENST00000343986.9	exact	chr20	62387103	62388520	1418	3	25	20	36	75	75	0.0528914
LIN28B	NDUFV1_ENST00000528314.1	NDUFV1_ENST00000528314.1	exact	chr11	67608226	67609586	1361	1	78	78	78	78	78	0.0573108
LIN28B	HNRNPM_ENST00000598999.1	HNRNPM_ENST00000598999.1	exact	chr19	8486158	8487184	1027	2	48.5	48.5	83	97	97	0.0944499
LIN28B	AURKAIP1_ENST00000338338.10	AURKAIP1_ENST00000338338.10	exact	chr1	1373736	1375207	1472	2	70	70	78	140	140	0.0951087
LIN28B	MDK_ENST00000441869.5	MDK_ENST00000441869.5	exact	chr11	46380937	46382364	1428	1	67	67	67	67	67	0.0469188
LIN28B	TMEM256_ENST00000302422.4	TMEM256_ENST00000302422.4	exact	chr17	7402975	7404097	1123	1	58	58	58	58	58	0.0516474
LIN28B	RPS27_ENST00000643794.1	RPS27_ENST00000643794.1	exact	chr1	153990763	153992150	1388	3	18.6667	26	27	56	56	0.0403458
LIN28B	ECH1_ENST00000601094.5	ECH1_ENST00000601094.5	exact	chr19	38831078	38831659	582	1	63	63	63	63	63	0.108247
LIN28B	COMTD1_ENST00000469299.1	COMTD1_ENST00000469299.1	exact	chr10	75233984	75235925	1942	1	54	54	54	54	54	0.0278064
LIN28B	ATP5ME_ENST00000304312.5	ATP5ME_ENST00000304312.5	exact	chr4	672436	674276	1841	1	54	54	54	54	54	0.0293319
LIN28B	CDK2AP2_ENST00000531178.1	CDK2AP2_ENST00000531178.1	exact	chr11	67506620	67508158	1539	1	67	67	67	67	67	0.0435348
LIN28B	HNRNPA1_ENST00000676842.1	HNRNPA1_ENST00000676842.1	exact	chr12	54281795	54282486	692	5	9.2	8	16	46	46	0.066474
LIN28B	TNPO2_ENST00000589149.5	TNPO2_ENST00000589149.5	exact	chr19	12701054	12702845	1792	1	55	55	55	55	55	0.030692
LIN28B	SLC6A8_ENST00000413787.1	SLC6A8_ENST00000413787.1	exact	chrX	153693054	153694576	1523	3	21.3333	24	34	64	64	0.0420223
LIN28B	HNRNPA1_ENST00000548688.5	HNRNPA1_ENST00000548688.5	exact	chr12	54281006	54282626	1621	7	9.71429	8	20	68	68	0.0419494
LIN28B	HSPA8_ENST00000530391.1	HSPA8_ENST00000530391.1	exact	chr11	123060607	123061833	1227	2	26.5	26.5	33	53	53	0.0431948
LIN28B	AURKAIP1_ENST00000378853.3	AURKAIP1_ENST00000378853.3	exact	chr1	1373737	1375173	1437	2	70	70	78	140	140	0.0974252
LIN28B	PSENEN_ENST00000587708.7	PSENEN_ENST00000587708.7	exact	chr19	35745651	35747519	1869	1	93	93	93	93	93	0.0497592
LIN28B	H4C2_ENST00000377745.5	H4C2_ENST00000377745.5	exact	chr6	26026896	26027283	388	1	47	47	47	47	47	0.121134
LIN28B	STUB1_ENST00000564370.5	STUB1_ENST00000564370.5	exact	chr16	681037	682496	1460	1	93	93	93	93	93	0.0636986
LIN28B	MINDY1_ENST00000497067.1	MINDY1_ENST00000497067.1	exact	chr1	150997361	150998170	810	1	73	73	73	73	73	0.0901235
LIN28B	RNF44_ENST00000506378.1	RNF44_ENST00000506378.1	exact	chr5	176528939	176530645	1707	1	47	47	47	47	47	0.0275337
LIN28B	SYMPK_ENST00000601600.1	SYMPK_ENST00000601600.1	exact	chr19	45854195	45855205	1011	1	55	55	55	55	55	0.0544016
LIN28B	GTPBP1_ENST00000487538.1	GTPBP1_ENST00000487538.1	exact	chr22	38734324	38736175	1852	3	32	32	47	96	96	0.0518359
LIN28B	YDJC_ENST00000292778.11	YDJC_ENST00000292778.11	exact	chr22	21628089	21630022	1934	2	52	52	66	104	104	0.0537746
LIN28B	BAZ2A_ENST00000547453.1	BAZ2A_ENST00000547453.1	exact	chr12	56600744	56601627	884	1	86	86	86	86	86	0.0972851
LIN28B	IDH3B_ENST00000466494.6	IDH3B_ENST00000466494.6	exact	chr20	2658395	2660308	1914	1	78	78	78	78	78	0.0407524
LIN28B	HBG1_ENST00000330597.5	HBG1_ENST00000330597.5	exact	chr11	5248269	5249857	1589	1	75	75	75	75	75	0.0471995
LIN28B	MEA1_ENST00000643776.1	MEA1_ENST00000643776.1	exact	chr6	43012082	43013983	1902	3	42.6667	36	71	128	128	0.0672976
LIN28B	IFITM2_ENST00000533141.1	IFITM2_ENST00000533141.1	exact	chr11	307631	309230	1600	1	97	97	97	97	97	0.060625
LIN28B	FTL_ENST00000331825.11	FTL_ENST00000331825.11	exact	chr19	48965309	48966879	1571	1	21	21	21	21	21	0.0133673
LIN28B	POLR1D_ENST00000399696.3	POLR1D_ENST00000399696.3	exact	chr13	27621954	27623452	1499	1	52	52	52	52	52	0.0346898
LIN28B	TRMT112_ENST00000544844.6	TRMT112_ENST00000544844.6	exact	chr11	64316460	64317559	1100	3	50	52	58	150	150	0.136364
LIN28B	SREBF1_ENST00000577897.2	SREBF1_ENST00000577897.2	exact	chr17	17819121	17820510	1390	1	78	78	78	78	78	0.0561151
LIN28B	FLNA_ENST00000444578.1	FLNA_ENST00000444578.1	exact	chrX	154351581	154353169	1589	2	20.5	20.5	24	41	41	0.0258024
LIN28B	STUB1_ENST00000567173.5	STUB1_ENST00000567173.5	exact	chr16	680424	682193	1770	1	93	93	93	93	93	0.0525424
LIN28B	IFITM2_ENST00000399817.9	IFITM2_ENST00000399817.9	exact	chr11	308106	309397	1292	1	97	97	97	97	97	0.0750774
LIN28B	RPL17_ENST00000615479.4	RPL17_ENST00000615479.4	exact	chr18	49490476	49492305	1830	2	35.5	35.5	37	71	71	0.0387978
LIN28B	H2AC6_ENST00000377791.4	H2AC6_ENST00000377791.4	exact	chr6	26124172	26124690	519	1	26	26	26	26	26	0.0500963
LIN28B	H3-3B_ENST00000592643.5	H3-3B_ENST00000592643.5	exact	chr17	75778250	75779758	1509	6	29.1667	28	58	175	175	0.115971
LIN28B	PKN1_ENST00000592960.1	PKN1_ENST00000592960.1	exact	chr19	14470782	14471862	1081	1	41	41	41	41	41	0.0379278
LIN28B	TRMT112_ENST00000308774.6	TRMT112_ENST00000308774.6	exact	chr11	64316695	64317558	864	3	50	52	58	150	150	0.173611
LIN28B	H2AC20_ENST00000331380.4	H2AC20_ENST00000331380.4	exact	chr1	149886918	149887411	494	1	58	58	58	58	58	0.117409
LIN28B	CD63_ENST00000548160.5	CD63_ENST00000548160.5	exact	chr12	55725470	55727059	1590	2	59	59	66	118	118	0.0742138
LIN28B	UBB_ENST00000535788.1	UBB_ENST00000535788.1	exact	chr17	16381091	16382739	1649	1	57	57	57	57	57	0.0345664
LIN28B	HNRNPA1_ENST00000677191.1	HNRNPA1_ENST00000677191.1	exact	chr12	54282800	54284317	1518	4	26.75	27.5	47	107	107	0.0704875
LIN28B	PCBP1_ENST00000303577.7	PCBP1_ENST00000303577.7	exact	chr2	70087477	70089203	1727	1	48	48	48	48	48	0.0277939
LIN28B	PSME1_ENST00000558112.1	PSME1_ENST00000558112.1	exact	chr14	24137520	24138959	1440	1	19	19	19	19	19	0.0131944
LIN28B	HOOK2_ENST00000588052.5	HOOK2_ENST00000588052.5	exact	chr19	12771395	12773253	1859	1	71	71	71	71	71	0.0381926
LIN28B	TMEM209_ENST00000471077.2	TMEM209_ENST00000471077.2	exact	chr7	130203815	130205382	1568	1	94	94	94	94	94	0.059949
LIN28B	CUTA_ENST00000440279.7	CUTA_ENST00000440279.7	exact	chr6	33416552	33417921	1370	1	60	60	60	60	60	0.0437956
LIN28B	UBB_ENST00000395839.5	UBB_ENST00000395839.5	exact	chr17	16381290	16382740	1451	1	57	57	57	57	57	0.0392833
LIN28B	SDHAF1_ENST00000378887.4	SDHAF1_ENST00000378887.4	exact	chr19	35995188	35996312	1125	1	81	81	81	81	81	0.072
LIN28B	PRMT5_ENST00000553502.5	PRMT5_ENST00000553502.5	exact	chr14	22924162	22925046	885	2	56	56	60	112	112	0.126554
LIN28B	CDK4_ENST00000552388.1	CDK4_ENST00000552388.1	exact	chr12	57750934	57752322	1389	1	60	60	60	60	60	0.0431965
LIN28B	FEM1B_ENST00000566008.1	FEM1B_ENST00000566008.1	exact	chr15	68290212	68291311	1100	1	85	85	85	85	85	0.0772727
LIN28B	SSNA1_ENST00000322310.10	SSNA1_ENST00000322310.10	exact	chr9	137188676	137190366	1691	1	52	52	52	52	52	0.030751
LIN28B	RPL13_ENST00000472354.1	RPL13_ENST00000472354.1	exact	chr16	89562370	89563438	1069	2	34	34	40	68	68	0.0636109
LIN28B	RPS21_ENST00000370592.2	RPS21_ENST00000370592.2	exact	chr20	62387325	62388115	791	1	20	20	20	20	20	0.0252845
LIN28B	IFITM2_ENST00000681276.1	IFITM2_ENST00000681276.1	exact	chr11	307599	308438	840	1	97	97	97	97	97	0.115476
LIN28B	VCP_ENST00000681125.1	VCP_ENST00000681125.1	exact	chr9	35061015	35062350	1336	1	38	38	38	38	38	0.0284431
LIN28B	HMGCR_ENST00000509085.5	HMGCR_ENST00000509085.5	exact	chr5	75358682	75360482	1801	2	84.5	84.5	87	169	169	0.0938368
RPS6	DDX41_ENST00000629036.2	DDX41_ENST00000629036.2	exact	chr5	177515305	177516945	1641	1	64	64	64	64	64	0.0390006
RPS6	H1-2_ENST00000343677.4	H1-2_ENST00000343677.4	exact	chr6	26055740	26056470	731	1	42	42	42	42	42	0.0574555
RPS6	DYNLL1_ENST00000548214.1	DYNLL1_ENST00000548214.1	exact	chr12	120496082	120496896	815	1	98	98	98	98	98	0.120245
RPS6	RPL13_ENST00000467736.5	RPL13_ENST00000467736.5	exact	chr16	89560711	89561710	1000	2	23	23	41	46	46	0.046
RPS6	DYNLL1_ENST00000550845.5	DYNLL1_ENST00000550845.5	exact	chr12	120496113	120497673	1561	1	98	98	98	98	98	0.0627803
RPS6	DDX41_ENST00000625286.1	DDX41_ENST00000625286.1	exact	chr5	177516505	177516945	441	1	64	64	64	64	64	0.145125
RPS6	ATF4_ENST00000674835.2	ATF4_ENST00000674835.2	exact	chr22	39520604	39522602	1999	1	116	116	116	116	116	0.058029
RPS6	SEPTIN5_ENST00000413258.1	SEPTIN5_ENST00000413258.1	exact	chr22	19720188	19720874	687	1	39	39	39	39	39	0.0567686
RPS6	SEPTIN5_ENST00000395109.6	SEPTIN5_ENST00000395109.6	exact	chr22	19719435	19720833	1399	1	39	39	39	39	39	0.0278771
RPS6	ACTB_ENST00000417101.2	ACTB_ENST00000417101.2	exact	chr7	5529235	5529982	748	2	43.5	43.5	83	87	87	0.11631
RPS6	ISYNA1_ENST00000581672.5	ISYNA1_ENST00000581672.5	exact	chr19	18434821	18435902	1082	1	54	54	54	54	54	0.0499076
RPS6	RPS11_ENST00000596873.1	RPS11_ENST00000596873.1	exact	chr19	49496432	49498251	1820	1	7	7	7	7	7	0.00384615
RPS6	SRSF2_ENST00000583836.1	SRSF2_ENST00000583836.1	exact	chr17	76736380	76737331	952	1	57	57	57	57	57	0.0598739
RPS6	CFL1_ENST00000524553.5	CFL1_ENST00000524553.5	exact	chr11	65855054	65856964	1911	1	86	86	86	86	86	0.0450026
RPS6	DYNLL1_ENST00000550178.1	DYNLL1_ENST00000550178.1	exact	chr12	120496101	120496681	581	1	98	98	98	98	98	0.168675
RPS6	ATF4_ENST00000680748.1	ATF4_ENST00000680748.1	exact	chr22	39520589	39521953	1365	1	116	116	116	116	116	0.0849817
RPS6	MAN2A2_ENST00000559132.3	MAN2A2_ENST00000559132.3	exact	chr15	90905379	90906858	1480	1	14	14	14	14	14	0.00945946
RPS6	ATP5ME_ENST00000304312.5	ATP5ME_ENST00000304312.5	exact	chr4	672436	674276	1841	2	52	52	58	104	104	0.056491
RPS6	HSPA8_ENST00000524552.5	HSPA8_ENST00000524552.5	exact	chr11	123057779	123059448	1670	12	16.1667	10.5	65	194	194	0.116168
RPS6	H2BC5_ENST00000377777.6	H2BC5_ENST00000377777.6	exact	chr6	26158122	26158607	486	1	101	101	101	101	101	0.207819
RPS6	PCBP1_ENST00000303577.7	PCBP1_ENST00000303577.7	exact	chr2	70087477	70089203	1727	1	67	67	67	67	67	0.0387956
RPS6	HSPA8_ENST00000526686.1	HSPA8_ENST00000526686.1	exact	chr11	123057879	123059097	1219	7	19.2857	9	65	135	135	0.110747
RPS6	FASN_ENST00000580382.1	FASN_ENST00000580382.1	exact	chr17	82079168	82080742	1575	1	24	24	24	24	24	0.0152381
RPS6	SRSF2_ENST00000358156.6	SRSF2_ENST00000358156.6	exact	chr17	76736405	76737331	927	1	57	57	57	57	57	0.0614887
RPS6	RPL37_ENST00000508493.1	RPL37_ENST00000508493.1	exact	chr5	40833879	40835212	1334	3	15.3333	12	27	46	46	0.0344828
RPS6	DDX41_ENST00000509576.5	DDX41_ENST00000509576.5	exact	chr5	177514981	177516950	1970	1	64	64	64	64	64	0.0324873
RPS6	DDX41_ENST00000510171.3	DDX41_ENST00000510171.3	exact	chr5	177515772	177516961	1190	1	64	64	64	64	64	0.0537815
METAP2	VIM_ENST00000497849.1	VIM_ENST00000497849.1	exact	chr10	17228869	17229750	882	4	56.5	45	100	226	226	0.256236
METAP2	NOP53_ENST00000594182.1	NOP53_ENST00000594182.1	exact	chr19	47755474	47757057	1584	1	58	58	58	58	58	0.0366162
METAP2	ATXN2L_ENST00000564162.1	ATXN2L_ENST00000564162.1	exact	chr16	28835669	28837237	1569	2	16.5	16.5	27	33	33	0.0210325
METAP2	USF2_ENST00000598058.1	USF2_ENST00000598058.1	exact	chr19	35269115	35270097	983	1	74	74	74	74	74	0.0752798
METAP2	IFITM1_ENST00000408968.4	IFITM1_ENST00000408968.4	exact	chr11	314040	315272	1233	1	81	81	81	81	81	0.0656934
METAP2	ISYNA1_ENST00000581800.5	ISYNA1_ENST00000581800.5	exact	chr19	18436844	18438162	1319	2	38	38	61	76	76	0.0576194
METAP2	DNM2_ENST00000589106.1	DNM2_ENST00000589106.1	exact	chr19	10829112	10830534	1423	1	95	95	95	95	95	0.0667604
METAP2	EDC4_ENST00000577105.1	EDC4_ENST00000577105.1	exact	chr16	67882449	67884322	1874	2	53	53	64	106	106	0.0565635
METAP2	VAT1_ENST00000589709.1	VAT1_ENST00000589709.1	exact	chr17	43017842	43019555	1714	1	16	16	16	16	16	0.00933489
METAP2	CDK2AP2_ENST00000301488.8	CDK2AP2_ENST00000301488.8	exact	chr11	67506497	67508162	1666	1	102	102	102	102	102	0.0612245
METAP2	ATP6V0C_ENST00000564973.1	ATP6V0C_ENST00000564973.1	exact	chr16	2518999	2520218	1220	2	64	64	80	128	128	0.104918
METAP2	PTMA_ENST00000440384.1	PTMA_ENST00000440384.1	exact	chr2	231710491	231711383	893	1	37	37	37	37	37	0.0414334
METAP2	UBA52_ENST00000597451.5	UBA52_ENST00000597451.5	exact	chr19	18573265	18575241	1977	9	23.1111	18	77	208	208	0.10521
METAP2	ISYNA1_ENST00000583534.1	ISYNA1_ENST00000583534.1	exact	chr19	18436847	18438162	1316	2	38	38	61	76	76	0.0577508
METAP2	COX8A_ENST00000314133.4	COX8A_ENST00000314133.4	exact	chr11	63974620	63976543	1924	1	53	53	53	53	53	0.0275468
METAP2	SBF1_ENST00000692076.1	SBF1_ENST00000692076.1	exact	chr22	50465763	50467690	1928	1	42	42	42	42	42	0.0217842
METAP2	FLNA_ENST00000438732.2	FLNA_ENST00000438732.2	exact	chrX	154353296	154354889	1594	12	19.4167	15	62	233	233	0.146173
METAP2	IFITM1_ENST00000681938.1	IFITM1_ENST00000681938.1	exact	chr11	314040	315271	1232	1	81	81	81	81	81	0.0657468
METAP2	PPDPF_ENST00000370177.1	PPDPF_ENST00000370177.1	exact	chr20	63520775	63521938	1164	8	28.125	24	48	225	225	0.193299
METAP2	IFITM1_ENST00000528780.5	IFITM1_ENST00000528780.5	exact	chr11	313506	315272	1767	1	81	81	81	81	81	0.0458404
METAP2	H2AX_ENST00000530167.2	H2AX_ENST00000530167.2	exact	chr11	119093874	119095465	1592	5	34	33	48	170	170	0.106784
METAP2	BAG6_ENST00000422948.5	BAG6_ENST00000422948.5	exact	chr6	31639028	31640937	1910	1	39	39	39	39	39	0.0204188
METAP2	RPL36_ENST00000582463.5	RPL36_ENST00000582463.5	exact	chr19	5690295	5690931	637	5	16.8	16	31	84	84	0.131868
METAP2	YIPF2_ENST00000589971.1	YIPF2_ENST00000589971.1	exact	chr19	10922835	10924147	1313	1	55	55	55	55	55	0.0418888
METAP2	H2BC15_ENST00000612898.2	H2BC15_ENST00000612898.2	exact	chr6	27838569	27839110	542	1	77	77	77	77	77	0.142066
METAP2	NDUFV1_ENST00000527355.5	NDUFV1_ENST00000527355.5	exact	chr11	67611006	67612535	1530	2	60.5	60.5	86	121	121	0.079085
METAP2	GNB2_ENST00000412215.5	GNB2_ENST00000412215.5	exact	chr7	100676121	100677777	1657	1	28	28	28	28	28	0.016898
METAP2	SBF1_ENST00000689095.1	SBF1_ENST00000689095.1	exact	chr22	50465763	50466482	720	1	42	42	42	42	42	0.0583333
METAP2	HBG2_ENST00000444587.1	HBG2_ENST00000444587.1	exact	chr11	5253389	5254741	1353	2	59	59	63	118	118	0.0872136
METAP2	PPP1R14B_ENST00000392210.6	PPP1R14B_ENST00000392210.6	exact	chr11	64244480	64246193	1714	1	29	29	29	29	29	0.0169195
METAP2	H1-2_ENST00000343677.4	H1-2_ENST00000343677.4	exact	chr6	26055740	26056470	731	1	47	47	47	47	47	0.0642955
METAP2	ALDOA_ENST00000565355.1	ALDOA_ENST00000565355.1	exact	chr16	30069578	30070417	840	20	25.3	20	56	506	506	0.602381
METAP2	ERGIC3_ENST00000451605.1	ERGIC3_ENST00000451605.1	exact	chr20	35556095	35557633	1539	3	45.3333	48	54	136	136	0.0883691
METAP2	HBG2_ENST00000336906.6	HBG2_ENST00000336906.6	exact	chr11	5253188	5254781	1594	2	59	59	63	118	118	0.0740276
METAP2	QARS1_ENST00000635494.1	QARS1_ENST00000635494.1	exact	chr3	49103345	49104759	1415	2	28	28	29	56	56	0.039576
METAP2	TPI1_ENST00000495834.1	TPI1_ENST00000495834.1	exact	chr12	6868469	6869770	1302	2	27.5	27.5	40	55	55	0.0422427
METAP2	CPSF1_ENST00000531727.5	CPSF1_ENST00000531727.5	exact	chr8	144393229	144394441	1213	1	61	61	61	61	61	0.0502885
METAP2	INSIG1_ENST00000425172.1	INSIG1_ENST00000425172.1	exact	chr7	155297829	155298655	827	3	83	87	93	249	249	0.301088
METAP2	HNRNPA1_ENST00000677645.1	HNRNPA1_ENST00000677645.1	exact	chr12	54282394	54283234	841	1	8	8	8	8	8	0.00951249
METAP2	TPI1_ENST00000493987.5	TPI1_ENST00000493987.5	exact	chr12	6868141	6870090	1950	2	27.5	27.5	40	55	55	0.0282051
METAP2	SBF1_ENST00000686421.1	SBF1_ENST00000686421.1	exact	chr22	50465763	50467443	1681	1	42	42	42	42	42	0.0249851
METAP2	QARS1_ENST00000634432.1	QARS1_ENST00000634432.1	exact	chr3	49099240	49100421	1182	1	71	71	71	71	71	0.0600677
METAP2	UBC_ENST00000541272.1	UBC_ENST00000541272.1	exact	chr12	124913035	124914074	1040	4	25.25	27.5	37	101	101	0.0971154
METAP2	RPS28_ENST00000600659.3	RPS28_ENST00000600659.3	exact	chr19	8321496	8323340	1845	2	55	55	57	110	110	0.0596206
METAP2	RPLP0_ENST00000551914.1	RPLP0_ENST00000551914.1	exact	chr12	120198947	120200820	1874	8	27.375	22	56	219	219	0.116862
METAP2	SBF1_ENST00000687878.1	SBF1_ENST00000687878.1	exact	chr22	50465961	50467443	1483	1	42	42	42	42	42	0.028321
METAP2	COPS6_ENST00000426712.1	COPS6_ENST00000426712.1	exact	chr7	100090428	100091907	1480	1	60	60	60	60	60	0.0405405
METAP2	FLNA_ENST00000415241.1	FLNA_ENST00000415241.1	exact	chrX	154352553	154353598	1046	4	29.75	27	44	119	119	0.113767
METAP2	RPL15_ENST00000354811.5	RPL15_ENST00000354811.5	exact	chr3	23917705	23919551	1847	1	102	102	102	102	102	0.0552247
METAP2	SLC25A39_ENST00000593166.1	SLC25A39_ENST00000593166.1	exact	chr17	44319820	44321524	1705	2	53.5	53.5	54	107	107	0.0627566
METAP2	IFITM2_ENST00000680344.1	IFITM2_ENST00000680344.1	exact	chr11	308136	309395	1260	1	66	66	66	66	66	0.052381
METAP2	CKB_ENST00000557530.1	CKB_ENST00000557530.1	exact	chr14	103521827	103522833	1007	1	52	52	52	52	52	0.0516385
METAP2	HDLBP_ENST00000442730.1	HDLBP_ENST00000442730.1	exact	chr2	241229462	241230824	1363	2	47.5	47.5	60	95	95	0.0696992
METAP2	RPL29_ENST00000481629.1	RPL29_ENST00000481629.1	exact	chr3	51994297	51995881	1585	2	23	23	23	46	46	0.0290221
METAP2	TUBA1B_ENST00000549870.5	TUBA1B_ENST00000549870.5	exact	chr12	49129268	49130113	846	1	105	105	105	105	105	0.124113
METAP2	VAT1_ENST00000592388.1	VAT1_ENST00000592388.1	exact	chr17	43014607	43016313	1707	4	52.25	51	75	209	209	0.122437
METAP2	RPS2_ENST00000563194.1	RPS2_ENST00000563194.1	exact	chr16	1963212	1964841	1630	10	13.3	14.5	31	133	133	0.0815951
METAP2	UBC_ENST00000540700.1	UBC_ENST00000540700.1	exact	chr12	124913370	124914591	1222	2	30.5	30.5	37	61	61	0.0499182
METAP2	RPLP0_ENST00000552292.5	RPLP0_ENST00000552292.5	exact	chr12	120196702	120197808	1107	6	28.5	30.5	59	171	171	0.154472
METAP2	UBA52_ENST00000596272.5	UBA52_ENST00000596272.5	exact	chr19	18573355	18575241	1887	9	23.1111	18	77	208	208	0.110228
METAP2	CPSF1_ENST00000532935.5	CPSF1_ENST00000532935.5	exact	chr8	144393883	144394761	879	1	37	37	37	37	37	0.0420933
METAP2	RPL13_ENST00000467736.5	RPL13_ENST00000467736.5	exact	chr16	89560711	89561710	1000	13	23.0769	19	72	300	300	0.3
METAP2	UBB_ENST00000614404.1	UBB_ENST00000614404.1	exact	chr17	16381465	16382742	1278	1	57	57	57	57	57	0.0446009
METAP2	MLST8_ENST00000563179.5	MLST8_ENST00000563179.5	exact	chr16	2204596	2206381	1786	1	91	91	91	91	91	0.0509518
METAP2	RPL36_ENST00000394580.2	RPL36_ENST00000394580.2	exact	chr19	5690316	5691667	1352	9	26.6667	22	61	240	240	0.177515
METAP2	EDC4_ENST00000573985.5	EDC4_ENST00000573985.5	exact	chr16	67882487	67884165	1679	2	53	53	64	106	106	0.0631328
METAP2	JUND_ENST00000600972.1	JUND_ENST00000600972.1	exact	chr19	18280019	18280929	911	1	8	8	8	8	8	0.00878156
METAP2	SPN_ENST00000436527.5	SPN_ENST00000436527.5	exact	chr16	29663219	29664793	1575	1	160	160	160	160	160	0.101587
METAP2	CKB_ENST00000553878.5	CKB_ENST00000553878.5	exact	chr14	103521263	103522696	1434	1	52	52	52	52	52	0.0362622
METAP2	RPS2_ENST00000526586.6	RPS2_ENST00000526586.6	exact	chr16	1962061	1963256	1196	19	18	13	49	342	342	0.285953
METAP2	MAZ_ENST00000567444.5	MAZ_ENST00000567444.5	exact	chr16	29807536	29808847	1312	1	51	51	51	51	51	0.038872
METAP2	PRKCSH_ENST00000591946.5	PRKCSH_ENST00000591946.5	exact	chr19	11435401	11436495	1095	2	74	74	83	148	148	0.13516
METAP2	GFUS_ENST00000524719.1	GFUS_ENST00000524719.1	exact	chr8	143612618	143613607	990	2	79	79	96	158	158	0.159596
METAP2	SBF1_ENST00000685239.1	SBF1_ENST00000685239.1	exact	chr22	50464329	50465328	1000	1	44	44	44	44	44	0.044
METAP2	UBB_ENST00000302182.8	UBB_ENST00000302182.8	exact	chr17	16381091	16382740	1650	1	57	57	57	57	57	0.0345455
METAP2	PABPC1_ENST00000521067.1	PABPC1_ENST00000521067.1	exact	chr8	100721401	100722809	1409	6	29.3333	33	48	176	176	0.124911
METAP2	UBA52_ENST00000599256.5	UBA52_ENST00000599256.5	exact	chr19	18571879	18573748	1870	3	20	20	32	60	60	0.0320856
METAP2	PABPC1_ENST00000519363.1	PABPC1_ENST00000519363.1	exact	chr8	100721469	100722087	619	2	46.5	46.5	48	93	93	0.150242
METAP2	UBL4A_ENST00000369653.8	UBL4A_ENST00000369653.8	exact	chrX	154485193	154486615	1423	1	49	49	49	49	49	0.0344343
METAP2	TMEM147_ENST00000593027.6	TMEM147_ENST00000593027.6	exact	chr19	35545600	35547523	1924	3	55.6667	64	69	167	167	0.0867983
METAP2	MLST8_ENST00000562851.5	MLST8_ENST00000562851.5	exact	chr16	2205454	2207250	1797	2	60.5	60.5	91	121	121	0.0673344
METAP2	UBXN6_ENST00000590466.2	UBXN6_ENST00000590466.2	exact	chr19	4445091	4446620	1530	4	89.5	85	128	358	358	0.233987
METAP2	IFITM2_ENST00000616316.3	IFITM2_ENST00000616316.3	exact	chr11	307816	309395	1580	1	66	66	66	66	66	0.0417722
METAP2	RPS16_ENST00000602153.5	RPS16_ENST00000602153.5	exact	chr19	39433223	39433761	539	7	31.4286	23	82	220	220	0.408163
METAP2	H2BC13_ENST00000377401.4	H2BC13_ENST00000377401.4	exact	chr6	27807479	27807929	451	1	95	95	95	95	95	0.210643
METAP2	H2AX_ENST00000375167.1	H2AX_ENST00000375167.1	exact	chr11	119093879	119095449	1571	5	34	33	48	170	170	0.108211
METAP2	ERGIC3_ENST00000442139.5	ERGIC3_ENST00000442139.5	exact	chr20	35556043	35557455	1413	3	53.6667	48	79	161	161	0.113942
METAP2	TMEM158_ENST00000503771.2	TMEM158_ENST00000503771.2	exact	chr3	45224466	45226287	1822	4	61	42.5	136	244	244	0.133919
METAP2	UBC_ENST00000535859.1	UBC_ENST00000535859.1	exact	chr12	124913404	124914304	901	2	30.5	30.5	37	61	61	0.0677026
METAP2	IFITM1_ENST00000328221.5	IFITM1_ENST00000328221.5	exact	chr11	313527	315240	1714	1	81	81	81	81	81	0.0472579
METAP2	VAT1_ENST00000589828.1	VAT1_ENST00000589828.1	exact	chr17	43018122	43019027	906	1	16	16	16	16	16	0.01766
METAP2	MLST8_ENST00000567623.6	MLST8_ENST00000567623.6	exact	chr16	2205454	2207326	1873	2	60.5	60.5	91	121	121	0.0646022
METAP2	FBXW5_ENST00000443788.1	FBXW5_ENST00000443788.1	exact	chr9	136942907	136944534	1628	1	35	35	35	35	35	0.0214988
METAP2	FOXK2_ENST00000575578.1	FOXK2_ENST00000575578.1	exact	chr17	82586130	82587562	1433	1	118	118	118	118	118	0.0823447
METAP2	UBC_ENST00000535131.1	UBC_ENST00000535131.1	exact	chr12	124913323	124914079	757	2	30.5	30.5	37	61	61	0.0805812
METAP2	GP1BB_ENST00000366425.4	GP1BB_ENST00000366425.4	exact	chr22	19723539	19724771	1233	1	79	79	79	79	79	0.0640714
METAP2	COPS6_ENST00000419210.1	COPS6_ENST00000419210.1	exact	chr7	100088975	100089627	653	1	42	42	42	42	42	0.0643185
METAP2	ATXN2L_ENST00000566007.5	ATXN2L_ENST00000566007.5	exact	chr16	28835595	28836929	1335	1	6	6	6	6	6	0.00449438
METAP2	RPLP0_ENST00000550423.5	RPLP0_ENST00000550423.5	exact	chr12	120198943	120200852	1910	8	27.375	22	56	219	219	0.11466
METAP2	IFITM2_ENST00000681833.1	IFITM2_ENST00000681833.1	exact	chr11	308193	309395	1203	1	66	66	66	66	66	0.0548628
METAP2	IFITM2_ENST00000527146.1	IFITM2_ENST00000527146.1	exact	chr11	308320	309392	1073	1	66	66	66	66	66	0.0615098
METAP2	STOML2_ENST00000488050.1	STOML2_ENST00000488050.1	exact	chr9	35099896	35101493	1598	1	93	93	93	93	93	0.0581977
METAP2	CAPN1_ENST00000527699.5	CAPN1_ENST00000527699.5	exact	chr11	65182435	65183592	1158	1	71	71	71	71	71	0.0613126
METAP2	H2BC17_ENST00000616182.2	H2BC17_ENST00000616182.2	exact	chr6	27893425	27893891	467	2	66.5	66.5	81	133	133	0.284797
METAP2	OSBP2_ENST00000433183.2	OSBP2_ENST00000433183.2	exact	chr22	30893463	30894463	1001	1	58	58	58	58	58	0.0579421
METAP2	MPST_ENST00000628507.1	MPST_ENST00000628507.1	exact	chr22	37024193	37025081	889	3	59.3333	63	67	178	178	0.200225
METAP2	CAPN1_ENST00000533909.5	CAPN1_ENST00000533909.5	exact	chr11	65182453	65183581	1129	1	71	71	71	71	71	0.0628875
METAP2	WDTC1_ENST00000472249.2	WDTC1_ENST00000472249.2	exact	chr1	27305014	27306890	1877	1	51	51	51	51	51	0.027171
METAP2	USF2_ENST00000602164.5	USF2_ENST00000602164.5	exact	chr19	35269108	35270517	1410	1	74	74	74	74	74	0.0524823
METAP2	IFITM2_ENST00000680197.1	IFITM2_ENST00000680197.1	exact	chr11	308133	309377	1245	1	66	66	66	66	66	0.053012
METAP2	ARHGDIA_ENST00000580685.5	ARHGDIA_ENST00000580685.5	exact	chr17	81868366	81870006	1641	1	45	45	45	45	45	0.0274223
METAP2	C12orf57_ENST00000540506.2	C12orf57_ENST00000540506.2	exact	chr12	6944122	6945996	1875	1	52	52	52	52	52	0.0277333
METAP2	PNKP_ENST00000636840.1	PNKP_ENST00000636840.1	exact	chr19	49860099	49861666	1568	1	78	78	78	78	78	0.0497449
METAP2	EMD_ENST00000428228.5	EMD_ENST00000428228.5	exact	chrX	154379361	154381283	1923	2	27	27	46	54	54	0.0280811
METAP2	ACTB_ENST00000464611.1	ACTB_ENST00000464611.1	exact	chr7	5527151	5528098	948	1	61	61	61	61	61	0.064346
METAP2	SEPTIN5_ENST00000395109.6	SEPTIN5_ENST00000395109.6	exact	chr22	19719435	19720833	1399	1	37	37	37	37	37	0.0264475
METAP2	PTOV1_ENST00000597730.1	PTOV1_ENST00000597730.1	exact	chr19	49860139	49860742	604	1	78	78	78	78	78	0.129139
METAP2	UBA52_ENST00000594527.1	UBA52_ENST00000594527.1	exact	chr19	18573376	18575241	1866	9	23.1111	18	77	208	208	0.111468
METAP2	H2AW_ENST00000689584.1	H2AW_ENST00000689584.1	exact	chr1	228457364	228457873	510	1	83	83	83	83	83	0.162745
METAP2	H2AC11_ENST00000359193.4	H2AC11_ENST00000359193.4	exact	chr6	27133043	27133535	493	1	67	67	67	67	67	0.135903
METAP2	RPS3A_ENST00000503002.5	RPS3A_ENST00000503002.5	exact	chr4	151099631	151101114	1484	1	12	12	12	12	12	0.00808625
METAP2	CAPN1_ENST00000531068.5	CAPN1_ENST00000531068.5	exact	chr11	65182435	65183503	1069	1	71	71	71	71	71	0.0664172
METAP2	MAN2A2_ENST00000558171.1	MAN2A2_ENST00000558171.1	exact	chr15	90910155	90912144	1990	1	49	49	49	49	49	0.0246231
METAP2	RPL27A_ENST00000530913.1	RPL27A_ENST00000530913.1	exact	chr11	8684259	8685848	1590	1	26	26	26	26	26	0.0163522
METAP2	ACTB_ENST00000417101.2	ACTB_ENST00000417101.2	exact	chr7	5529235	5529982	748	4	30.75	27	51	123	123	0.164439
METAP2	POP7_ENST00000457480.1	POP7_ENST00000457480.1	exact	chr7	100706336	100707242	907	2	80.5	80.5	93	161	161	0.177508
METAP2	SLC6A8_ENST00000442457.1	SLC6A8_ENST00000442457.1	exact	chrX	153693267	153694420	1154	8	28	27	47	224	224	0.194107
METAP2	ISYNA1_ENST00000581672.5	ISYNA1_ENST00000581672.5	exact	chr19	18434821	18435902	1082	2	28	28	38	56	56	0.051756
METAP2	HNRNPA1_ENST00000677636.1	HNRNPA1_ENST00000677636.1	exact	chr12	54282394	54283967	1574	1	8	8	8	8	8	0.00508259
METAP2	DPP7_ENST00000470766.5	DPP7_ENST00000470766.5	exact	chr9	137110546	137112215	1670	2	27.5	27.5	43	55	55	0.0329341
METAP2	TMEM147_ENST00000392204.6	TMEM147_ENST00000392204.6	exact	chr19	35545630	35547526	1897	3	55.6667	64	69	167	167	0.0880337
METAP2	ALDH1A2_ENST00000558384.1	ALDH1A2_ENST00000558384.1	exact	chr15	57953425	57955269	1845	1	104	104	104	104	104	0.0563686
METAP2	HNRNPA1_ENST00000677291.1	HNRNPA1_ENST00000677291.1	exact	chr12	54282394	54282874	481	1	8	8	8	8	8	0.016632
METAP2	SBF1_ENST00000686717.1	SBF1_ENST00000686717.1	exact	chr22	50465215	50466482	1268	1	42	42	42	42	42	0.033123
METAP2	EEF1D_ENST00000529576.5	EEF1D_ENST00000529576.5	exact	chr8	143579728	143580637	910	2	66	66	88	132	132	0.145055
METAP2	NAT14_ENST00000588985.1	NAT14_ENST00000588985.1	exact	chr19	55486422	55487568	1147	1	52	52	52	52	52	0.0453357
METAP2	SLC6A8_ENST00000457723.1	SLC6A8_ENST00000457723.1	exact	chrX	153693462	153694164	703	1	39	39	39	39	39	0.0554765
METAP2	UBB_ENST00000395837.1	UBB_ENST00000395837.1	exact	chr17	16381341	16382740	1400	1	57	57	57	57	57	0.0407143
METAP2	EDC4_ENST00000575033.1	EDC4_ENST00000575033.1	exact	chr16	67882780	67884123	1344	2	53	53	64	106	106	0.078869
METAP2	SF3B5_ENST00000367569.4	SF3B5_ENST00000367569.4	exact	chr6	144094884	144095573	690	1	86	86	86	86	86	0.124638
METAP2	RACK1_ENST00000509148.1	RACK1_ENST00000509148.1	exact	chr5	181236929	181238195	1267	6	36.1667	38	51	217	217	0.171271
METAP2	RPL36_ENST00000579446.1	RPL36_ENST00000579446.1	exact	chr19	5690306	5691653	1348	9	26.6667	22	61	240	240	0.178042
METAP2	H2AC8_ENST00000303910.4	H2AC8_ENST00000303910.4	exact	chr6	26216975	26217483	509	1	58	58	58	58	58	0.113949
METAP2	JUND_ENST00000252818.5	JUND_ENST00000252818.5	exact	chr19	18279694	18281622	1929	3	28	33	43	84	84	0.0435459
METAP2	TRAF4_ENST00000478021.1	TRAF4_ENST00000478021.1	exact	chr17	28744018	28745518	1501	1	46	46	46	46	46	0.0306462
METAP2	CFL1_ENST00000524553.5	CFL1_ENST00000524553.5	exact	chr11	65855054	65856964	1911	1	43	43	43	43	43	0.0225013
METAP2	SERPINH1_ENST00000526638.1	SERPINH1_ENST00000526638.1	exact	chr11	75571914	75572783	870	1	54	54	54	54	54	0.062069
METAP2	IFITM2_ENST00000681211.1	IFITM2_ENST00000681211.1	exact	chr11	309013	309395	383	1	66	66	66	66	66	0.172324
METAP2	UBC_ENST00000546271.1	UBC_ENST00000546271.1	exact	chr12	124913362	124914443	1082	2	30.5	30.5	37	61	61	0.0563771
METAP2	GSTP1_ENST00000495996.1	GSTP1_ENST00000495996.1	exact	chr11	67586104	67586439	336	3	35.6667	30	57	107	107	0.318452
METAP2	EMD_ENST00000684082.1	EMD_ENST00000684082.1	exact	chrX	154379485	154381273	1789	2	27	27	46	54	54	0.0301845
METAP2	ERGIC3_ENST00000411577.5	ERGIC3_ENST00000411577.5	exact	chr20	35542116	35543909	1794	2	73.5	73.5	78	147	147	0.0819398
METAP2	MIF_ENST00000215754.8	MIF_ENST00000215754.8	exact	chr22	23894383	23895223	841	1	124	124	124	124	124	0.147444
METAP2	RPL36_ENST00000347512.8	RPL36_ENST00000347512.8	exact	chr19	5690295	5691875	1581	9	26.6667	22	61	240	240	0.151803
METAP2	C12orf57_ENST00000544681.1	C12orf57_ENST00000544681.1	exact	chr12	6943817	6945098	1282	1	52	52	52	52	52	0.0405616
METAP2	TPI1_ENST00000462761.5	TPI1_ENST00000462761.5	exact	chr12	6868197	6869295	1099	2	27.5	27.5	40	55	55	0.0500455
METAP2	MLST8_ENST00000562479.5	MLST8_ENST00000562479.5	exact	chr16	2205456	2207253	1798	2	60.5	60.5	91	121	121	0.067297
METAP2	GRINA_ENST00000527194.5	GRINA_ENST00000527194.5	exact	chr8	143991747	143993094	1348	1	47	47	47	47	47	0.0348665
METAP2	C12orf57_ENST00000229281.6	C12orf57_ENST00000229281.6	exact	chr12	6944022	6946002	1981	1	52	52	52	52	52	0.0262494
METAP2	NADK_ENST00000498806.1	NADK_ENST00000498806.1	exact	chr1	1752975	1754383	1409	1	97	97	97	97	97	0.0688432
METAP2	UBC_ENST00000541645.1	UBC_ENST00000541645.1	exact	chr12	124913306	124914119	814	3	30.6667	31	37	92	92	0.113022
METAP2	KARS1_ENST00000566772.1	KARS1_ENST00000566772.1	exact	chr16	75635324	75636073	750	1	41	41	41	41	41	0.0546667
METAP2	UCP2_ENST00000545212.1	UCP2_ENST00000545212.1	exact	chr11	73975530	73977006	1477	1	118	118	118	118	118	0.0798917
METAP2	GAPDH_ENST00000619601.1	GAPDH_ENST00000619601.1	exact	chr12	6536605	6538374	1770	30	22.9	18.5	62	687	687	0.388136
METAP2	PUF60_ENST00000532884.1	PUF60_ENST00000532884.1	exact	chr8	143817080	143818476	1397	2	52.5	52.5	76	105	105	0.0751611
METAP2	TMEM147_ENST00000392205.2	TMEM147_ENST00000392205.2	exact	chr19	35545681	35547397	1717	3	55.6667	64	69	167	167	0.0972627
METAP2	RNF40_ENST00000602784.1	RNF40_ENST00000602784.1	exact	chr16	30774070	30775188	1119	1	69	69	69	69	69	0.0616622
METAP2	RACK1_ENST00000514455.5	RACK1_ENST00000514455.5	exact	chr5	181236928	181238663	1736	9	31.1111	24	51	280	280	0.16129
METAP2	TMEM147_ENST00000222284.10	TMEM147_ENST00000222284.10	exact	chr19	35545626	35547526	1901	3	55.6667	64	69	167	167	0.0878485
METAP2	ZNF581_ENST00000270451.6	ZNF581_ENST00000270451.6	exact	chr19	55643649	55645623	1975	1	119	119	119	119	119	0.0602532
METAP2	POP7_ENST00000303151.5	POP7_ENST00000303151.5	exact	chr7	100706121	100707486	1366	2	80.5	80.5	93	161	161	0.117862
METAP2	VIM_ENST00000478746.1	VIM_ENST00000478746.1	exact	chr10	17228515	17229870	1356	5	68.4	47	116	342	342	0.252212
METAP2	EIF3G_ENST00000593054.5	EIF3G_ENST00000593054.5	exact	chr19	10115018	10116827	1810	3	47.6667	50	65	143	143	0.0790055
METAP2	H2AW_ENST00000366695.3	H2AW_ENST00000366695.3	exact	chr1	228456979	228457873	895	2	56	56	83	112	112	0.12514
METAP2	ATXN2L_ENST00000567024.1	ATXN2L_ENST00000567024.1	exact	chr16	28836446	28837232	787	1	27	27	27	27	27	0.0343075
METAP2	CDK2AP2_ENST00000531178.1	CDK2AP2_ENST00000531178.1	exact	chr11	67506620	67508158	1539	1	102	102	102	102	102	0.0662768
METAP2	SLC6A8_ENST00000413787.1	SLC6A8_ENST00000413787.1	exact	chrX	153693054	153694576	1523	10	27	27	47	270	270	0.177282
METAP2	HNRNPA1_ENST00000548688.5	HNRNPA1_ENST00000548688.5	exact	chr12	54281006	54282626	1621	1	8	8	8	8	8	0.00493523
METAP2	PPDPF_ENST00000370179.8	PPDPF_ENST00000370179.8	exact	chr20	63520765	63522206	1442	8	28.125	24	48	225	225	0.156033
METAP2	ISYNA1_ENST00000578352.5	ISYNA1_ENST00000578352.5	exact	chr19	18436148	18438143	1996	2	38	38	61	76	76	0.0380762
METAP2	ZNF581_ENST00000588537.1	ZNF581_ENST00000588537.1	exact	chr19	55643810	55645621	1812	1	119	119	119	119	119	0.0656733
METAP2	IFITM2_ENST00000602569.2	IFITM2_ENST00000602569.2	exact	chr11	308253	309393	1141	1	66	66	66	66	66	0.057844
METAP2	TRIM28_ENST00000597968.1	TRIM28_ENST00000597968.1	exact	chr19	58545167	58545896	730	2	25.5	25.5	26	51	51	0.069863
METAP2	HBG1_ENST00000330597.5	HBG1_ENST00000330597.5	exact	chr11	5248269	5249857	1589	1	137	137	137	137	137	0.0862177
METAP2	MEA1_ENST00000643776.1	MEA1_ENST00000643776.1	exact	chr6	43012082	43013983	1902	1	59	59	59	59	59	0.03102
METAP2	IFITM2_ENST00000533141.1	IFITM2_ENST00000533141.1	exact	chr11	307631	309230	1600	1	66	66	66	66	66	0.04125
METAP2	FTL_ENST00000331825.11	FTL_ENST00000331825.11	exact	chr19	48965309	48966879	1571	1	52	52	52	52	52	0.0330999
METAP2	CAPN1_ENST00000532285.1	CAPN1_ENST00000532285.1	exact	chr11	65181931	65182890	960	1	71	71	71	71	71	0.0739583
METAP2	UBC_ENST00000540351.1	UBC_ENST00000540351.1	exact	chr12	124913290	124914141	852	3	30.6667	31	37	92	92	0.107981
METAP2	FLNA_ENST00000444578.1	FLNA_ENST00000444578.1	exact	chrX	154351581	154353169	1589	5	26.2	24	44	131	131	0.0824418
METAP2	IFITM2_ENST00000399817.9	IFITM2_ENST00000399817.9	exact	chr11	308106	309397	1292	1	66	66	66	66	66	0.0510836
METAP2	MAF1_ENST00000534811.1	MAF1_ENST00000534811.1	exact	chr8	144106601	144107392	792	2	84.5	84.5	91	169	169	0.213384
METAP2	KMT2D_ENST00000686968.1	KMT2D_ENST00000686968.1	exact	chr12	49052314	49054140	1827	1	36	36	36	36	36	0.0197044
METAP2	CAPN1_ENST00000534373.5	CAPN1_ENST00000534373.5	exact	chr11	65181938	65183543	1606	1	71	71	71	71	71	0.0442092
METAP2	AGBL5_ENST00000451003.5	AGBL5_ENST00000451003.5	exact	chr2	27051668	27053156	1489	1	59	59	59	59	59	0.0396239
METAP2	H2BC5_ENST00000377777.6	H2BC5_ENST00000377777.6	exact	chr6	26158122	26158607	486	1	126	126	126	126	126	0.259259
METAP2	PKN1_ENST00000592960.1	PKN1_ENST00000592960.1	exact	chr19	14470782	14471862	1081	1	86	86	86	86	86	0.079556
METAP2	DPH2_ENST00000459879.1	DPH2_ENST00000459879.1	exact	chr1	43971114	43972763	1650	1	82	82	82	82	82	0.049697
METAP2	UBB_ENST00000577640.1	UBB_ENST00000577640.1	exact	chr17	16380931	16382526	1596	1	57	57	57	57	57	0.0357143
METAP2	H2AC20_ENST00000331380.4	H2AC20_ENST00000331380.4	exact	chr1	149886918	149887411	494	1	89	89	89	89	89	0.180162
METAP2	UBB_ENST00000535788.1	UBB_ENST00000535788.1	exact	chr17	16381091	16382739	1649	1	57	57	57	57	57	0.0345664
METAP2	PCBP1_ENST00000303577.7	PCBP1_ENST00000303577.7	exact	chr2	70087477	70089203	1727	9	41.3333	37	74	372	372	0.215402
METAP2	HBZ_ENST00000252951.3	HBZ_ENST00000252951.3	exact	chr16	152644	154503	1860	2	53.5	53.5	56	107	107	0.0575269
METAP2	FASN_ENST00000580382.1	FASN_ENST00000580382.1	exact	chr17	82079168	82080742	1575	5	24.8	23	47	124	124	0.0787302
METAP2	CDT1_ENST00000569140.1	CDT1_ENST00000569140.1	exact	chr16	88805768	88807342	1575	11	22.8182	24	37	251	251	0.159365
METAP2	YIPF2_ENST00000592646.5	YIPF2_ENST00000592646.5	exact	chr19	10922770	10924117	1348	1	55	55	55	55	55	0.0408012
METAP2	UBB_ENST00000395839.5	UBB_ENST00000395839.5	exact	chr17	16381290	16382740	1451	1	57	57	57	57	57	0.0392833
METAP2	CAPN15_ENST00000566977.1	CAPN15_ENST00000566977.1	exact	chr16	552755	554636	1882	1	46	46	46	46	46	0.0244421
METAP2	DPH2_ENST00000527319.1	DPH2_ENST00000527319.1	exact	chr1	43971469	43972808	1340	1	82	82	82	82	82	0.061194
METAP2	SBF1_ENST00000686029.1	SBF1_ENST00000686029.1	exact	chr22	50454814	50456673	1860	1	23	23	23	23	23	0.0123656
METAP2	ATXN2L_ENST00000569318.1	ATXN2L_ENST00000569318.1	exact	chr16	28835099	28836076	978	1	6	6	6	6	6	0.00613497
METAP2	METRN_ENST00000567076.5	METRN_ENST00000567076.5	exact	chr16	715641	717477	1837	1	84	84	84	84	84	0.0457267
METAP2	SBF1_ENST00000692006.1	SBF1_ENST00000692006.1	exact	chr22	50459470	50460685	1216	3	35	34	37	105	105	0.0863487
DKC1	NOP53_ENST00000594182.1	NOP53_ENST00000594182.1	exact	chr19	47755474	47757057	1584	1	40	40	40	40	40	0.0252525
DKC1	RPS20_ENST00000523936.5	RPS20_ENST00000523936.5	exact	chr8	56073073	56074356	1284	2	17.5	17.5	20	35	35	0.0272586
DKC1	FGFR4_ENST00000430285.5	FGFR4_ENST00000430285.5	exact	chr5	177089576	177091104	1529	3	72.3333	78	81	217	217	0.141923
DKC1	EIF4A2_ENST00000498746.1	EIF4A2_ENST00000498746.1	exact	chr3	186784203	186785913	1711	1	37	37	37	37	37	0.0216248
DKC1	RPS20_ENST00000009589.8	RPS20_ENST00000009589.8	exact	chr8	56073054	56074506	1453	2	17.5	17.5	20	35	35	0.0240881
DKC1	RPL17_ENST00000578528.1	RPL17_ENST00000578528.1	exact	chr18	49490841	49492430	1590	6	10.8333	12	14	65	65	0.0408805
DKC1	EIF4A2_ENST00000445596.5	EIF4A2_ENST00000445596.5	exact	chr3	186783305	186785047	1743	1	37	37	37	37	37	0.0212278
DKC1	RPS20_ENST00000518875.5	RPS20_ENST00000518875.5	exact	chr8	56073316	56074498	1183	2	17.5	17.5	20	35	35	0.0295858
DKC1	EIF4A1_ENST00000577929.1	EIF4A1_ENST00000577929.1	exact	chr17	7573844	7575216	1373	10	7.6	6	19	76	76	0.0553532
DKC1	RPS20_ENST00000524349.5	RPS20_ENST00000524349.5	exact	chr8	56073042	56074506	1465	2	17.5	17.5	20	35	35	0.0238908
DKC1	EIF4A1_ENST00000581770.5	EIF4A1_ENST00000581770.5	exact	chr17	7573316	7575165	1850	10	7.6	6	19	76	76	0.0410811
DKC1	RPS2_ENST00000526586.6	RPS2_ENST00000526586.6	exact	chr16	1962061	1963256	1196	29	7.72414	5	25	224	224	0.187291
DKC1	PHB2_ENST00000545555.2	PHB2_ENST00000545555.2	exact	chr12	6966424	6967962	1539	19	9.05263	5	43	172	172	0.111761
DKC1	EIF4A1_ENST00000582050.1	EIF4A1_ENST00000582050.1	exact	chr17	7577635	7578630	996	13	9.46154	6	40	123	123	0.123494
DKC1	RPL27A_ENST00000530913.1	RPL27A_ENST00000530913.1	exact	chr11	8684259	8685848	1590	19	6	5	17	114	114	0.0716981
DKC1	RPS20_ENST00000519606.5	RPS20_ENST00000519606.5	exact	chr8	56073075	56074506	1432	2	17.5	17.5	20	35	35	0.0244413
DKC1	RPL32_ENST00000434963.1	RPL32_ENST00000434963.1	exact	chr3	12839441	12840882	1442	11	11.7273	10	40	129	129	0.0894591
DKC1	RPS20_ENST00000520627.1	RPS20_ENST00000520627.1	exact	chr8	56073054	56074510	1457	2	17.5	17.5	20	35	35	0.024022
DKC1	RPS11_ENST00000596873.1	RPS11_ENST00000596873.1	exact	chr19	49496432	49498251	1820	3	25.6667	24	36	77	77	0.0423077
DKC1	HSPA8_ENST00000524552.5	HSPA8_ENST00000524552.5	exact	chr11	123057779	123059448	1670	4	8	5	19	32	32	0.0191617
DKC1	RPL17_ENST00000615479.4	RPL17_ENST00000615479.4	exact	chr18	49490476	49492305	1830	6	10.8333	12	14	65	65	0.0355191
DKC1	HSPA8_ENST00000526686.1	HSPA8_ENST00000526686.1	exact	chr11	123057879	123059097	1219	4	8	5	19	32	32	0.026251
PRPF8	DDX5_ENST00000579996.5	DDX5_ENST00000579996.5	exact	chr17	64502070	64503435	1366	2	30.5	30.5	33	61	61	0.0446559
PRPF8	CKB_ENST00000554989.1	CKB_ENST00000554989.1	exact	chr14	103519668	103521322	1655	1	71	71	71	71	71	0.0429003
PRPF8	ARL6IP4_ENST00000456762.3	ARL6IP4_ENST00000456762.3	exact	chr12	122981137	122982731	1595	1	155	155	155	155	155	0.0971787
PRPF8	UBXN1_ENST00000533000.5	UBXN1_ENST00000533000.5	exact	chr11	62676499	62677983	1485	2	64.5	64.5	75	129	129	0.0868687
PRPF8	RHOC_ENST00000414971.1	RHOC_ENST00000414971.1	exact	chr1	112703001	112704921	1921	1	80	80	80	80	80	0.041645
PRPF8	SLC12A4_ENST00000575857.3	SLC12A4_ENST00000575857.3	exact	chr16	67945545	67947105	1561	2	60	60	74	120	120	0.0768738
PRPF8	NDRG2_ENST00000553563.5	NDRG2_ENST00000553563.5	exact	chr14	21021841	21023522	1682	1	111	111	111	111	111	0.0659929
PRPF8	HGS_ENST00000677390.1	HGS_ENST00000677390.1	exact	chr17	81693870	81695223	1354	3	77.6667	52	135	233	233	0.172083
PRPF8	PLOD3_ENST00000440925.1	PLOD3_ENST00000440925.1	exact	chr7	101210128	101211915	1788	1	111	111	111	111	111	0.0620805
PRPF8	RAC3_ENST00000584341.1	RAC3_ENST00000584341.1	exact	chr17	82032184	82033772	1589	2	62.5	62.5	68	125	125	0.0786658
PRPF8	RPS20_ENST00000523936.5	RPS20_ENST00000523936.5	exact	chr8	56073073	56074356	1284	2	45	45	46	90	90	0.0700935
PRPF8	EIF4A2_ENST00000498746.1	EIF4A2_ENST00000498746.1	exact	chr3	186784203	186785913	1711	3	48.6667	49	55	146	146	0.0853302
PRPF8	DDX41_ENST00000629036.2	DDX41_ENST00000629036.2	exact	chr5	177515305	177516945	1641	5	42.8	39	52	214	214	0.130408
PRPF8	USF2_ENST00000598058.1	USF2_ENST00000598058.1	exact	chr19	35269115	35270097	983	1	49	49	49	49	49	0.0498474
PRPF8	IFITM1_ENST00000408968.4	IFITM1_ENST00000408968.4	exact	chr11	314040	315272	1233	1	64	64	64	64	64	0.0519059
PRPF8	CDK4_ENST00000551800.5	CDK4_ENST00000551800.5	exact	chr12	57750669	57752349	1681	2	40.5	40.5	58	81	81	0.0481856
PRPF8	GPX4_ENST00000585362.6	GPX4_ENST00000585362.6	exact	chr19	1104415	1105761	1347	1	77	77	77	77	77	0.0571641
PRPF8	EEF1B2_ENST00000435123.1	EEF1B2_ENST00000435123.1	exact	chr2	206159934	206161454	1521	1	59	59	59	59	59	0.0387903
PRPF8	HNRNPH1_ENST00000523921.1	HNRNPH1_ENST00000523921.1	exact	chr5	179616874	179618301	1428	2	43	43	59	86	86	0.0602241
PRPF8	ISYNA1_ENST00000581800.5	ISYNA1_ENST00000581800.5	exact	chr19	18436844	18438162	1319	5	75	71	97	375	375	0.284306
PRPF8	DNM2_ENST00000589106.1	DNM2_ENST00000589106.1	exact	chr19	10829112	10830534	1423	1	96	96	96	96	96	0.0674631
PRPF8	MARS1_ENST00000547665.5	MARS1_ENST00000547665.5	exact	chr12	57515150	57516655	1506	1	87	87	87	87	87	0.0577689
PRPF8	MLF2_ENST00000536207.1	MLF2_ENST00000536207.1	exact	chr12	6750745	6752678	1934	1	36	36	36	36	36	0.0186143
PRPF8	RIC8A_ENST00000530889.1	RIC8A_ENST00000530889.1	exact	chr11	208841	209811	971	2	95	95	106	190	190	0.195675
PRPF8	NDUFS3_ENST00000534208.5	NDUFS3_ENST00000534208.5	exact	chr11	47579072	47580954	1883	3	86	106	106	258	258	0.137015
PRPF8	RIC8A_ENST00000526982.1	RIC8A_ENST00000526982.1	exact	chr11	208800	210662	1863	2	95	95	106	190	190	0.101986
PRPF8	TYK2_ENST00000525976.5	TYK2_ENST00000525976.5	exact	chr19	10350533	10352492	1960	1	36	36	36	36	36	0.0183673
PRPF8	RELA_ENST00000534283.1	RELA_ENST00000534283.1	exact	chr11	65661943	65662780	838	1	67	67	67	67	67	0.0799523
PRPF8	IPO4_ENST00000559253.1	IPO4_ENST00000559253.1	exact	chr14	24187087	24188844	1758	1	61	61	61	61	61	0.0346985
PRPF8	HAUS3_ENST00000502440.1	HAUS3_ENST00000502440.1	exact	chr4	2240916	2242128	1213	1	41	41	41	41	41	0.0338005
PRPF8	DCAF15_ENST00000591802.1	DCAF15_ENST00000591802.1	exact	chr19	13952516	13954437	1922	1	59	59	59	59	59	0.0306972
PRPF8	TNFRSF12A_ENST00000575836.1	TNFRSF12A_ENST00000575836.1	exact	chr16	3020379	3021207	829	1	108	108	108	108	108	0.130277
PRPF8	NME3_ENST00000568561.5	NME3_ENST00000568561.5	exact	chr16	1770342	1771510	1169	4	76.25	73	107	305	305	0.260907
PRPF8	YPEL3_ENST00000566401.1	YPEL3_ENST00000566401.1	exact	chr16	30094853	30096241	1389	1	110	110	110	110	110	0.0791937
PRPF8	METTL26_ENST00000301686.13	METTL26_ENST00000301686.13	exact	chr16	634430	636305	1876	1	186	186	186	186	186	0.0991471
PRPF8	SETD1A_ENST00000452917.3	SETD1A_ENST00000452917.3	exact	chr16	30958296	30959151	856	1	26	26	26	26	26	0.0303738
PRPF8	TXNIP_ENST00000425134.2	TXNIP_ENST00000425134.2	exact	chr1	145993839	145995763	1925	24	29	23.5	50	696	696	0.361558
PRPF8	DDX3X_ENST00000611968.2	DDX3X_ENST00000611968.2	exact	chrX	41346320	41348138	1819	2	36.5	36.5	42	73	73	0.0401319
PRPF8	ISYNA1_ENST00000583534.1	ISYNA1_ENST00000583534.1	exact	chr19	18436847	18438162	1316	5	75	71	97	375	375	0.284954
PRPF8	RBM8A_ENST00000369307.4	RBM8A_ENST00000369307.4	exact	chr1	145925642	145927460	1819	2	55	55	64	110	110	0.0604728
PRPF8	ATP5IF1_ENST00000465645.1	ATP5IF1_ENST00000465645.1	exact	chr1	28236154	28238098	1945	1	24	24	24	24	24	0.0123393
PRPF8	PRR13_ENST00000551945.5	PRR13_ENST00000551945.5	exact	chr12	53441765	53443536	1772	1	44	44	44	44	44	0.0248307
PRPF8	BCS1L_ENST00000436603.1	BCS1L_ENST00000436603.1	exact	chr2	218662197	218663442	1246	1	63	63	63	63	63	0.0505618
PRPF8	RNF40_ENST00000565931.1	RNF40_ENST00000565931.1	exact	chr16	30762323	30763549	1227	1	78	78	78	78	78	0.0635697
PRPF8	SBF1_ENST00000692076.1	SBF1_ENST00000692076.1	exact	chr22	50465763	50467690	1928	1	37	37	37	37	37	0.0191909
PRPF8	EGLN2_ENST00000593972.1	EGLN2_ENST00000593972.1	exact	chr19	40799425	40800991	1567	1	74	74	74	74	74	0.047224
PRPF8	RIC8A_ENST00000527468.1	RIC8A_ENST00000527468.1	exact	chr11	209080	209738	659	2	95	95	106	190	190	0.288316
PRPF8	EIF2B4_ENST00000417567.1	EIF2B4_ENST00000417567.1	exact	chr2	27366763	27368727	1965	1	58	58	58	58	58	0.0295165
PRPF8	LZTR1_ENST00000415354.6	LZTR1_ENST00000415354.6	exact	chr22	20994227	20996112	1886	4	67.25	68.5	83	269	269	0.14263
PRPF8	HNRNPU_ENST00000640119.1	HNRNPU_ENST00000640119.1	exact	chr1	244855526	244856850	1325	2	39.5	39.5	54	79	79	0.0596226
PRPF8	CNPY2_ENST00000546466.5	CNPY2_ENST00000546466.5	exact	chr12	56309842	56311312	1471	2	54.5	54.5	61	109	109	0.0740993
PRPF8	SRRT_ENST00000445337.1	SRRT_ENST00000445337.1	exact	chr7	100887703	100888660	958	1	38	38	38	38	38	0.039666
PRPF8	IFITM1_ENST00000681938.1	IFITM1_ENST00000681938.1	exact	chr11	314040	315271	1232	1	64	64	64	64	64	0.0519481
PRPF8	DAPK3_ENST00000594894.1	DAPK3_ENST00000594894.1	exact	chr19	3959639	3961159	1521	1	67	67	67	67	67	0.04405
PRPF8	AMD1_ENST00000465404.2	AMD1_ENST00000465404.2	exact	chr6	110892825	110894061	1237	1	93	93	93	93	93	0.0751819
PRPF8	COG7_ENST00000563164.1	COG7_ENST00000563164.1	exact	chr16	23391843	23393292	1450	1	113	113	113	113	113	0.077931
PRPF8	OARD1_ENST00000469104.5	OARD1_ENST00000469104.5	exact	chr6	41070825	41072490	1666	1	62	62	62	62	62	0.0372149
PRPF8	RPL28_ENST00000428193.6	RPL28_ENST00000428193.6	exact	chr19	55385932	55387610	1679	1	57	57	57	57	57	0.0339488
PRPF8	PPDPF_ENST00000370177.1	PPDPF_ENST00000370177.1	exact	chr20	63520775	63521938	1164	2	71.5	71.5	82	143	143	0.122852
PRPF8	HSF4_ENST00000517729.5	HSF4_ENST00000517729.5	exact	chr16	67165525	67167490	1966	1	86	86	86	86	86	0.0437436
PRPF8	METTL26_ENST00000565163.5	METTL26_ENST00000565163.5	exact	chr16	634737	636260	1524	1	186	186	186	186	186	0.122047
PRPF8	ACD_ENST00000695713.1	ACD_ENST00000695713.1	exact	chr16	67658720	67659613	894	1	76	76	76	76	76	0.0850112
PRPF8	CDK4_ENST00000552254.5	CDK4_ENST00000552254.5	exact	chr12	57750679	57751877	1199	2	40.5	40.5	58	81	81	0.0675563
PRPF8	IFITM1_ENST00000528780.5	IFITM1_ENST00000528780.5	exact	chr11	313506	315272	1767	1	64	64	64	64	64	0.0362196
PRPF8	NME3_ENST00000563498.1	NME3_ENST00000563498.1	exact	chr16	1770344	1771561	1218	4	76.25	73	107	305	305	0.250411
PRPF8	NUDT16L1_ENST00000590460.1	NUDT16L1_ENST00000590460.1	exact	chr16	4693761	4695292	1532	2	67.5	67.5	80	135	135	0.0881201
PRPF8	RPS20_ENST00000009589.8	RPS20_ENST00000009589.8	exact	chr8	56073054	56074506	1453	2	45	45	46	90	90	0.0619408
PRPF8	RIC8A_ENST00000528357.5	RIC8A_ENST00000528357.5	exact	chr11	208800	209791	992	2	95	95	106	190	190	0.191532
PRPF8	LYPLA2_ENST00000421070.1	LYPLA2_ENST00000421070.1	exact	chr1	23791992	23793907	1916	1	39	39	39	39	39	0.0203549
PRPF8	MCM4_ENST00000524086.5	MCM4_ENST00000524086.5	exact	chr8	47960958	47962406	1449	1	25	25	25	25	25	0.0172533
PRPF8	SLC43A3_ENST00000533051.5	SLC43A3_ENST00000533051.5	exact	chr11	57425620	57427115	1496	2	94	94	116	188	188	0.125668
PRPF8	RPL36_ENST00000582463.5	RPL36_ENST00000582463.5	exact	chr19	5690295	5690931	637	2	60	60	61	120	120	0.188383
PRPF8	APEX1_ENST00000557344.5	APEX1_ENST00000557344.5	exact	chr14	20455226	20456860	1635	1	80	80	80	80	80	0.0489297
PRPF8	BEX4_ENST00000372691.3	BEX4_ENST00000372691.3	exact	chrX	103215124	103217099	1976	1	56	56	56	56	56	0.0283401
PRPF8	GNB2_ENST00000412215.5	GNB2_ENST00000412215.5	exact	chr7	100676121	100677777	1657	2	56.5	56.5	59	113	113	0.0681955
PRPF8	RPL17_ENST00000578528.1	RPL17_ENST00000578528.1	exact	chr18	49490841	49492430	1590	1	58	58	58	58	58	0.036478
PRPF8	ZYX_ENST00000457235.5	ZYX_ENST00000457235.5	exact	chr7	143381361	143382676	1316	1	57	57	57	57	57	0.0433131
PRPF8	HBG2_ENST00000444587.1	HBG2_ENST00000444587.1	exact	chr11	5253389	5254741	1353	2	48.5	48.5	52	97	97	0.0716925
PRPF8	NUP85_ENST00000584155.1	NUP85_ENST00000584155.1	exact	chr17	75234753	75235752	1000	1	54	54	54	54	54	0.054
PRPF8	PPP1R14B_ENST00000392210.6	PPP1R14B_ENST00000392210.6	exact	chr11	64244480	64246193	1714	2	41	41	51	82	82	0.0478413
PRPF8	EIF4A2_ENST00000445596.5	EIF4A2_ENST00000445596.5	exact	chr3	186783305	186785047	1743	4	47.75	47	55	191	191	0.109581
PRPF8	AP1G2_ENST00000557162.1	AP1G2_ENST00000557162.1	exact	chr14	23563252	23564631	1380	1	72	72	72	72	72	0.0521739
PRPF8	HNRNPA1_ENST00000679101.1	HNRNPA1_ENST00000679101.1	exact	chr12	54280726	54281941	1216	2	38.5	38.5	56	77	77	0.0633224
PRPF8	SRSF5_ENST00000554021.1	SRSF5_ENST00000554021.1	exact	chr14	69767940	69769644	1705	5	32.6	46	52	163	163	0.0956012
PRPF8	SAPCD1_ENST00000425424.4	SAPCD1_ENST00000425424.4	exact	chr6	31763049	31764828	1780	1	63	63	63	63	63	0.0353933
PRPF8	APEX1_ENST00000557150.5	APEX1_ENST00000557150.5	exact	chr14	20455265	20457089	1825	1	80	80	80	80	80	0.0438356
PRPF8	HBG2_ENST00000336906.6	HBG2_ENST00000336906.6	exact	chr11	5253188	5254781	1594	2	48.5	48.5	52	97	97	0.0608532
PRPF8	RPL41_ENST00000546591.6	RPL41_ENST00000546591.6	exact	chr12	56116633	56117967	1335	4	37	34	65	148	148	0.110861
PRPF8	QARS1_ENST00000635494.1	QARS1_ENST00000635494.1	exact	chr3	49103345	49104759	1415	1	48	48	48	48	48	0.0339223
PRPF8	PPAN_ENST00000444703.1	PPAN_ENST00000444703.1	exact	chr19	10110146	10111296	1151	1	124	124	124	124	124	0.107732
PRPF8	TPI1_ENST00000495834.1	TPI1_ENST00000495834.1	exact	chr12	6868469	6869770	1302	1	39	39	39	39	39	0.0299539
PRPF8	OARD1_ENST00000471367.1	OARD1_ENST00000471367.1	exact	chr6	41071041	41072320	1280	1	62	62	62	62	62	0.0484375
PRPF8	HNRNPA1_ENST00000678919.1	HNRNPA1_ENST00000678919.1	exact	chr12	54280780	54282300	1521	3	39	40	56	117	117	0.0769231
PRPF8	GTF3C5_ENST00000435745.1	GTF3C5_ENST00000435745.1	exact	chr9	133053919	133055342	1424	2	49.5	49.5	50	99	99	0.0695225
PRPF8	CPSF1_ENST00000531727.5	CPSF1_ENST00000531727.5	exact	chr8	144393229	144394441	1213	1	32	32	32	32	32	0.0263809
PRPF8	CD63_ENST00000552067.5	CD63_ENST00000552067.5	exact	chr12	55725448	55727128	1681	1	51	51	51	51	51	0.0303391
PRPF8	PIP4P1_ENST00000553460.5	PIP4P1_ENST00000553460.5	exact	chr14	20457858	20459691	1834	1	62	62	62	62	62	0.0338059
PRPF8	GPAA1_ENST00000530258.1	GPAA1_ENST00000530258.1	exact	chr8	144082905	144083737	833	2	78.5	78.5	99	157	157	0.188475
PRPF8	HNRNPA1_ENST00000677645.1	HNRNPA1_ENST00000677645.1	exact	chr12	54282394	54283234	841	3	61	63	76	183	183	0.217598
PRPF8	RPS20_ENST00000518875.5	RPS20_ENST00000518875.5	exact	chr8	56073316	56074498	1183	2	45	45	46	90	90	0.0760778
PRPF8	PFDN6_ENST00000374607.5	PFDN6_ENST00000374607.5	exact	chr6	33289597	33290934	1338	1	65	65	65	65	65	0.04858
PRPF8	G3BP1_ENST00000677854.1	G3BP1_ENST00000677854.1	exact	chr5	151799212	151800869	1658	1	105	105	105	105	105	0.0633293
PRPF8	MIB2_ENST00000486072.1	MIB2_ENST00000486072.1	exact	chr1	1625567	1626929	1363	2	81.5	81.5	106	163	163	0.119589
PRPF8	TPI1_ENST00000493987.5	TPI1_ENST00000493987.5	exact	chr12	6868141	6870090	1950	1	39	39	39	39	39	0.02
PRPF8	HSPA8_ENST00000524590.5	HSPA8_ENST00000524590.5	exact	chr11	123060593	123062032	1440	6	29.5	29	48	177	177	0.122917
PRPF8	DDX41_ENST00000504781.5	DDX41_ENST00000504781.5	exact	chr5	177514938	177516324	1387	5	53	47	90	265	265	0.19106
PRPF8	TNFRSF12A_ENST00000574699.1	TNFRSF12A_ENST00000574699.1	exact	chr16	3020368	3021963	1596	2	118	118	128	236	236	0.14787
PRPF8	RTL8C_ENST00000257013.9	RTL8C_ENST00000257013.9	exact	chrX	135032355	135033546	1192	1	65	65	65	65	65	0.0545302
PRPF8	DDX5_ENST00000577787.1	DDX5_ENST00000577787.1	exact	chr17	64502585	64503823	1239	1	33	33	33	33	33	0.0266344
PRPF8	FAU_ENST00000529639.6	FAU_ENST00000529639.6	exact	chr11	65120630	65122134	1505	3	76.6667	73	101	230	230	0.152824
PRPF8	RPLP0_ENST00000551914.1	RPLP0_ENST00000551914.1	exact	chr12	120198947	120200820	1874	2	40.5	40.5	45	81	81	0.0432231
PRPF8	ALDOC_ENST00000578590.1	ALDOC_ENST00000578590.1	exact	chr17	28574964	28576424	1461	1	67	67	67	67	67	0.045859
PRPF8	IFITM1_ENST00000680699.1	IFITM1_ENST00000680699.1	exact	chr11	314040	314962	923	1	64	64	64	64	64	0.0693391
PRPF8	PPP1R35_ENST00000292330.3	PPP1R35_ENST00000292330.3	exact	chr7	100435282	100436497	1216	1	103	103	103	103	103	0.0847039
PRPF8	EIF2B5_ENST00000432569.2	EIF2B5_ENST00000432569.2	exact	chr3	184135365	184136980	1616	1	109	109	109	109	109	0.0674505
PRPF8	NRBP2_ENST00000530347.1	NRBP2_ENST00000530347.1	exact	chr8	143838679	143840630	1952	1	113	113	113	113	113	0.0578893
PRPF8	NR1H2_ENST00000597157.1	NR1H2_ENST00000597157.1	exact	chr19	50377434	50378733	1300	1	85	85	85	85	85	0.0653846
PRPF8	GALNS_ENST00000569433.1	GALNS_ENST00000569433.1	exact	chr16	88855753	88856931	1179	3	55	48	70	165	165	0.139949
PRPF8	NUP85_ENST00000579838.1	NUP85_ENST00000579838.1	exact	chr17	75234704	75235757	1054	1	54	54	54	54	54	0.0512334
PRPF8	SNX5_ENST00000606557.1	SNX5_ENST00000606557.1	exact	chr20	17967688	17968774	1087	1	93	93	93	93	93	0.0855566
PRPF8	PABPC4_ENST00000530186.1	PABPC4_ENST00000530186.1	exact	chr1	39561552	39562188	637	1	61	61	61	61	61	0.0957614
PRPF8	COPS6_ENST00000426712.1	COPS6_ENST00000426712.1	exact	chr7	100090428	100091907	1480	1	50	50	50	50	50	0.0337838
PRPF8	BANF1_ENST00000530204.1	BANF1_ENST00000530204.1	exact	chr11	66002256	66003335	1080	2	69	69	77	138	138	0.127778
PRPF8	PIP4P1_ENST00000556093.1	PIP4P1_ENST00000556093.1	exact	chr14	20460261	20460893	633	1	73	73	73	73	73	0.115324
PRPF8	ABCA7_ENST00000530092.2	ABCA7_ENST00000530092.2	exact	chr19	1054076	1055939	1864	1	66	66	66	66	66	0.0354077
PRPF8	RPS20_ENST00000524349.5	RPS20_ENST00000524349.5	exact	chr8	56073042	56074506	1465	2	45	45	46	90	90	0.0614334
PRPF8	CSNK1G2_ENST00000585959.2	CSNK1G2_ENST00000585959.2	exact	chr19	1978453	1979403	951	1	64	64	64	64	64	0.0672976
PRPF8	GADD45B_ENST00000587345.1	GADD45B_ENST00000587345.1	exact	chr19	2476148	2477436	1289	1	107	107	107	107	107	0.0830101
PRPF8	FLNA_ENST00000415241.1	FLNA_ENST00000415241.1	exact	chrX	154352553	154353598	1046	1	51	51	51	51	51	0.0487572
PRPF8	EVA1B_ENST00000490466.2	EVA1B_ENST00000490466.2	exact	chr1	36322030	36323645	1616	2	60	60	74	120	120	0.0742574
PRPF8	RPL15_ENST00000354811.5	RPL15_ENST00000354811.5	exact	chr3	23917705	23919551	1847	3	61	61	84	183	183	0.0990796
PRPF8	NR1H2_ENST00000597790.5	NR1H2_ENST00000597790.5	exact	chr19	50376473	50378312	1840	2	75.5	75.5	85	151	151	0.0820652
PRPF8	CLK3_ENST00000566926.1	CLK3_ENST00000566926.1	exact	chr15	74627438	74629285	1848	1	40	40	40	40	40	0.021645
PRPF8	GPAA1_ENST00000524418.5	GPAA1_ENST00000524418.5	exact	chr8	144082686	144084339	1654	2	78.5	78.5	99	157	157	0.0949214
PRPF8	RNF215_ENST00000630264.1	RNF215_ENST00000630264.1	exact	chr22	30377820	30379780	1961	1	44	44	44	44	44	0.0224375
PRPF8	SLC25A39_ENST00000593166.1	SLC25A39_ENST00000593166.1	exact	chr17	44319820	44321524	1705	1	91	91	91	91	91	0.0533724
PRPF8	HEXD_ENST00000583354.5	HEXD_ENST00000583354.5	exact	chr17	82440000	82441828	1829	1	78	78	78	78	78	0.0426463
PRPF8	GADD45B_ENST00000585359.1	GADD45B_ENST00000585359.1	exact	chr19	2476146	2477657	1512	1	107	107	107	107	107	0.0707672
PRPF8	GIPR_ENST00000591322.1	GIPR_ENST00000591322.1	exact	chr19	45670256	45671362	1107	6	72.6667	48.5	201	436	436	0.393857
PRPF8	FAU_ENST00000529259.1	FAU_ENST00000529259.1	exact	chr11	65120697	65121915	1219	2	78.5	78.5	101	157	157	0.128794
PRPF8	HDLBP_ENST00000442730.1	HDLBP_ENST00000442730.1	exact	chr2	241229462	241230824	1363	1	75	75	75	75	75	0.0550257
PRPF8	PFDN6_ENST00000374606.10	PFDN6_ENST00000374606.10	exact	chr6	33289601	33290933	1333	1	65	65	65	65	65	0.0487622
PRPF8	RPL29_ENST00000481629.1	RPL29_ENST00000481629.1	exact	chr3	51994297	51995881	1585	2	47	47	55	94	94	0.059306
PRPF8	ID2_ENST00000331129.3	ID2_ENST00000331129.3	exact	chr2	8682056	8683007	952	1	51	51	51	51	51	0.0535714
PRPF8	KRBA1_ENST00000467333.1	KRBA1_ENST00000467333.1	exact	chr7	149720950	149722040	1091	1	56	56	56	56	56	0.0513291
PRPF8	RPS2_ENST00000563194.1	RPS2_ENST00000563194.1	exact	chr16	1963212	1964841	1630	3	48	45	74	144	144	0.0883436
PRPF8	UBC_ENST00000540700.1	UBC_ENST00000540700.1	exact	chr12	124913370	124914591	1222	3	61.6667	59	77	185	185	0.151391
PRPF8	INPPL1_ENST00000540329.5	INPPL1_ENST00000540329.5	exact	chr11	72228468	72230468	2001	1	58	58	58	58	58	0.0289855
PRPF8	C8orf82_ENST00000527462.1	C8orf82_ENST00000527462.1	exact	chr8	144528373	144529062	690	1	62	62	62	62	62	0.0898551
PRPF8	ACADVL_ENST00000579546.1	ACADVL_ENST00000579546.1	exact	chr17	7223219	7224976	1758	1	54	54	54	54	54	0.0307167
PRPF8	RPL41_ENST00000501597.3	RPL41_ENST00000501597.3	exact	chr12	56116590	56117832	1243	4	37	34	65	148	148	0.119067
PRPF8	CPSF1_ENST00000532935.5	CPSF1_ENST00000532935.5	exact	chr8	144393883	144394761	879	1	32	32	32	32	32	0.036405
PRPF8	HNRNPA1_ENST00000679026.1	HNRNPA1_ENST00000679026.1	exact	chr12	54283812	54284669	858	3	74	67	96	222	222	0.258741
PRPF8	SKIV2L_ENST00000491994.1	SKIV2L_ENST00000491994.1	exact	chr6	31968475	31969751	1277	2	69.5	69.5	80	139	139	0.108849
PRPF8	PFAS_ENST00000583059.1	PFAS_ENST00000583059.1	exact	chr17	8262920	8264267	1348	1	54	54	54	54	54	0.0400593
PRPF8	METTL26_ENST00000564039.1	METTL26_ENST00000564039.1	exact	chr16	634626	636278	1653	1	186	186	186	186	186	0.112523
PRPF8	PET100_ENST00000456958.7	PET100_ENST00000456958.7	exact	chr19	7629814	7631620	1807	1	86	86	86	86	86	0.0475927
PRPF8	NME3_ENST00000219302.8	NME3_ENST00000219302.8	exact	chr16	1770320	1771543	1224	4	76.25	73	107	305	305	0.249183
PRPF8	PSIP1_ENST00000481862.1	PSIP1_ENST00000481862.1	exact	chr9	15470990	15472750	1761	1	67	67	67	67	67	0.0380466
PRPF8	EIF4G1_ENST00000676206.1	EIF4G1_ENST00000676206.1	exact	chr3	184319689	184320722	1034	2	57	57	70	114	114	0.110251
PRPF8	NME3_ENST00000563854.1	NME3_ENST00000563854.1	exact	chr16	1770542	1771513	972	4	76.25	73	107	305	305	0.313786
PRPF8	HMGB2_ENST00000506267.1	HMGB2_ENST00000506267.1	exact	chr4	173332889	173334249	1361	4	60.75	58	91	243	243	0.178545
PRPF8	ATP6V0B_ENST00000461670.5	ATP6V0B_ENST00000461670.5	exact	chr1	43974960	43976625	1666	3	49	50	53	147	147	0.0882353
PRPF8	METTL26_ENST00000397665.6	METTL26_ENST00000397665.6	exact	chr16	634526	636290	1765	1	186	186	186	186	186	0.105382
PRPF8	HNRNPA1_ENST00000678347.1	HNRNPA1_ENST00000678347.1	exact	chr12	54282573	54283234	662	3	61	63	76	183	183	0.276435
PRPF8	RPL36_ENST00000394580.2	RPL36_ENST00000394580.2	exact	chr19	5690316	5691667	1352	2	60	60	61	120	120	0.0887574
PRPF8	CCDC116_ENST00000425975.1	CCDC116_ENST00000425975.1	exact	chr22	21632718	21634209	1492	2	70.5	70.5	72	141	141	0.094504
PRPF8	NDUFS3_ENST00000530295.5	NDUFS3_ENST00000530295.5	exact	chr11	47579072	47580902	1831	3	86	106	106	258	258	0.140907
PRPF8	HAGHL_ENST00000562141.5	HAGHL_ENST00000562141.5	exact	chr16	727119	728895	1777	1	115	115	115	115	115	0.0647158
PRPF8	BANF1_ENST00000527348.1	BANF1_ENST00000527348.1	exact	chr11	66002782	66003898	1117	1	77	77	77	77	77	0.0689346
PRPF8	HSD3B7_ENST00000562932.5	HSD3B7_ENST00000562932.5	exact	chr16	30985215	30986707	1493	1	65	65	65	65	65	0.0435365
PRPF8	APEX1_ENST00000557181.5	APEX1_ENST00000557181.5	exact	chr14	20455227	20456744	1518	1	80	80	80	80	80	0.0527009
PRPF8	CARM1_ENST00000586298.1	CARM1_ENST00000586298.1	exact	chr19	10919929	10921900	1972	2	66.5	66.5	74	133	133	0.0674442
PRPF8	PPP1R14B_ENST00000542235.1	PPP1R14B_ENST00000542235.1	exact	chr11	64244549	64245816	1268	2	41	41	51	82	82	0.0646688
PRPF8	GNL3_ENST00000474423.1	GNL3_ENST00000474423.1	exact	chr3	52686171	52687616	1446	1	59	59	59	59	59	0.0408022
PRPF8	FAM89B_ENST00000530349.2	FAM89B_ENST00000530349.2	exact	chr11	65572538	65574190	1653	1	76	76	76	76	76	0.045977
PRPF8	CKB_ENST00000553878.5	CKB_ENST00000553878.5	exact	chr14	103521263	103522696	1434	2	74	74	123	148	148	0.103208
PRPF8	RPS15A_ENST00000563579.1	RPS15A_ENST00000563579.1	exact	chr16	18782981	18784825	1845	1	103	103	103	103	103	0.0558266
PRPF8	TNNI3_ENST00000586858.1	TNNI3_ENST00000586858.1	exact	chr19	55156275	55156792	518	1	49	49	49	49	49	0.0945946
PRPF8	DAXX_ENST00000446403.1	DAXX_ENST00000446403.1	exact	chr6	33321240	33322945	1706	1	55	55	55	55	55	0.0322392
PRPF8	EGLN2_ENST00000598654.1	EGLN2_ENST00000598654.1	exact	chr19	40798996	40800875	1880	1	74	74	74	74	74	0.0393617
PRPF8	ID3_ENST00000374561.6	ID3_ENST00000374561.6	exact	chr1	23557926	23559501	1576	4	54	50	104	216	216	0.137056
PRPF8	RBM23_ENST00000557245.1	RBM23_ENST00000557245.1	exact	chr14	22901672	22902241	570	1	58	58	58	58	58	0.101754
PRPF8	RTCA_ENST00000370126.1	RTCA_ENST00000370126.1	exact	chr1	100266289	100266929	641	1	101	101	101	101	101	0.157566
PRPF8	SLC43A3_ENST00000532278.1	SLC43A3_ENST00000532278.1	exact	chr11	57426168	57427043	876	2	94	94	116	188	188	0.214612
PRPF8	SLC43A3_ENST00000530316.5	SLC43A3_ENST00000530316.5	exact	chr11	57426040	57427121	1082	2	94	94	116	188	188	0.173752
PRPF8	NCAPH2_ENST00000522304.1	NCAPH2_ENST00000522304.1	exact	chr22	50522525	50523471	947	2	71	71	91	142	142	0.149947
PRPF8	MRPL17_ENST00000532203.1	MRPL17_ENST00000532203.1	exact	chr11	6682149	6683316	1168	2	63.5	63.5	85	127	127	0.108733
PRPF8	ACD_ENST00000695661.1	ACD_ENST00000695661.1	exact	chr16	67658288	67660226	1939	1	76	76	76	76	76	0.0391955
PRPF8	SNX5_ENST00000486039.1	SNX5_ENST00000486039.1	exact	chr20	17968108	17968794	687	1	93	93	93	93	93	0.135371
PRPF8	NUP85_ENST00000578987.1	NUP85_ENST00000578987.1	exact	chr17	75234667	75235757	1091	1	54	54	54	54	54	0.0494959
PRPF8	FAU_ENST00000279259.7	FAU_ENST00000279259.7	exact	chr11	65120638	65122153	1516	3	76.6667	73	101	230	230	0.151715
PRPF8	TRMT2A_ENST00000444845.5	TRMT2A_ENST00000444845.5	exact	chr22	20112301	20113507	1207	2	45.5	45.5	51	91	91	0.0753935
PRPF8	GNPTG_ENST00000527137.2	GNPTG_ENST00000527137.2	exact	chr16	1351951	1352499	549	1	89	89	89	89	89	0.162113
PRPF8	EIF4G2_ENST00000528839.1	EIF4G2_ENST00000528839.1	exact	chr11	10798992	10800482	1491	1	69	69	69	69	69	0.0462777
PRPF8	HAGHL_ENST00000562187.1	HAGHL_ENST00000562187.1	exact	chr16	727106	727549	444	1	115	115	115	115	115	0.259009
PRPF8	DDAH2_ENST00000437288.5	DDAH2_ENST00000437288.5	exact	chr6	31727038	31728877	1840	1	62	62	62	62	62	0.0336957
PRPF8	PKMYT1_ENST00000575040.1	PKMYT1_ENST00000575040.1	exact	chr16	2972793	2974268	1476	2	52.5	52.5	72	105	105	0.0711382
PRPF8	SNX5_ENST00000606602.1	SNX5_ENST00000606602.1	exact	chr20	17967688	17968785	1098	1	93	93	93	93	93	0.0846995
PRPF8	MPDU1_ENST00000582151.1	MPDU1_ENST00000582151.1	exact	chr17	7583529	7584256	728	1	61	61	61	61	61	0.0837912
PRPF8	MRPL55_ENST00000411464.3	MRPL55_ENST00000411464.3	exact	chr1	228107767	228109016	1250	1	49	49	49	49	49	0.0392
PRPF8	CDK10_ENST00000565470.1	CDK10_ENST00000565470.1	exact	chr16	89694184	89696094	1911	4	45	35.5	84	180	180	0.0941915
PRPF8	GATA2_ENST00000696652.1	GATA2_ENST00000696652.1	exact	chr3	128486803	128488530	1728	3	51.3333	56	89	154	154	0.0891204
PRPF8	HMGCR_ENST00000511986.1	HMGCR_ENST00000511986.1	exact	chr5	75358690	75360481	1792	2	39.5	39.5	40	79	79	0.0440848
PRPF8	TMUB1_ENST00000492838.1	TMUB1_ENST00000492838.1	exact	chr7	151081834	151082981	1148	1	82	82	82	82	82	0.0714286
PRPF8	HNRNPA1_ENST00000678690.1	HNRNPA1_ENST00000678690.1	exact	chr12	54280780	54281941	1162	2	38.5	38.5	56	77	77	0.0662651
PRPF8	DDX41_ENST00000625286.1	DDX41_ENST00000625286.1	exact	chr5	177516505	177516945	441	1	39	39	39	39	39	0.0884354
PRPF8	MRPL55_ENST00000457264.5	MRPL55_ENST00000457264.5	exact	chr1	228107667	228109300	1634	1	49	49	49	49	49	0.0299878
PRPF8	MAN2A2_ENST00000559965.5	MAN2A2_ENST00000559965.5	exact	chr15	90903744	90905346	1603	1	33	33	33	33	33	0.0205864
PRPF8	DCAF15_ENST00000587307.1	DCAF15_ENST00000587307.1	exact	chr19	13959561	13961101	1541	1	51	51	51	51	51	0.0330954
PRPF8	ATF4_ENST00000674835.2	ATF4_ENST00000674835.2	exact	chr22	39520604	39522602	1999	2	114.5	114.5	139	229	229	0.114557
PRPF8	METTL26_ENST00000338401.8	METTL26_ENST00000338401.8	exact	chr16	634429	636342	1914	1	186	186	186	186	186	0.0971787
PRPF8	HBQ1_ENST00000199708.3	HBQ1_ENST00000199708.3	exact	chr16	180459	181179	721	1	49	49	49	49	49	0.0679612
PRPF8	ZBTB48_ENST00000466813.1	ZBTB48_ENST00000466813.1	exact	chr1	6587256	6589160	1905	1	63	63	63	63	63	0.0330709
PRPF8	UBL4A_ENST00000369653.8	UBL4A_ENST00000369653.8	exact	chrX	154485193	154486615	1423	1	61	61	61	61	61	0.0428672
PRPF8	MLST8_ENST00000562851.5	MLST8_ENST00000562851.5	exact	chr16	2205454	2207250	1797	1	85	85	85	85	85	0.0473011
PRPF8	CCNL1_ENST00000468977.5	CCNL1_ENST00000468977.5	exact	chr3	157148316	157150074	1759	1	51	51	51	51	51	0.0289937
PRPF8	YJU2B_ENST00000589096.1	YJU2B_ENST00000589096.1	exact	chr19	13758908	13759627	720	1	60	60	60	60	60	0.0833333
PRPF8	SAP25_ENST00000622764.3	SAP25_ENST00000622764.3	exact	chr7	100572228	100573900	1673	1	55	55	55	55	55	0.0328751
PRPF8	PIH1D1_ENST00000598175.5	PIH1D1_ENST00000598175.5	exact	chr19	49446299	49448010	1712	1	47	47	47	47	47	0.0274533
PRPF8	RALGDS_ENST00000477660.1	RALGDS_ENST00000477660.1	exact	chr9	133099971	133101582	1612	1	41	41	41	41	41	0.0254342
PRPF8	RFC4_ENST00000417876.1	RFC4_ENST00000417876.1	exact	chr3	186789903	186791850	1948	2	67	67	75	134	134	0.0687885
PRPF8	ALDOC_ENST00000435638.5	ALDOC_ENST00000435638.5	exact	chr17	28574788	28576398	1611	1	67	67	67	67	67	0.0415891
PRPF8	CHCHD10_ENST00000517886.1	CHCHD10_ENST00000517886.1	exact	chr22	23765935	23767920	1986	1	54	54	54	54	54	0.0271903
PRPF8	ZNF692_ENST00000533647.1	ZNF692_ENST00000533647.1	exact	chr1	248857273	248858324	1052	1	44	44	44	44	44	0.0418251
PRPF8	CFL1_ENST00000534784.1	CFL1_ENST00000534784.1	exact	chr11	65855957	65857543	1587	1	67	67	67	67	67	0.042218
PRPF8	HNRNPA1_ENST00000551702.5	HNRNPA1_ENST00000551702.5	exact	chr12	54280763	54282486	1724	4	33.25	30.5	56	133	133	0.0771462
PRPF8	PIM2_ENST00000442430.1	PIM2_ENST00000442430.1	exact	chrX	48914396	48915735	1340	2	67	67	75	134	134	0.1
PRPF8	HNRNPK_ENST00000481820.6	HNRNPK_ENST00000481820.6	exact	chr9	83969496	83971294	1799	2	45	45	46	90	90	0.0500278
PRPF8	EIF2B4_ENST00000418146.1	EIF2B4_ENST00000418146.1	exact	chr2	27368413	27370329	1917	2	58	58	68	116	116	0.0605112
PRPF8	HGS_ENST00000676963.1	HGS_ENST00000676963.1	exact	chr17	81693870	81694853	984	3	77.6667	52	135	233	233	0.236789
PRPF8	LMNTD2_ENST00000486629.1	LMNTD2_ENST00000486629.1	exact	chr11	557399	559382	1984	1	93	93	93	93	93	0.046875
PRPF8	MYL12A_ENST00000578562.6	MYL12A_ENST00000578562.6	exact	chr18	3252218	3254050	1833	1	88	88	88	88	88	0.0480087
PRPF8	WDR26_ENST00000678307.1	WDR26_ENST00000678307.1	exact	chr1	224433096	224434797	1702	1	45	45	45	45	45	0.0264395
PRPF8	DNAAF3_ENST00000588076.1	DNAAF3_ENST00000588076.1	exact	chr19	55158794	55160689	1896	1	48	48	48	48	48	0.0253165
PRPF8	AP3M2_ENST00000522606.5	AP3M2_ENST00000522606.5	exact	chr8	42167289	42169141	1853	1	68	68	68	68	68	0.0366972
PRPF8	RHOT2_ENST00000569197.2	RHOT2_ENST00000569197.2	exact	chr16	672749	674165	1417	1	11	11	11	11	11	0.00776288
PRPF8	SGMS1_ENST00000602565.2	SGMS1_ENST00000602565.2	exact	chr10	50342194	50343526	1333	1	54	54	54	54	54	0.0405101
PRPF8	VAMP2_ENST00000481878.1	VAMP2_ENST00000481878.1	exact	chr17	8161319	8162948	1630	1	53	53	53	53	53	0.0325153
PRPF8	DUS3L_ENST00000592491.1	DUS3L_ENST00000592491.1	exact	chr19	5789134	5790265	1132	1	50	50	50	50	50	0.0441696
PRPF8	METTL26_ENST00000614890.4	METTL26_ENST00000614890.4	exact	chr16	634427	636366	1940	1	186	186	186	186	186	0.0958763
PRPF8	IFITM1_ENST00000328221.5	IFITM1_ENST00000328221.5	exact	chr11	313527	315240	1714	1	64	64	64	64	64	0.0373396
PRPF8	CTC1_ENST00000580299.1	CTC1_ENST00000580299.1	exact	chr17	8228549	8230397	1849	1	75	75	75	75	75	0.0405625
PRPF8	GBA2_ENST00000378088.1	GBA2_ENST00000378088.1	exact	chr9	35736867	35738635	1769	1	34	34	34	34	34	0.0192199
PRPF8	TRMT2A_ENST00000444256.1	TRMT2A_ENST00000444256.1	exact	chr22	20112568	20113808	1241	2	45.5	45.5	51	91	91	0.073328
PRPF8	PPAN_ENST00000430370.1	PPAN_ENST00000430370.1	exact	chr19	10106700	10108098	1399	1	55	55	55	55	55	0.0393138
PRPF8	MRPL55_ENST00000366732.5	MRPL55_ENST00000366732.5	exact	chr1	228106679	228108642	1964	1	49	49	49	49	49	0.0249491
PRPF8	RASSF7_ENST00000531112.1	RASSF7_ENST00000531112.1	exact	chr11	562385	563685	1301	1	46	46	46	46	46	0.0353574
PRPF8	HNRNPA1_ENST00000678876.1	HNRNPA1_ENST00000678876.1	exact	chr12	54282573	54283967	1395	3	61	63	76	183	183	0.131183
PRPF8	EIF5_ENST00000559130.5	EIF5_ENST00000559130.5	exact	chr14	103334894	103336728	1835	1	99	99	99	99	99	0.053951
PRPF8	TARDBP_ENST00000621573.1	TARDBP_ENST00000621573.1	exact	chr1	11022548	11024273	1726	2	53	53	75	106	106	0.0614137
PRPF8	PAXBP1_ENST00000445049.1	PAXBP1_ENST00000445049.1	exact	chr21	32741419	32743268	1850	1	47	47	47	47	47	0.0254054
PRPF8	OGFOD2_ENST00000536439.1	OGFOD2_ENST00000536439.1	exact	chr12	122977425	122979265	1841	1	51	51	51	51	51	0.0277023
PRPF8	MLST8_ENST00000567623.6	MLST8_ENST00000567623.6	exact	chr16	2205454	2207326	1873	1	85	85	85	85	85	0.0453817
PRPF8	FAU_ENST00000526555.5	FAU_ENST00000526555.5	exact	chr11	65120757	65122113	1357	3	76.6667	73	101	230	230	0.169492
PRPF8	METTL26_ENST00000397666.6	METTL26_ENST00000397666.6	exact	chr16	634430	636302	1873	1	186	186	186	186	186	0.0993059
PRPF8	HGS_ENST00000678680.1	HGS_ENST00000678680.1	exact	chr17	81693654	81694853	1200	3	77.6667	52	135	233	233	0.194167
PRPF8	METTL26_ENST00000568773.1	METTL26_ENST00000568773.1	exact	chr16	634664	636235	1572	1	186	186	186	186	186	0.118321
PRPF8	KMT2B_ENST00000689864.1	KMT2B_ENST00000689864.1	exact	chr19	35723447	35724731	1285	4	63.5	65.5	80	254	254	0.197665
PRPF8	PREB_ENST00000441451.1	PREB_ENST00000441451.1	exact	chr2	27131440	27132252	813	1	51	51	51	51	51	0.0627306
PRPF8	RPLP0_ENST00000550423.5	RPLP0_ENST00000550423.5	exact	chr12	120198943	120200852	1910	2	40.5	40.5	45	81	81	0.0424084
PRPF8	MARS1_ENST00000551172.1	MARS1_ENST00000551172.1	exact	chr12	57515183	57516647	1465	1	87	87	87	87	87	0.0593857
PRPF8	LIN7B_ENST00000486217.2	LIN7B_ENST00000486217.2	exact	chr19	49114424	49115489	1066	1	45	45	45	45	45	0.0422139
PRPF8	H3-3B_ENST00000587171.1	H3-3B_ENST00000587171.1	exact	chr17	75778638	75779778	1141	2	59	59	69	118	118	0.103418
PRPF8	LARP1_ENST00000522272.1	LARP1_ENST00000522272.1	exact	chr5	154804221	154805240	1020	1	23	23	23	23	23	0.022549
PRPF8	HGS_ENST00000678748.1	HGS_ENST00000678748.1	exact	chr17	81693503	81694853	1351	3	77.6667	52	135	233	233	0.172465
PRPF8	ILF3_ENST00000593061.5	ILF3_ENST00000593061.5	exact	chr19	10683518	10685163	1646	1	77	77	77	77	77	0.0467801
PRPF8	PSRC1_ENST00000418914.2	PSRC1_ENST00000418914.2	exact	chr1	109281155	109283122	1968	1	36	36	36	36	36	0.0182927
PRPF8	SLC43A3_ENST00000526621.5	SLC43A3_ENST00000526621.5	exact	chr11	57425703	57427496	1794	2	94	94	116	188	188	0.104794
PRPF8	USF2_ENST00000602164.5	USF2_ENST00000602164.5	exact	chr19	35269108	35270517	1410	1	49	49	49	49	49	0.0347518
PRPF8	BANF1_ENST00000533166.5	BANF1_ENST00000533166.5	exact	chr11	66002581	66004131	1551	2	69	69	77	138	138	0.0889749
PRPF8	PEX5_ENST00000544456.5	PEX5_ENST00000544456.5	exact	chr12	7189697	7191356	1660	1	136	136	136	136	136	0.0819277
PRPF8	HSPA8_ENST00000534567.5	HSPA8_ENST00000534567.5	exact	chr11	123060129	123061483	1355	2	21	21	29	42	42	0.0309963
PRPF8	NUDT16L1_ENST00000586252.1	NUDT16L1_ENST00000586252.1	exact	chr16	4693703	4695561	1859	2	67.5	67.5	80	135	135	0.0726197
PRPF8	ATP5IF1_ENST00000497986.5	ATP5IF1_ENST00000497986.5	exact	chr1	28236109	28238105	1997	1	24	24	24	24	24	0.012018
PRPF8	ACD_ENST00000695736.1	ACD_ENST00000695736.1	exact	chr16	67658555	67659613	1059	1	76	76	76	76	76	0.0717658
PRPF8	CSNK1G2_ENST00000591002.5	CSNK1G2_ENST00000591002.5	exact	chr19	1978453	1979402	950	1	64	64	64	64	64	0.0673684
PRPF8	COMMD3_ENST00000471350.1	COMMD3_ENST00000471350.1	exact	chr10	22318272	22319281	1010	4	48.5	46.5	67	194	194	0.192079
PRPF8	MYL6_ENST00000549392.5	MYL6_ENST00000549392.5	exact	chr12	56158382	56160320	1939	2	50	50	56	100	100	0.051573
PRPF8	PET100_ENST00000601406.5	PET100_ENST00000601406.5	exact	chr19	7629824	7631030	1207	1	86	86	86	86	86	0.071251
PRPF8	TMUB1_ENST00000482202.5	TMUB1_ENST00000482202.5	exact	chr7	151081484	151083400	1917	1	82	82	82	82	82	0.0427752
PRPF8	APEX1_ENST00000438886.1	APEX1_ENST00000438886.1	exact	chr14	20456007	20457222	1216	1	80	80	80	80	80	0.0657895
PRPF8	PIH1D1_ENST00000597577.5	PIH1D1_ENST00000597577.5	exact	chr19	49446299	49448041	1743	1	47	47	47	47	47	0.026965
PRPF8	H3-3B_ENST00000586270.5	H3-3B_ENST00000586270.5	exact	chr17	75778610	75779603	994	1	69	69	69	69	69	0.0694165
PRPF8	POLR2H_ENST00000412877.1	POLR2H_ENST00000412877.1	exact	chr3	184361723	184363527	1805	2	58.5	58.5	72	117	117	0.0648199
PRPF8	EMD_ENST00000428228.5	EMD_ENST00000428228.5	exact	chrX	154379361	154381283	1923	3	55.3333	58	62	166	166	0.0863235
PRPF8	BRD2_ENST00000481259.1	BRD2_ENST00000481259.1	exact	chr6	32976569	32977901	1333	1	44	44	44	44	44	0.0330083
PRPF8	ACTB_ENST00000464611.1	ACTB_ENST00000464611.1	exact	chr7	5527151	5528098	948	1	33	33	33	33	33	0.0348101
PRPF8	HNRNPH1_ENST00000630639.1	HNRNPH1_ENST00000630639.1	exact	chr5	179621951	179623133	1183	10	32	32.5	52	320	320	0.270499
PRPF8	SLC43A3_ENST00000529748.1	SLC43A3_ENST00000529748.1	exact	chr11	57426107	57427344	1238	2	94	94	116	188	188	0.151858
PRPF8	PFDN6_ENST00000374610.6	PFDN6_ENST00000374610.6	exact	chr6	33289597	33290862	1266	1	65	65	65	65	65	0.0513428
PRPF8	IPO4_ENST00000561034.1	IPO4_ENST00000561034.1	exact	chr14	24188005	24188822	818	1	61	61	61	61	61	0.0745721
PRPF8	SKIV2L_ENST00000483553.5	SKIV2L_ENST00000483553.5	exact	chr6	31967759	31969751	1993	3	71.3333	75	80	214	214	0.107376
PRPF8	IRF1_ENST00000681458.1	IRF1_ENST00000681458.1	exact	chr5	132485667	132487130	1464	1	53	53	53	53	53	0.0362022
PRPF8	SEPTIN5_ENST00000395109.6	SEPTIN5_ENST00000395109.6	exact	chr22	19719435	19720833	1399	1	34	34	34	34	34	0.0243031
PRPF8	ACY1_ENST00000637149.1	ACY1_ENST00000637149.1	exact	chr3	51987431	51989143	1713	1	45	45	45	45	45	0.0262697
PRPF8	EIF4A1_ENST00000582050.1	EIF4A1_ENST00000582050.1	exact	chr17	7577635	7578630	996	1	75	75	75	75	75	0.0753012
PRPF8	RPL7_ENST00000435330.5	RPL7_ENST00000435330.5	exact	chr8	73291783	73292922	1140	1	25	25	25	25	25	0.0219298
PRPF8	IVNS1ABP_ENST00000422754.1	IVNS1ABP_ENST00000422754.1	exact	chr1	185306750	185307662	913	1	88	88	88	88	88	0.0963855
PRPF8	PSMA6_ENST00000628955.1	PSMA6_ENST00000628955.1	exact	chr14	35292317	35293080	764	1	180	180	180	180	180	0.235602
PRPF8	ZYX_ENST00000449630.5	ZYX_ENST00000449630.5	exact	chr7	143381295	143382925	1631	1	57	57	57	57	57	0.0349479
PRPF8	METTL26_ENST00000397664.8	METTL26_ENST00000397664.8	exact	chr16	634438	636351	1914	1	186	186	186	186	186	0.0971787
PRPF8	RPL38_ENST00000528433.2	RPL38_ENST00000528433.2	exact	chr17	74203704	74204190	487	1	100	100	100	100	100	0.205339
PRPF8	ABCA2_ENST00000490486.2	ABCA2_ENST00000490486.2	exact	chr9	137007851	137009578	1728	1	117	117	117	117	117	0.0677083
PRPF8	MAF1_ENST00000527058.1	MAF1_ENST00000527058.1	exact	chr8	144105083	144106881	1799	1	50	50	50	50	50	0.0277932
PRPF8	PET100_ENST00000598540.6	PET100_ENST00000598540.6	exact	chr19	7629839	7631624	1786	1	86	86	86	86	86	0.0481523
PRPF8	CD63_ENST00000548898.5	CD63_ENST00000548898.5	exact	chr12	55725323	55727108	1786	1	51	51	51	51	51	0.0285554
PRPF8	SRSF5_ENST00000555349.5	SRSF5_ENST00000555349.5	exact	chr14	69767940	69769383	1444	4	29	30.5	52	116	116	0.0803324
PRPF8	GTF3C3_ENST00000435252.1	GTF3C3_ENST00000435252.1	exact	chr2	196774989	196776588	1600	1	49	49	49	49	49	0.030625
PRPF8	BANF1_ENST00000445560.6	BANF1_ENST00000445560.6	exact	chr11	66002228	66004146	1919	2	69	69	77	138	138	0.0719125
PRPF8	RPS3A_ENST00000503002.5	RPS3A_ENST00000503002.5	exact	chr4	151099631	151101114	1484	2	124	124	131	248	248	0.167116
PRPF8	EIF5_ENST00000559532.5	EIF5_ENST00000559532.5	exact	chr14	103334896	103336849	1954	1	99	99	99	99	99	0.0506653
PRPF8	TMSB4X_ENST00000380635.5	TMSB4X_ENST00000380635.5	exact	chrX	12975244	12977227	1984	3	45.3333	47	73	136	136	0.0685484
PRPF8	GPAA1_ENST00000529503.5	GPAA1_ENST00000529503.5	exact	chr8	144082590	144084330	1741	2	78.5	78.5	99	157	157	0.0901781
PRPF8	GBF1_ENST00000678126.1	GBF1_ENST00000678126.1	exact	chr10	102358506	102360395	1890	1	113	113	113	113	113	0.0597884
PRPF8	EEF1B2_ENST00000415904.1	EEF1B2_ENST00000415904.1	exact	chr2	206159927	206161467	1541	1	59	59	59	59	59	0.0382868
PRPF8	ARL6IP4_ENST00000439686.6	ARL6IP4_ENST00000439686.6	exact	chr12	122980748	122982706	1959	1	155	155	155	155	155	0.079122
PRPF8	ACD_ENST00000695650.1	ACD_ENST00000695650.1	exact	chr16	67658736	67660260	1525	1	76	76	76	76	76	0.0498361
PRPF8	MAN2A2_ENST00000558171.1	MAN2A2_ENST00000558171.1	exact	chr15	90910155	90912144	1990	1	52	52	52	52	52	0.0261307
PRPF8	GPX4_ENST00000587648.5	GPX4_ENST00000587648.5	exact	chr19	1105152	1106564	1413	2	48	48	64	96	96	0.0679406
PRPF8	DHPS_ENST00000593423.5	DHPS_ENST00000593423.5	exact	chr19	12679657	12681211	1555	1	45	45	45	45	45	0.0289389
PRPF8	MRPL55_ENST00000464148.2	MRPL55_ENST00000464148.2	exact	chr1	228107824	228109302	1479	1	49	49	49	49	49	0.0331305
PRPF8	MRPL28_ENST00000450882.1	MRPL28_ENST00000450882.1	exact	chr16	368408	370338	1931	1	38	38	38	38	38	0.0196789
PRPF8	PYCR2_ENST00000472798.2	PYCR2_ENST00000472798.2	exact	chr1	225922029	225923891	1863	1	53	53	53	53	53	0.0284487
PRPF8	PREB_ENST00000430533.1	PREB_ENST00000430533.1	exact	chr2	27131159	27132620	1462	1	51	51	51	51	51	0.0348837
PRPF8	ABHD11_ENST00000437891.5	ABHD11_ENST00000437891.5	exact	chr7	73736564	73738463	1900	1	88	88	88	88	88	0.0463158
PRPF8	RPS20_ENST00000519606.5	RPS20_ENST00000519606.5	exact	chr8	56073075	56074506	1432	2	45	45	46	90	90	0.0628492
PRPF8	ACTB_ENST00000417101.2	ACTB_ENST00000417101.2	exact	chr7	5529235	5529982	748	3	34.6667	31	45	104	104	0.139037
PRPF8	GADD45B_ENST00000587887.5	GADD45B_ENST00000587887.5	exact	chr19	2476356	2477126	771	1	107	107	107	107	107	0.138781
PRPF8	SREBF1_ENST00000486311.5	SREBF1_ENST00000486311.5	exact	chr17	17812712	17814376	1665	1	61	61	61	61	61	0.0366366
PRPF8	NDUFV1_ENST00000528328.1	NDUFV1_ENST00000528328.1	exact	chr11	67606933	67608674	1742	1	26	26	26	26	26	0.0149254
PRPF8	HNRNPA1_ENST00000677636.1	HNRNPA1_ENST00000677636.1	exact	chr12	54282394	54283967	1574	3	61	63	76	183	183	0.116264
PRPF8	YDJC_ENST00000415762.6	YDJC_ENST00000415762.6	exact	chr22	21628089	21630064	1976	1	156	156	156	156	156	0.0789474
PRPF8	HES4_ENST00000428771.6	HES4_ENST00000428771.6	exact	chr1	998962	1000172	1211	1	52	52	52	52	52	0.0429397
PRPF8	GALNS_ENST00000568311.1	GALNS_ENST00000568311.1	exact	chr16	88855128	88856970	1843	3	55	48	70	165	165	0.0895279
PRPF8	ZNF692_ENST00000528141.5	ZNF692_ENST00000528141.5	exact	chr1	248857391	248859085	1695	1	44	44	44	44	44	0.0259587
PRPF8	RPL7_ENST00000431653.1	RPL7_ENST00000431653.1	exact	chr8	73291816	73293342	1527	1	25	25	25	25	25	0.016372
PRPF8	DHPS_ENST00000600639.1	DHPS_ENST00000600639.1	exact	chr19	12675721	12676072	352	1	38	38	38	38	38	0.107955
PRPF8	HNRNPA1_ENST00000677291.1	HNRNPA1_ENST00000677291.1	exact	chr12	54282394	54282874	481	1	63	63	63	63	63	0.130977
PRPF8	NDUFS3_ENST00000529276.1	NDUFS3_ENST00000529276.1	exact	chr11	47579029	47579696	668	1	106	106	106	106	106	0.158683
PRPF8	CPNE7_ENST00000526232.1	CPNE7_ENST00000526232.1	exact	chr16	89595576	89596849	1274	2	74	74	116	148	148	0.11617
PRPF8	HGS_ENST00000678907.1	HGS_ENST00000678907.1	exact	chr17	81693870	81695067	1198	3	77.6667	52	135	233	233	0.194491
PRPF8	RECQL4_ENST00000524998.1	RECQL4_ENST00000524998.1	exact	chr8	144515858	144517499	1642	1	48	48	48	48	48	0.0292326
PRPF8	PIEZO1_ENST00000518793.6	PIEZO1_ENST00000518793.6	exact	chr16	88715346	88716277	932	1	45	45	45	45	45	0.0482833
PRPF8	GPAA1_ENST00000530633.1	GPAA1_ENST00000530633.1	exact	chr8	144082626	144084585	1960	2	78.5	78.5	99	157	157	0.080102
PRPF8	SGSM2_ENST00000574650.1	SGSM2_ENST00000574650.1	exact	chr17	2361777	2363045	1269	1	127	127	127	127	127	0.100079
PRPF8	SAPCD1_ENST00000415669.3	SAPCD1_ENST00000415669.3	exact	chr6	31762996	31764851	1856	1	63	63	63	63	63	0.033944
PRPF8	TECR_ENST00000601187.1	TECR_ENST00000601187.1	exact	chr19	14564229	14565977	1749	1	75	75	75	75	75	0.0428816
PRPF8	TMUB1_ENST00000476627.5	TMUB1_ENST00000476627.5	exact	chr7	151081496	151083232	1737	1	82	82	82	82	82	0.0472078
PRPF8	RIC8A_ENST00000626818.1	RIC8A_ENST00000626818.1	exact	chr11	208855	209249	395	1	106	106	106	106	106	0.268354
PRPF8	RPS20_ENST00000520627.1	RPS20_ENST00000520627.1	exact	chr8	56073054	56074510	1457	2	45	45	46	90	90	0.0617708
PRPF8	RACK1_ENST00000509148.1	RACK1_ENST00000509148.1	exact	chr5	181236929	181238195	1267	1	49	49	49	49	49	0.038674
PRPF8	METTL26_ENST00000568077.5	METTL26_ENST00000568077.5	exact	chr16	634502	636331	1830	1	186	186	186	186	186	0.101639
PRPF8	ATP5IF1_ENST00000335514.10	ATP5IF1_ENST00000335514.10	exact	chr1	28236124	28238100	1977	1	24	24	24	24	24	0.0121396
PRPF8	SRSF2_ENST00000583836.1	SRSF2_ENST00000583836.1	exact	chr17	76736380	76737331	952	2	31.5	31.5	41	63	63	0.0661765
PRPF8	HNRNPA1_ENST00000679079.1	HNRNPA1_ENST00000679079.1	exact	chr12	54283079	54284669	1591	3	74	67	96	222	222	0.139535
PRPF8	RPL28_ENST00000558752.1	RPL28_ENST00000558752.1	exact	chr19	55386357	55387231	875	1	57	57	57	57	57	0.0651429
PRPF8	RPL36_ENST00000579446.1	RPL36_ENST00000579446.1	exact	chr19	5690306	5691653	1348	2	60	60	61	120	120	0.0890208
PRPF8	FKBP2_ENST00000535135.7	FKBP2_ENST00000535135.7	exact	chr11	64241665	64243472	1808	2	90.5	90.5	105	181	181	0.100111
PRPF8	APEX1_ENST00000556054.5	APEX1_ENST00000556054.5	exact	chr14	20455247	20457074	1828	1	80	80	80	80	80	0.0437637
PRPF8	SELENBP1_ENST00000427867.2	SELENBP1_ENST00000427867.2	exact	chr1	151369068	151370285	1218	2	99	99	121	198	198	0.162562
PRPF8	TRAF4_ENST00000478021.1	TRAF4_ENST00000478021.1	exact	chr17	28744018	28745518	1501	1	64	64	64	64	64	0.0426382
PRPF8	AURKAIP1_ENST00000321751.9	AURKAIP1_ENST00000321751.9	exact	chr1	1373732	1375169	1438	1	70	70	70	70	70	0.0486787
PRPF8	UBL4A_ENST00000630530.1	UBL4A_ENST00000630530.1	exact	chrX	154485926	154486584	659	1	61	61	61	61	61	0.0925645
PRPF8	HSD3B7_ENST00000574447.1	HSD3B7_ENST00000574447.1	exact	chr16	30985216	30986703	1488	1	65	65	65	65	65	0.0436828
PRPF8	GALT_ENST00000554897.5	GALT_ENST00000554897.5	exact	chr9	34646675	34648375	1701	2	69.5	69.5	92	139	139	0.0817166
PRPF8	ARHGAP21_ENST00000418325.1	ARHGAP21_ENST00000418325.1	exact	chr10	24594970	24596043	1074	1	66	66	66	66	66	0.0614525
PRPF8	H3-3B_ENST00000591890.5	H3-3B_ENST00000591890.5	exact	chr17	75778325	75779759	1435	2	59	59	69	118	118	0.08223
PRPF8	METTL26_ENST00000456420.6	METTL26_ENST00000456420.6	exact	chr16	634513	636239	1727	1	186	186	186	186	186	0.107701
PRPF8	TRMT2A_ENST00000445045.1	TRMT2A_ENST00000445045.1	exact	chr22	20116242	20117239	998	1	33	33	33	33	33	0.0330661
PRPF8	HNRNPA1_ENST00000677224.1	HNRNPA1_ENST00000677224.1	exact	chr12	54282800	54283967	1168	2	60	60	76	120	120	0.10274
PRPF8	PSRC1_ENST00000474126.2	PSRC1_ENST00000474126.2	exact	chr1	109280809	109281679	871	1	36	36	36	36	36	0.0413318
PRPF8	KAT2A_ENST00000588759.1	KAT2A_ENST00000588759.1	exact	chr17	42114224	42115833	1610	1	68	68	68	68	68	0.042236
PRPF8	TRAF4_ENST00000454852.6	TRAF4_ENST00000454852.6	exact	chr17	28747214	28749023	1810	2	60.5	60.5	78	121	121	0.0668508
PRPF8	UBC_ENST00000546271.1	UBC_ENST00000546271.1	exact	chr12	124913362	124914443	1082	1	77	77	77	77	77	0.0711645
PRPF8	ATF4_ENST00000680748.1	ATF4_ENST00000680748.1	exact	chr22	39520589	39521953	1365	2	114.5	114.5	139	229	229	0.167766
PRPF8	AAMP_ENST00000422731.1	AAMP_ENST00000422731.1	exact	chr2	218264360	218266081	1722	1	60	60	60	60	60	0.0348432
PRPF8	COG1_ENST00000582672.1	COG1_ENST00000582672.1	exact	chr17	73206159	73207931	1773	2	63	63	70	126	126	0.071066
PRPF8	HGS_ENST00000676898.1	HGS_ENST00000676898.1	exact	chr17	81688704	81690234	1531	1	46	46	46	46	46	0.0300457
PRPF8	METTL26_ENST00000568830.1	METTL26_ENST00000568830.1	exact	chr16	634949	636358	1410	1	186	186	186	186	186	0.131915
PRPF8	IFT172_ENST00000443889.1	IFT172_ENST00000443889.1	exact	chr2	27453137	27454636	1500	1	117	117	117	117	117	0.078
PRPF8	EMD_ENST00000684082.1	EMD_ENST00000684082.1	exact	chrX	154379485	154381273	1789	3	55.3333	58	62	166	166	0.0927893
PRPF8	HSPA8_ENST00000532182.5	HSPA8_ENST00000532182.5	exact	chr11	123060165	123062022	1858	6	29.5	29	48	177	177	0.0952637
PRPF8	HNRNPLL_ENST00000441689.1	HNRNPLL_ENST00000441689.1	exact	chr2	38568079	38569836	1758	2	71	71	81	142	142	0.0807736
PRPF8	HNRNPA1_ENST00000678970.1	HNRNPA1_ENST00000678970.1	exact	chr12	54283079	54284317	1239	1	59	59	59	59	59	0.047619
PRPF8	FAU_ENST00000434372.2	FAU_ENST00000434372.2	exact	chr11	65121283	65122177	895	3	76.6667	73	101	230	230	0.256983
PRPF8	KMT2B_ENST00000693540.1	KMT2B_ENST00000693540.1	exact	chr19	35724989	35726330	1342	1	29	29	29	29	29	0.0216095
PRPF8	COG1_ENST00000582973.1	COG1_ENST00000582973.1	exact	chr17	73206741	73208507	1767	2	63	63	70	126	126	0.0713073
PRPF8	CDK2_ENST00000555357.1	CDK2_ENST00000555357.1	exact	chr12	55966831	55968311	1481	3	55	53	66	165	165	0.111411
PRPF8	SERP1_ENST00000491660.1	SERP1_ENST00000491660.1	exact	chr3	150545397	150546499	1103	1	83	83	83	83	83	0.0752493
PRPF8	GPX4_ENST00000585480.1	GPX4_ENST00000585480.1	exact	chr19	1105454	1106779	1326	2	48	48	64	96	96	0.0723982
PRPF8	SRRM2_ENST00000572883.1	SRRM2_ENST00000572883.1	exact	chr16	2767722	2769248	1527	3	60.3333	51	88	181	181	0.118533
PRPF8	SDF2L1_ENST00000248958.5	SDF2L1_ENST00000248958.5	exact	chr22	21642302	21644299	1998	4	52	52.5	59	208	208	0.104104
PRPF8	MAZ_ENST00000569978.1	MAZ_ENST00000569978.1	exact	chr16	29808093	29808935	843	1	85	85	85	85	85	0.10083
PRPF8	TMEM259_ENST00000586285.2	TMEM259_ENST00000586285.2	exact	chr19	1010695	1011992	1298	3	73	78	90	219	219	0.168721
PRPF8	RPL36_ENST00000347512.8	RPL36_ENST00000347512.8	exact	chr19	5690295	5691875	1581	2	60	60	61	120	120	0.0759013
PRPF8	FAU_ENST00000525297.5	FAU_ENST00000525297.5	exact	chr11	65120631	65121821	1191	2	78.5	78.5	101	157	157	0.131822
PRPF8	SSBP4_ENST00000599699.2	SSBP4_ENST00000599699.2	exact	chr19	18433275	18434562	1288	3	39.6667	49	53	119	119	0.0923913
PRPF8	FLOT1_ENST00000416018.5	FLOT1_ENST00000416018.5	exact	chr6	30740255	30742203	1949	1	95	95	95	95	95	0.0487429
PRPF8	ABCA7_ENST00000529442.7	ABCA7_ENST00000529442.7	exact	chr19	1056928	1058732	1805	1	48	48	48	48	48	0.0265928
PRPF8	AP3S2_ENST00000617003.1	AP3S2_ENST00000617003.1	exact	chr15	89893078	89894638	1561	1	71	71	71	71	71	0.0454837
PRPF8	PFAS_ENST00000578979.5	PFAS_ENST00000578979.5	exact	chr17	8265973	8267229	1257	2	76	76	106	152	152	0.120923
PRPF8	MAN2A2_ENST00000559132.3	MAN2A2_ENST00000559132.3	exact	chr15	90905379	90906858	1480	2	44	44	52	88	88	0.0594595
PRPF8	RNF40_ENST00000563909.5	RNF40_ENST00000563909.5	exact	chr16	30761745	30763450	1706	1	78	78	78	78	78	0.045721
PRPF8	MLST8_ENST00000562479.5	MLST8_ENST00000562479.5	exact	chr16	2205456	2207253	1798	1	85	85	85	85	85	0.0472747
PRPF8	GRINA_ENST00000527194.5	GRINA_ENST00000527194.5	exact	chr8	143991747	143993094	1348	1	82	82	82	82	82	0.0608309
PRPF8	STXBP2_ENST00000602355.1	STXBP2_ENST00000602355.1	exact	chr19	7645959	7647810	1852	1	73	73	73	73	73	0.0394168
PRPF8	LIG3_ENST00000585370.1	LIG3_ENST00000585370.1	exact	chr17	34997756	34998671	916	1	97	97	97	97	97	0.105895
PRPF8	ATP6V0B_ENST00000498208.1	ATP6V0B_ENST00000498208.1	exact	chr1	43975100	43976379	1280	2	51.5	51.5	53	103	103	0.0804688
PRPF8	YDJC_ENST00000398873.4	YDJC_ENST00000398873.4	exact	chr22	21628167	21630035	1869	1	156	156	156	156	156	0.0834671
PRPF8	SNX5_ENST00000481323.1	SNX5_ENST00000481323.1	exact	chr20	17967919	17968811	893	1	93	93	93	93	93	0.104143
PRPF8	CKB_ENST00000553610.5	CKB_ENST00000553610.5	exact	chr14	103519862	103521342	1481	1	71	71	71	71	71	0.0479406
PRPF8	ZNF692_ENST00000496231.1	ZNF692_ENST00000496231.1	exact	chr1	248857313	248859067	1755	1	44	44	44	44	44	0.0250712
PRPF8	RAC3_ENST00000580965.5	RAC3_ENST00000580965.5	exact	chr17	82032061	82033790	1730	2	62.5	62.5	68	125	125	0.0722543
PRPF8	PRMT5_ENST00000557443.5	PRMT5_ENST00000557443.5	exact	chr14	22920529	22922240	1712	1	108	108	108	108	108	0.0630841
PRPF8	GAPDH_ENST00000619601.1	GAPDH_ENST00000619601.1	exact	chr12	6536605	6538374	1770	1	46	46	46	46	46	0.0259887
PRPF8	APEX1_ENST00000554325.1	APEX1_ENST00000554325.1	exact	chr14	20455227	20456683	1457	1	80	80	80	80	80	0.0549073
PRPF8	GRINA_ENST00000534791.5	GRINA_ENST00000534791.5	exact	chr8	143991454	143992839	1386	1	82	82	82	82	82	0.0591631
PRPF8	GRINA_ENST00000533044.5	GRINA_ENST00000533044.5	exact	chr8	143991556	143992822	1267	1	82	82	82	82	82	0.0647198
PRPF8	AURKAIP1_ENST00000338370.7	AURKAIP1_ENST00000338370.7	exact	chr1	1373730	1375157	1428	1	70	70	70	70	70	0.0490196
PRPF8	PFDN6_ENST00000395131.5	PFDN6_ENST00000395131.5	exact	chr6	33289302	33290933	1632	1	65	65	65	65	65	0.0398284
PRPF8	PIH1D1_ENST00000594845.5	PIH1D1_ENST00000594845.5	exact	chr19	49446299	49448062	1764	1	47	47	47	47	47	0.026644
PRPF8	EIF4A2_ENST00000441007.5	EIF4A2_ENST00000441007.5	exact	chr3	186783205	186784659	1455	2	43.5	43.5	45	87	87	0.0597938
PRPF8	RPL28_ENST00000431533.6	RPL28_ENST00000431533.6	exact	chr19	55385932	55387036	1105	1	57	57	57	57	57	0.0515837
PRPF8	SF3B4_ENST00000457312.1	SF3B4_ENST00000457312.1	exact	chr1	149926382	149927591	1210	1	71	71	71	71	71	0.0586777
PRPF8	RPS21_ENST00000343986.9	RPS21_ENST00000343986.9	exact	chr20	62387103	62388520	1418	1	36	36	36	36	36	0.0253879
PRPF8	PREP_ENST00000448705.1	PREP_ENST00000448705.1	exact	chr6	105322255	105323768	1514	1	96	96	96	96	96	0.0634082
PRPF8	PAXX_ENST00000371620.4	PAXX_ENST00000371620.4	exact	chr9	136992422	136993976	1555	5	42.2	45	52	211	211	0.135691
PRPF8	RACK1_ENST00000514455.5	RACK1_ENST00000514455.5	exact	chr5	181236928	181238663	1736	1	49	49	49	49	49	0.0282258
PRPF8	ZNF696_ENST00000521537.1	ZNF696_ENST00000521537.1	exact	chr8	143291404	143293312	1909	1	48	48	48	48	48	0.0251441
PRPF8	HNRNPM_ENST00000598999.1	HNRNPM_ENST00000598999.1	exact	chr19	8486158	8487184	1027	2	35.5	35.5	40	71	71	0.0691334
PRPF8	GTPBP3_ENST00000600610.5	GTPBP3_ENST00000600610.5	exact	chr19	17337588	17339572	1985	1	47	47	47	47	47	0.0236776
PRPF8	AURKAIP1_ENST00000338338.10	AURKAIP1_ENST00000338338.10	exact	chr1	1373736	1375207	1472	1	70	70	70	70	70	0.0475543
PRPF8	CDK16_ENST00000523034.1	CDK16_ENST00000523034.1	exact	chrX	47223638	47225044	1407	1	85	85	85	85	85	0.0604122
PRPF8	KANSL2_ENST00000548304.1	KANSL2_ENST00000548304.1	exact	chr12	48681424	48682217	794	1	105	105	105	105	105	0.132242
PRPF8	FAU_ENST00000527548.5	FAU_ENST00000527548.5	exact	chr11	65120631	65122113	1483	3	76.6667	73	101	230	230	0.155091
PRPF8	HES4_ENST00000304952.11	HES4_ENST00000304952.11	exact	chr1	998964	1000097	1134	1	52	52	52	52	52	0.0458554
PRPF8	STK25_ENST00000435225.5	STK25_ENST00000435225.5	exact	chr2	241500172	241502003	1832	1	61	61	61	61	61	0.0332969
PRPF8	NFKBIA_ENST00000553342.1	NFKBIA_ENST00000553342.1	exact	chr14	35403748	35404650	903	1	76	76	76	76	76	0.0841639
PRPF8	TMSB4X_ENST00000380633.1	TMSB4X_ENST00000380633.1	exact	chrX	12975658	12977081	1424	2	60	60	73	120	120	0.0842697
PRPF8	FAU_ENST00000531743.5	FAU_ENST00000531743.5	exact	chr11	65120630	65122057	1428	2	78.5	78.5	101	157	157	0.109944
PRPF8	NME3_ENST00000564628.1	NME3_ENST00000564628.1	exact	chr16	1770320	1771495	1176	4	76.25	73	107	305	305	0.259354
PRPF8	GPAA1_ENST00000528073.5	GPAA1_ENST00000528073.5	exact	chr8	144082688	144084519	1832	2	78.5	78.5	99	157	157	0.0856987
PRPF8	SREBF1_ENST00000478616.1	SREBF1_ENST00000478616.1	exact	chr17	17812910	17814355	1446	1	61	61	61	61	61	0.0421853
PRPF8	ATXN7L3_ENST00000590537.5	ATXN7L3_ENST00000590537.5	exact	chr17	44194540	44196166	1627	2	60	60	87	120	120	0.0737554
PRPF8	IPO4_ENST00000625289.1	IPO4_ENST00000625289.1	exact	chr14	24187561	24188787	1227	1	61	61	61	61	61	0.0497148
PRPF8	EIF3G_ENST00000593054.5	EIF3G_ENST00000593054.5	exact	chr19	10115018	10116827	1810	3	72.6667	58	109	218	218	0.120442
PRPF8	HBG1_ENST00000632727.1	HBG1_ENST00000632727.1	exact	chr11	5248428	5249836	1409	2	75	75	82	150	150	0.106458
PRPF8	RPS15_ENST00000617694.4	RPS15_ENST00000617694.4	exact	chr19	1438422	1440049	1628	2	51.5	51.5	52	103	103	0.0632678
PRPF8	GALT_ENST00000556244.1	GALT_ENST00000556244.1	exact	chr9	34647123	34648894	1772	1	92	92	92	92	92	0.0519187
PRPF8	RTL8A_ENST00000370775.3	RTL8A_ENST00000370775.3	exact	chrX	135050932	135052135	1204	1	166	166	166	166	166	0.137874
PRPF8	ATP5ME_ENST00000304312.5	ATP5ME_ENST00000304312.5	exact	chr4	672436	674276	1841	1	52	52	52	52	52	0.0282455
PRPF8	MLXIP_ENST00000377037.3	MLXIP_ENST00000377037.3	exact	chr12	122133298	122134156	859	1	27	27	27	27	27	0.0314319
PRPF8	ACACA_ENST00000614438.1	ACACA_ENST00000614438.1	exact	chr17	37328645	37330399	1755	1	107	107	107	107	107	0.0609687
PRPF8	HNRNPA1_ENST00000676842.1	HNRNPA1_ENST00000676842.1	exact	chr12	54281795	54282486	692	2	28	28	40	56	56	0.0809249
PRPF8	PREB_ENST00000456259.5	PREB_ENST00000456259.5	exact	chr2	27130791	27132385	1595	1	51	51	51	51	51	0.0319749
PRPF8	SRRT_ENST00000449389.1	SRRT_ENST00000449389.1	exact	chr7	100885295	100886824	1530	1	88	88	88	88	88	0.0575163
PRPF8	HNRNPA1_ENST00000548688.5	HNRNPA1_ENST00000548688.5	exact	chr12	54281006	54282626	1621	3	37.3333	40	56	112	112	0.0690932
PRPF8	H3-3B_ENST00000589599.5	H3-3B_ENST00000589599.5	exact	chr17	75778574	75779780	1207	2	59	59	69	118	118	0.097763
PRPF8	HSPA8_ENST00000530391.1	HSPA8_ENST00000530391.1	exact	chr11	123060607	123061833	1227	4	29.75	29	48	119	119	0.0969845
PRPF8	DOK1_ENST00000429631.1	DOK1_ENST00000429631.1	exact	chr2	74555206	74556621	1416	1	59	59	59	59	59	0.0416667
PRPF8	AURKAIP1_ENST00000378853.3	AURKAIP1_ENST00000378853.3	exact	chr1	1373737	1375173	1437	1	70	70	70	70	70	0.0487126
PRPF8	UBE2M_ENST00000596985.1	UBE2M_ENST00000596985.1	exact	chr19	58556201	58557089	889	2	47.5	47.5	62	95	95	0.106862
PRPF8	CBFA2T3_ENST00000566868.1	CBFA2T3_ENST00000566868.1	exact	chr16	88879430	88881313	1884	1	89	89	89	89	89	0.0472399
PRPF8	BCS1L_ENST00000426649.5	BCS1L_ENST00000426649.5	exact	chr2	218661950	218663442	1493	1	63	63	63	63	63	0.0421969
PRPF8	SCRN2_ENST00000578323.1	SCRN2_ENST00000578323.1	exact	chr17	47839459	47841267	1809	1	92	92	92	92	92	0.0508568
PRPF8	PPDPF_ENST00000370179.8	PPDPF_ENST00000370179.8	exact	chr20	63520765	63522206	1442	2	71.5	71.5	82	143	143	0.0991678
PRPF8	RNF40_ENST00000566811.5	RNF40_ENST00000566811.5	exact	chr16	30762289	30763505	1217	1	78	78	78	78	78	0.064092
PRPF8	RECQL4_ENST00000534538.1	RECQL4_ENST00000534538.1	exact	chr8	144516245	144517628	1384	1	48	48	48	48	48	0.0346821
PRPF8	RPS15_ENST00000586656.5	RPS15_ENST00000586656.5	exact	chr19	1438405	1440233	1829	2	51.5	51.5	52	103	103	0.0563149
PRPF8	BANF1_ENST00000312175.7	BANF1_ENST00000312175.7	exact	chr11	66002503	66004149	1647	2	69	69	77	138	138	0.0837887
PRPF8	HSPA8_ENST00000524552.5	HSPA8_ENST00000524552.5	exact	chr11	123057779	123059448	1670	3	45.6667	35	68	137	137	0.0820359
PRPF8	RNF44_ENST00000506378.1	RNF44_ENST00000506378.1	exact	chr5	176528939	176530645	1707	4	67.75	48	134	271	271	0.158758
PRPF8	ISYNA1_ENST00000578352.5	ISYNA1_ENST00000578352.5	exact	chr19	18436148	18438143	1996	6	69	69	97	414	414	0.207415
PRPF8	SLC43A3_ENST00000524863.5	SLC43A3_ENST00000524863.5	exact	chr11	57425550	57427115	1566	2	94	94	116	188	188	0.120051
PRPF8	TMEM141_ENST00000290079.9	TMEM141_ENST00000290079.9	exact	chr9	136791344	136793317	1974	1	57	57	57	57	57	0.0288754
PRPF8	TMUB1_ENST00000488752.5	TMUB1_ENST00000488752.5	exact	chr7	151081778	151083124	1347	1	82	82	82	82	82	0.060876
PRPF8	FAM89B_ENST00000316409.2	FAM89B_ENST00000316409.2	exact	chr11	65572349	65574198	1850	1	76	76	76	76	76	0.0410811
PRPF8	TMUB1_ENST00000462940.1	TMUB1_ENST00000462940.1	exact	chr7	151081086	151082908	1823	1	82	82	82	82	82	0.0449808
PRPF8	PNKP_ENST00000625216.2	PNKP_ENST00000625216.2	exact	chr19	49861266	49862732	1467	1	66	66	66	66	66	0.0449898
PRPF8	EIF1_ENST00000586699.1	EIF1_ENST00000586699.1	exact	chr17	41689903	41690620	718	1	36	36	36	36	36	0.0501393
PRPF8	MAZ_ENST00000562557.5	MAZ_ENST00000562557.5	exact	chr16	29807929	29809693	1765	1	85	85	85	85	85	0.0481586
PRPF8	DPP7_ENST00000497375.1	DPP7_ENST00000497375.1	exact	chr9	137113375	137114704	1330	1	86	86	86	86	86	0.0646617
PRPF8	YDJC_ENST00000292778.11	YDJC_ENST00000292778.11	exact	chr22	21628089	21630022	1934	1	156	156	156	156	156	0.0806618
PRPF8	HBG1_ENST00000330597.5	HBG1_ENST00000330597.5	exact	chr11	5248269	5249857	1589	2	75	75	82	150	150	0.094399
PRPF8	NDST2_ENST00000429742.1	NDST2_ENST00000429742.1	exact	chr10	73802596	73803344	749	1	68	68	68	68	68	0.0907877
PRPF8	FTL_ENST00000331825.11	FTL_ENST00000331825.11	exact	chr19	48965309	48966879	1571	1	43	43	43	43	43	0.0273711
PRPF8	PSMB10_ENST00000574576.2	PSMB10_ENST00000574576.2	exact	chr16	67934506	67935985	1480	1	83	83	83	83	83	0.0560811
PRPF8	FLNA_ENST00000444578.1	FLNA_ENST00000444578.1	exact	chrX	154351581	154353169	1589	1	51	51	51	51	51	0.0320957
PRPF8	STUB1_ENST00000567173.5	STUB1_ENST00000567173.5	exact	chr16	680424	682193	1770	1	50	50	50	50	50	0.0282486
PRPF8	DUS3L_ENST00000585587.1	DUS3L_ENST00000585587.1	exact	chr19	5789251	5790954	1704	1	50	50	50	50	50	0.0293427
PRPF8	APEX1_ENST00000557592.5	APEX1_ENST00000557592.5	exact	chr14	20455248	20457119	1872	1	80	80	80	80	80	0.042735
PRPF8	RPL17_ENST00000615479.4	RPL17_ENST00000615479.4	exact	chr18	49490476	49492305	1830	1	58	58	58	58	58	0.031694
PRPF8	UBL4A_ENST00000417913.1	UBL4A_ENST00000417913.1	exact	chrX	154485376	154486586	1211	1	61	61	61	61	61	0.0503716
PRPF8	KMT2D_ENST00000686968.1	KMT2D_ENST00000686968.1	exact	chr12	49052314	49054140	1827	1	45	45	45	45	45	0.0246305
PRPF8	ESPL1_ENST00000553219.6	ESPL1_ENST00000553219.6	exact	chr12	53268335	53269528	1194	1	65	65	65	65	65	0.0544389
PRPF8	H3-3B_ENST00000592643.5	H3-3B_ENST00000592643.5	exact	chr17	75778250	75779758	1509	2	59	59	69	118	118	0.0781975
PRPF8	PABPN1_ENST00000555295.1	PABPN1_ENST00000555295.1	exact	chr14	23323445	23325334	1890	1	24	24	24	24	24	0.0126984
PRPF8	CD63_ENST00000548160.5	CD63_ENST00000548160.5	exact	chr12	55725470	55727059	1590	1	51	51	51	51	51	0.0320755
PRPF8	HNRNPA1_ENST00000677191.1	HNRNPA1_ENST00000677191.1	exact	chr12	54282800	54284317	1518	3	59.6667	59	76	179	179	0.117918
PRPF8	RNF215_ENST00000421022.1	RNF215_ENST00000421022.1	exact	chr22	30377846	30379774	1929	1	44	44	44	44	44	0.0228097
PRPF8	TLCD1_ENST00000292090.8	TLCD1_ENST00000292090.8	exact	chr17	28724348	28726233	1886	1	91	91	91	91	91	0.0482503
PRPF8	HSPA8_ENST00000526686.1	HSPA8_ENST00000526686.1	exact	chr11	123057879	123059097	1219	3	45.6667	35	68	137	137	0.112387
PRPF8	EIF1AD_ENST00000529973.1	EIF1AD_ENST00000529973.1	exact	chr11	65998614	66000482	1869	1	51	51	51	51	51	0.0272873
PRPF8	PCBP2_ENST00000552980.6	PCBP2_ENST00000552980.6	exact	chr12	53454384	53455477	1094	1	113	113	113	113	113	0.103291
PRPF8	SLC43A3_ENST00000532795.5	SLC43A3_ENST00000532795.5	exact	chr11	57425562	57427456	1895	2	94	94	116	188	188	0.0992084
PRPF8	TMEM209_ENST00000471077.2	TMEM209_ENST00000471077.2	exact	chr7	130203815	130205382	1568	1	30	30	30	30	30	0.0191327
PRPF8	HAUS3_ENST00000514395.1	HAUS3_ENST00000514395.1	exact	chr4	2240847	2242121	1275	1	41	41	41	41	41	0.0321569
PRPF8	FASN_ENST00000580382.1	FASN_ENST00000580382.1	exact	chr17	82079168	82080742	1575	1	72	72	72	72	72	0.0457143
PRPF8	SRSF2_ENST00000358156.6	SRSF2_ENST00000358156.6	exact	chr17	76736405	76737331	927	2	31.5	31.5	41	63	63	0.0679612
PRPF8	CDK4_ENST00000547853.1	CDK4_ENST00000547853.1	exact	chr12	57751712	57752115	404	1	58	58	58	58	58	0.143564
PRPF8	ARL6IP4_ENST00000357866.4	ARL6IP4_ENST00000357866.4	exact	chr12	122981140	122982676	1537	1	155	155	155	155	155	0.100846
PRPF8	MARS1_ENST00000552499.5	MARS1_ENST00000552499.5	exact	chr12	57515181	57516648	1468	1	87	87	87	87	87	0.0592643
PRPF8	TSR1_ENST00000571806.1	TSR1_ENST00000571806.1	exact	chr17	2334785	2336657	1873	1	43	43	43	43	43	0.0229578
PRPF8	EIF2B5_ENST00000471832.2	EIF2B5_ENST00000471832.2	exact	chr3	184135355	184136979	1625	1	109	109	109	109	109	0.0670769
PRPF8	DLG1_ENST00000434148.1	DLG1_ENST00000434148.1	exact	chr3	197296390	197297523	1134	2	52	52	68	104	104	0.0917108
PRPF8	MEN1_ENST00000424912.1	MEN1_ENST00000424912.1	exact	chr11	64809670	64811294	1625	1	86	86	86	86	86	0.0529231
PRPF8	KMT2B_ENST00000690487.1	KMT2B_ENST00000690487.1	exact	chr19	35723732	35725087	1356	2	61.5	61.5	80	123	123	0.090708
PRPF8	CDK4_ENST00000552388.1	CDK4_ENST00000552388.1	exact	chr12	57750934	57752322	1389	2	40.5	40.5	58	81	81	0.0583153
PRPF8	FAM89B_ENST00000449319.2	FAM89B_ENST00000449319.2	exact	chr11	65572462	65574190	1729	1	76	76	76	76	76	0.043956
PRPF8	RPL37_ENST00000508493.1	RPL37_ENST00000508493.1	exact	chr5	40833879	40835212	1334	5	69.2	65	93	346	346	0.25937
PRPF8	IRF1_ENST00000679860.1	IRF1_ENST00000679860.1	exact	chr5	132483979	132485716	1738	1	81	81	81	81	81	0.0466053
PRPF8	MRPL55_ENST00000459783.5	MRPL55_ENST00000459783.5	exact	chr1	228106679	228108325	1647	1	49	49	49	49	49	0.0297511
PRPF8	DDX41_ENST00000509576.5	DDX41_ENST00000509576.5	exact	chr5	177514981	177516950	1970	6	50.6667	43	90	304	304	0.154315
PRPF8	EML3_ENST00000439994.5	EML3_ENST00000439994.5	exact	chr11	62602218	62603738	1521	3	59	49	81	177	177	0.116371
PRPF8	DDX41_ENST00000510171.3	DDX41_ENST00000510171.3	exact	chr5	177515772	177516961	1190	1	39	39	39	39	39	0.0327731
PRPF8	SBF1_ENST00000686029.1	SBF1_ENST00000686029.1	exact	chr22	50454814	50456673	1860	1	48	48	48	48	48	0.0258065
PRPF8	POLRMT_ENST00000590336.2	POLRMT_ENST00000590336.2	exact	chr19	617431	619016	1586	2	66	66	79	132	132	0.0832282
PRPF8	IFRD2_ENST00000438296.1	IFRD2_ENST00000438296.1	exact	chr3	50288430	50290251	1822	1	45	45	45	45	45	0.0246981
PRPF8	VCP_ENST00000681125.1	VCP_ENST00000681125.1	exact	chr9	35061015	35062350	1336	1	44	44	44	44	44	0.0329341
PRPF8	HES4_ENST00000484667.2	HES4_ENST00000484667.2	exact	chr1	998970	999981	1012	1	52	52	52	52	52	0.0513834
PRPF8	RSKR_ENST00000530121.5	RSKR_ENST00000530121.5	exact	chr17	28612343	28614183	1841	1	46	46	46	46	46	0.0249864
PRPF8	HMGCR_ENST00000509085.5	HMGCR_ENST00000509085.5	exact	chr5	75358682	75360482	1801	2	39.5	39.5	40	79	79	0.0438645
PRPF8	SBF1_ENST00000692006.1	SBF1_ENST00000692006.1	exact	chr22	50459470	50460685	1216	1	103	103	103	103	103	0.0847039
PRPF8	NAPRT_ENST00000460623.5	NAPRT_ENST00000460623.5	exact	chr8	143574785	143576162	1378	1	45	45	45	45	45	0.032656
PRPF8	EIF4G2_ENST00000534605.1	EIF4G2_ENST00000534605.1	exact	chr11	10804181	10805949	1769	2	34	34	40	68	68	0.0384398
HNRNPUL1	RPS20_ENST00000523936.5	RPS20_ENST00000523936.5	exact	chr8	56073073	56074356	1284	2	31.5	31.5	60	63	63	0.0490654
HNRNPUL1	EIF4A2_ENST00000498746.1	EIF4A2_ENST00000498746.1	exact	chr3	186784203	186785913	1711	2	39.5	39.5	65	79	79	0.0461718
HNRNPUL1	RPS20_ENST00000009589.8	RPS20_ENST00000009589.8	exact	chr8	56073054	56074506	1453	2	31.5	31.5	60	63	63	0.0433586
HNRNPUL1	RPL17_ENST00000578528.1	RPL17_ENST00000578528.1	exact	chr18	49490841	49492430	1590	2	14.5	14.5	24	29	29	0.018239
HNRNPUL1	EIF4A2_ENST00000445596.5	EIF4A2_ENST00000445596.5	exact	chr3	186783305	186785047	1743	2	39.5	39.5	65	79	79	0.0453242
HNRNPUL1	RPS20_ENST00000518875.5	RPS20_ENST00000518875.5	exact	chr8	56073316	56074498	1183	2	31.5	31.5	60	63	63	0.0532544
HNRNPUL1	RPS20_ENST00000524349.5	RPS20_ENST00000524349.5	exact	chr8	56073042	56074506	1465	2	31.5	31.5	60	63	63	0.0430034
HNRNPUL1	RPS20_ENST00000519606.5	RPS20_ENST00000519606.5	exact	chr8	56073075	56074506	1432	2	31.5	31.5	60	63	63	0.0439944
HNRNPUL1	RPS20_ENST00000520627.1	RPS20_ENST00000520627.1	exact	chr8	56073054	56074510	1457	2	31.5	31.5	60	63	63	0.0432395
HNRNPUL1	RPL17_ENST00000615479.4	RPL17_ENST00000615479.4	exact	chr18	49490476	49492305	1830	2	14.5	14.5	24	29	29	0.015847
TRA2A	DDX5_ENST00000579996.5	DDX5_ENST00000579996.5	exact	chr17	64502070	64503435	1366	1	61	61	61	61	61	0.0446559
TRA2A	EIF4A2_ENST00000498746.1	EIF4A2_ENST00000498746.1	exact	chr3	186784203	186785913	1711	1	21	21	21	21	21	0.0122735
TRA2A	DDX41_ENST00000629036.2	DDX41_ENST00000629036.2	exact	chr5	177515305	177516945	1641	1	87	87	87	87	87	0.0530165
TRA2A	ISYNA1_ENST00000581800.5	ISYNA1_ENST00000581800.5	exact	chr19	18436844	18438162	1319	1	45	45	45	45	45	0.0341168
TRA2A	ISYNA1_ENST00000583534.1	ISYNA1_ENST00000583534.1	exact	chr19	18436847	18438162	1316	1	45	45	45	45	45	0.0341945
TRA2A	HNRNPU_ENST00000640119.1	HNRNPU_ENST00000640119.1	exact	chr1	244855526	244856850	1325	1	17	17	17	17	17	0.0128302
TRA2A	RPL17_ENST00000578528.1	RPL17_ENST00000578528.1	exact	chr18	49490841	49492430	1590	1	14	14	14	14	14	0.00880503
TRA2A	H1-2_ENST00000343677.4	H1-2_ENST00000343677.4	exact	chr6	26055740	26056470	731	3	24.3333	25	38	73	73	0.0998632
TRA2A	EIF4A2_ENST00000445596.5	EIF4A2_ENST00000445596.5	exact	chr3	186783305	186785047	1743	1	21	21	21	21	21	0.0120482
TRA2A	FBXW7_ENST00000605042.1	FBXW7_ENST00000605042.1	exact	chr4	152411329	152412606	1278	1	114	114	114	114	114	0.0892019
TRA2A	FASN_ENST00000637026.1	FASN_ENST00000637026.1	exact	chr17	82096390	82097527	1138	1	33	33	33	33	33	0.0289982
TRA2A	TCEAL9_ENST00000372661.6	TCEAL9_ENST00000372661.6	exact	chrX	103356506	103358462	1957	2	82.5	82.5	86	165	165	0.0843127
TRA2A	TCEAL9_ENST00000372656.5	TCEAL9_ENST00000372656.5	exact	chrX	103356489	103358195	1707	2	82.5	82.5	86	165	165	0.0966608
TRA2A	CCNL1_ENST00000468977.5	CCNL1_ENST00000468977.5	exact	chr3	157148316	157150074	1759	1	111	111	111	111	111	0.063104
TRA2A	EIF2B4_ENST00000418146.1	EIF2B4_ENST00000418146.1	exact	chr2	27368413	27370329	1917	1	69	69	69	69	69	0.0359937
TRA2A	TCEAL9_ENST00000646896.1	TCEAL9_ENST00000646896.1	exact	chrX	103356518	103358455	1938	2	82.5	82.5	86	165	165	0.0851393
TRA2A	TAF7_ENST00000624761.2	TAF7_ENST00000624761.2	exact	chr5	141318995	141320781	1787	4	74	77.5	87	296	296	0.165641
TRA2A	PPP4R2_ENST00000460360.1	PPP4R2_ENST00000460360.1	exact	chr3	73064014	73065290	1277	1	122	122	122	122	122	0.0955364
TRA2A	NCBP3_ENST00000576523.1	NCBP3_ENST00000576523.1	exact	chr17	3812540	3813250	711	1	164	164	164	164	164	0.230661
TRA2A	HMGB2_ENST00000438704.6	HMGB2_ENST00000438704.6	exact	chr4	173331701	173333672	1972	14	16.8571	11	64	236	236	0.119675
TRA2A	SPAG5_ENST00000582076.1	SPAG5_ENST00000582076.1	exact	chr17	28577580	28579406	1827	2	21.5	21.5	25	43	43	0.0235359
TRA2A	EIF3D_ENST00000478547.1	EIF3D_ENST00000478547.1	exact	chr22	36510856	36511641	786	1	56	56	56	56	56	0.0712468
TRA2A	H1-4_ENST00000304218.6	H1-4_ENST00000304218.6	exact	chr6	26156329	26157115	787	2	53	53	76	106	106	0.134689
TRA2A	FASN_ENST00000636968.1	FASN_ENST00000636968.1	exact	chr17	82096415	82097324	910	1	33	33	33	33	33	0.0362637
TRA2A	ISYNA1_ENST00000578352.5	ISYNA1_ENST00000578352.5	exact	chr19	18436148	18438143	1996	1	45	45	45	45	45	0.0225451
TRA2A	SUPT6H_ENST00000584312.1	SUPT6H_ENST00000584312.1	exact	chr17	28673402	28674999	1598	2	92.5	92.5	105	185	185	0.11577
TRA2A	RPL17_ENST00000615479.4	RPL17_ENST00000615479.4	exact	chr18	49490476	49492305	1830	1	14	14	14	14	14	0.00765027
TRA2A	PPP1R15A_ENST00000600406.1	PPP1R15A_ENST00000600406.1	exact	chr19	48874318	48876042	1725	3	37.6667	45	49	113	113	0.0655072
TRA2A	DDX41_ENST00000509576.5	DDX41_ENST00000509576.5	exact	chr5	177514981	177516950	1970	1	87	87	87	87	87	0.0441624
TRA2A	DDX41_ENST00000510171.3	DDX41_ENST00000510171.3	exact	chr5	177515772	177516961	1190	1	87	87	87	87	87	0.0731092
EIF3D	FANCA_ENST00000561722.5	FANCA_ENST00000561722.5	exact	chr16	89738493	89740078	1586	1	22	22	22	22	22	0.0138714
EIF3D	APEX1_ENST00000557344.5	APEX1_ENST00000557344.5	exact	chr14	20455226	20456860	1635	1	75	75	75	75	75	0.0458716
EIF3D	H1-2_ENST00000343677.4	H1-2_ENST00000343677.4	exact	chr6	26055740	26056470	731	1	32	32	32	32	32	0.0437756
EIF3D	APEX1_ENST00000557150.5	APEX1_ENST00000557150.5	exact	chr14	20455265	20457089	1825	1	75	75	75	75	75	0.0410959
EIF3D	CUTA_ENST00000488034.6	CUTA_ENST00000488034.6	exact	chr6	33416442	33418107	1666	1	50	50	50	50	50	0.030012
EIF3D	CUTA_ENST00000482684.5	CUTA_ENST00000482684.5	exact	chr6	33416550	33418107	1558	1	50	50	50	50	50	0.0320924
EIF3D	PKD1_ENST00000561668.5	PKD1_ENST00000561668.5	exact	chr16	2090883	2092170	1288	1	18	18	18	18	18	0.0139752
EIF3D	H2BC4_ENST00000396984.2	H2BC4_ENST00000396984.2	exact	chr6	26123467	26123926	460	1	40	40	40	40	40	0.0869565
EIF3D	APEX1_ENST00000557181.5	APEX1_ENST00000557181.5	exact	chr14	20455227	20456744	1518	1	75	75	75	75	75	0.0494071
EIF3D	CUTA_ENST00000374500.10	CUTA_ENST00000374500.10	exact	chr6	33416442	33418317	1876	1	50	50	50	50	50	0.0266525
EIF3D	TAF7_ENST00000624761.2	TAF7_ENST00000624761.2	exact	chr5	141318995	141320781	1787	1	43	43	43	43	43	0.0240627
EIF3D	CUTA_ENST00000488478.5	CUTA_ENST00000488478.5	exact	chr6	33416550	33418086	1537	1	50	50	50	50	50	0.0325309
EIF3D	CUTA_ENST00000374496.3	CUTA_ENST00000374496.3	exact	chr6	33416619	33418070	1452	1	50	50	50	50	50	0.0344353
EIF3D	CUTA_ENST00000374484.8	CUTA_ENST00000374484.8	exact	chr6	33416550	33418142	1593	1	50	50	50	50	50	0.0313873
EIF3D	H2BC8_ENST00000541790.4	H2BC8_ENST00000541790.4	exact	chr6	26216200	26216688	489	2	76.5	76.5	98	153	153	0.312883
EIF3D	CUTA_ENST00000607266.5	CUTA_ENST00000607266.5	exact	chr6	33416550	33417931	1382	1	50	50	50	50	50	0.0361795
EIF3D	PIEZO1_ENST00000518793.6	PIEZO1_ENST00000518793.6	exact	chr16	88715346	88716277	932	1	54	54	54	54	54	0.0579399
EIF3D	CUTA_ENST00000494751.5	CUTA_ENST00000494751.5	exact	chr6	33416550	33418058	1509	1	50	50	50	50	50	0.0331345
EIF3D	APEX1_ENST00000553368.1	APEX1_ENST00000553368.1	exact	chr14	20455245	20456031	787	1	75	75	75	75	75	0.0952986
EIF3D	APEX1_ENST00000556054.5	APEX1_ENST00000556054.5	exact	chr14	20455247	20457074	1828	1	75	75	75	75	75	0.0410284
EIF3D	C12orf57_ENST00000544681.1	C12orf57_ENST00000544681.1	exact	chr12	6943817	6945098	1282	2	21.5	21.5	28	43	43	0.0335413
EIF3D	KMT2B_ENST00000686920.1	KMT2B_ENST00000686920.1	exact	chr19	35737636	35738878	1243	1	53	53	53	53	53	0.0426388
EIF3D	APEX1_ENST00000554325.1	APEX1_ENST00000554325.1	exact	chr14	20455227	20456683	1457	1	75	75	75	75	75	0.0514756
EIF3D	H2BC11_ENST00000339812.3	H2BC11_ENST00000339812.3	exact	chr6	27132316	27132795	480	1	59	59	59	59	59	0.122917
EIF3D	PRPF8_ENST00000571958.1	PRPF8_ENST00000571958.1	exact	chr17	1650629	1651269	641	1	36	36	36	36	36	0.0561622
EIF3D	CEBPB_ENST00000303004.5	CEBPB_ENST00000303004.5	exact	chr20	50190830	50192668	1839	1	69	69	69	69	69	0.0375204
EIF3D	APEX1_ENST00000557592.5	APEX1_ENST00000557592.5	exact	chr14	20455248	20457119	1872	1	75	75	75	75	75	0.0400641
EIF3D	CUTA_ENST00000440279.7	CUTA_ENST00000440279.7	exact	chr6	33416552	33417921	1370	1	50	50	50	50	50	0.0364964
FAM120A	VIM_ENST00000497849.1	VIM_ENST00000497849.1	exact	chr10	17228869	17229750	882	1	88	88	88	88	88	0.0997732
FAM120A	DLG4_ENST00000486626.8	DLG4_ENST00000486626.8	exact	chr17	7202916	7204502	1587	1	112	112	112	112	112	0.0705734
FAM120A	GGA3_ENST00000583282.5	GGA3_ENST00000583282.5	exact	chr17	75237526	75239081	1556	1	87	87	87	87	87	0.0559126
FAM120A	PABPC4_ENST00000531243.2	PABPC4_ENST00000531243.2	exact	chr1	39575938	39576787	850	5	62.2	46	139	311	311	0.365882
FAM120A	ISYNA1_ENST00000581800.5	ISYNA1_ENST00000581800.5	exact	chr19	18436844	18438162	1319	4	69.5	65.5	107	278	278	0.210766
FAM120A	KHSRP_ENST00000597656.5	KHSRP_ENST00000597656.5	exact	chr19	6413641	6415448	1808	10	59.2	56	100	592	592	0.327434
FAM120A	LRRC4_ENST00000478726.1	LRRC4_ENST00000478726.1	exact	chr7	128030489	128031621	1133	1	65	65	65	65	65	0.0573698
FAM120A	ISYNA1_ENST00000583534.1	ISYNA1_ENST00000583534.1	exact	chr19	18436847	18438162	1316	4	69.5	65.5	107	278	278	0.211246
FAM120A	NUDT16L1_ENST00000590460.1	NUDT16L1_ENST00000590460.1	exact	chr16	4693761	4695292	1532	1	66	66	66	66	66	0.0430809
FAM120A	USP12_ENST00000620323.1	USP12_ENST00000620323.1	exact	chr13	27170091	27171701	1611	1	73	73	73	73	73	0.0453135
FAM120A	JOSD1_ENST00000456626.1	JOSD1_ENST00000456626.1	exact	chr22	38699803	38700930	1128	1	77	77	77	77	77	0.0682624
FAM120A	HES6_ENST00000409002.7	HES6_ENST00000409002.7	exact	chr2	238238276	238239971	1696	2	52.5	52.5	54	105	105	0.0619104
FAM120A	EIF4A1_ENST00000577929.1	EIF4A1_ENST00000577929.1	exact	chr17	7573844	7575216	1373	1	46	46	46	46	46	0.0335033
FAM120A	ZNF580_ENST00000590190.1	ZNF580_ENST00000590190.1	exact	chr19	55640985	55642574	1590	1	85	85	85	85	85	0.0534591
FAM120A	ITM2C_ENST00000620962.1	ITM2C_ENST00000620962.1	exact	chr2	230878218	230878718	501	3	73.6667	69	106	221	221	0.441118
FAM120A	EVA1B_ENST00000490466.2	EVA1B_ENST00000490466.2	exact	chr1	36322030	36323645	1616	1	69	69	69	69	69	0.042698
FAM120A	RNF215_ENST00000630264.1	RNF215_ENST00000630264.1	exact	chr22	30377820	30379780	1961	1	77	77	77	77	77	0.0392657
FAM120A	GIPR_ENST00000591322.1	GIPR_ENST00000591322.1	exact	chr19	45670256	45671362	1107	2	98.5	98.5	134	197	197	0.177958
FAM120A	HES6_ENST00000409160.7	HES6_ENST00000409160.7	exact	chr2	238238270	238240038	1769	2	52.5	52.5	54	105	105	0.0593556
FAM120A	VAT1_ENST00000592388.1	VAT1_ENST00000592388.1	exact	chr17	43014607	43016313	1707	3	58.6667	60	63	176	176	0.103105
FAM120A	EIF4A1_ENST00000581770.5	EIF4A1_ENST00000581770.5	exact	chr17	7573316	7575165	1850	2	64.5	64.5	83	129	129	0.0697297
FAM120A	H3C10_ENST00000369163.4	H3C10_ENST00000369163.4	exact	chr6	27810051	27811300	1250	4	52.75	50.5	67	211	211	0.1688
FAM120A	HES6_ENST00000272937.10	HES6_ENST00000272937.10	exact	chr2	238238267	238240038	1772	2	52.5	52.5	54	105	105	0.0592551
FAM120A	PRKAG1_ENST00000548362.5	PRKAG1_ENST00000548362.5	exact	chr12	49002274	49003593	1320	2	109.5	109.5	129	219	219	0.165909
FAM120A	TMUB1_ENST00000492838.1	TMUB1_ENST00000492838.1	exact	chr7	151081834	151082981	1148	1	53	53	53	53	53	0.0461672
FAM120A	MAFG_ENST00000392366.7	MAFG_ENST00000392366.7	exact	chr17	81921560	81923532	1973	2	90	90	126	180	180	0.0912316
FAM120A	ATF4_ENST00000674835.2	ATF4_ENST00000674835.2	exact	chr22	39520604	39522602	1999	4	53.5	41.5	100	214	214	0.107054
FAM120A	PRPS1_ENST00000676322.1	PRPS1_ENST00000676322.1	exact	chrX	107649940	107651026	1087	7	54.4286	59	71	381	381	0.350506
FAM120A	SAP25_ENST00000622764.3	SAP25_ENST00000622764.3	exact	chr7	100572228	100573900	1673	1	71	71	71	71	71	0.0424387
FAM120A	TMEM158_ENST00000503771.2	TMEM158_ENST00000503771.2	exact	chr3	45224466	45226287	1822	1	71	71	71	71	71	0.0389682
FAM120A	SRRM2_ENST00000570539.1	SRRM2_ENST00000570539.1	exact	chr16	2770911	2771412	502	1	94	94	94	94	94	0.187251
FAM120A	SRRM2_ENST00000573692.1	SRRM2_ENST00000573692.1	exact	chr16	2770355	2771410	1056	1	94	94	94	94	94	0.0890152
FAM120A	LRRC4_ENST00000476782.5	LRRC4_ENST00000476782.5	exact	chr7	128030357	128032107	1751	1	65	65	65	65	65	0.0371216
FAM120A	FOXK2_ENST00000575578.1	FOXK2_ENST00000575578.1	exact	chr17	82586130	82587562	1433	3	63.6667	67	69	191	191	0.133287
FAM120A	SNRNP27_ENST00000487029.1	SNRNP27_ENST00000487029.1	exact	chr2	69904254	69905575	1322	5	52.2	54	66	261	261	0.197428
FAM120A	ARHGDIA_ENST00000580685.5	ARHGDIA_ENST00000580685.5	exact	chr17	81868366	81870006	1641	1	76	76	76	76	76	0.0463132
FAM120A	NUDT16L1_ENST00000586252.1	NUDT16L1_ENST00000586252.1	exact	chr16	4693703	4695561	1859	1	66	66	66	66	66	0.035503
FAM120A	TMUB1_ENST00000482202.5	TMUB1_ENST00000482202.5	exact	chr7	151081484	151083400	1917	2	45	45	53	90	90	0.0469484
FAM120A	POLR2H_ENST00000412877.1	POLR2H_ENST00000412877.1	exact	chr3	184361723	184363527	1805	3	68.3333	65	81	205	205	0.113573
FAM120A	DLG4_ENST00000493294.2	DLG4_ENST00000493294.2	exact	chr17	7202981	7204934	1954	2	84.5	84.5	112	169	169	0.0864893
FAM120A	ALDH1A2_ENST00000558384.1	ALDH1A2_ENST00000558384.1	exact	chr15	57953425	57955269	1845	2	71	71	104	142	142	0.0769648
FAM120A	TMUB1_ENST00000476627.5	TMUB1_ENST00000476627.5	exact	chr7	151081496	151083232	1737	2	45	45	53	90	90	0.0518135
FAM120A	SERPINH1_ENST00000526638.1	SERPINH1_ENST00000526638.1	exact	chr11	75571914	75572783	870	10	38	33.5	92	380	380	0.436782
FAM120A	NRIP3_ENST00000534759.1	NRIP3_ENST00000534759.1	exact	chr11	8982559	8984103	1545	1	113	113	113	113	113	0.0731392
FAM120A	TIMM13_ENST00000215570.8	TIMM13_ENST00000215570.8	exact	chr19	2425625	2427586	1962	6	40	47	53	240	240	0.122324
FAM120A	ATF4_ENST00000680748.1	ATF4_ENST00000680748.1	exact	chr22	39520589	39521953	1365	1	46	46	46	46	46	0.0336996
FAM120A	RNF40_ENST00000602784.1	RNF40_ENST00000602784.1	exact	chr16	30774070	30775188	1119	1	32	32	32	32	32	0.028597
FAM120A	HES6_ENST00000409182.1	HES6_ENST00000409182.1	exact	chr2	238238605	238239958	1354	1	51	51	51	51	51	0.0376662
FAM120A	VIM_ENST00000478746.1	VIM_ENST00000478746.1	exact	chr10	17228515	17229870	1356	1	88	88	88	88	88	0.0648968
FAM120A	ISYNA1_ENST00000578352.5	ISYNA1_ENST00000578352.5	exact	chr19	18436148	18438143	1996	4	69.5	65.5	107	278	278	0.139279
FAM120A	TMUB1_ENST00000488752.5	TMUB1_ENST00000488752.5	exact	chr7	151081778	151083124	1347	1	53	53	53	53	53	0.0393467
FAM120A	TMUB1_ENST00000462940.1	TMUB1_ENST00000462940.1	exact	chr7	151081086	151082908	1823	1	53	53	53	53	53	0.029073
FAM120A	GTPBP1_ENST00000487538.1	GTPBP1_ENST00000487538.1	exact	chr22	38734324	38736175	1852	1	37	37	37	37	37	0.0199784
FAM120A	MEA1_ENST00000643776.1	MEA1_ENST00000643776.1	exact	chr6	43012082	43013983	1902	2	47	47	55	94	94	0.0494217
FAM120A	KHSRP_ENST00000594496.5	KHSRP_ENST00000594496.5	exact	chr19	6414457	6415684	1228	3	68.3333	57	100	205	205	0.166938
FAM120A	RNF215_ENST00000421022.1	RNF215_ENST00000421022.1	exact	chr22	30377846	30379774	1929	1	77	77	77	77	77	0.0399171
FAM120A	YIPF2_ENST00000592646.5	YIPF2_ENST00000592646.5	exact	chr19	10922770	10924117	1348	1	98	98	98	98	98	0.0727003
FAM120A	JOSD1_ENST00000417712.1	JOSD1_ENST00000417712.1	exact	chr22	38699801	38701556	1756	1	77	77	77	77	77	0.0438497
FAM120A	AQP1_ENST00000651610.1	AQP1_ENST00000651610.1	exact	chr7	30922578	30924072	1495	1	119	119	119	119	119	0.0795987
DDX21	HSPA8_ENST00000524552.5	HSPA8_ENST00000524552.5	exact	chr11	123057779	123059448	1670	7	21.1429	13	42	148	148	0.0886228
DDX21	HSPA8_ENST00000526686.1	HSPA8_ENST00000526686.1	exact	chr11	123057879	123059097	1219	4	16.25	11.5	39	65	65	0.0533224
TARDBP	DLG4_ENST00000486626.8	DLG4_ENST00000486626.8	exact	chr17	7202916	7204502	1587	1	117	117	117	117	117	0.073724
TARDBP	FGFR4_ENST00000430285.5	FGFR4_ENST00000430285.5	exact	chr5	177089576	177091104	1529	3	64.6667	49	118	194	194	0.12688
TARDBP	RASGRP2_ENST00000419843.1	RASGRP2_ENST00000419843.1	exact	chr11	64742826	64744317	1492	1	98	98	98	98	98	0.0656836
TARDBP	ZNF691_ENST00000397034.3	ZNF691_ENST00000397034.3	exact	chr1	42849291	42851264	1974	1	130	130	130	130	130	0.0658561
TARDBP	HBG2_ENST00000444587.1	HBG2_ENST00000444587.1	exact	chr11	5253389	5254741	1353	1	72	72	72	72	72	0.0532151
TARDBP	HBG2_ENST00000336906.6	HBG2_ENST00000336906.6	exact	chr11	5253188	5254781	1594	1	72	72	72	72	72	0.0451694
TARDBP	CARM1_ENST00000586298.1	CARM1_ENST00000586298.1	exact	chr19	10919929	10921900	1972	2	78	78	86	156	156	0.0791075
TARDBP	GATA2_ENST00000696652.1	GATA2_ENST00000696652.1	exact	chr3	128486803	128488530	1728	3	81.6667	70	136	245	245	0.141782
TARDBP	ARHGEF1_ENST00000600517.1	ARHGEF1_ENST00000600517.1	exact	chr19	41904216	41906043	1828	3	78	84	84	234	234	0.128009
TARDBP	PNCK_ENST00000434652.5	PNCK_ENST00000434652.5	exact	chrX	153672142	153673361	1220	1	122	122	122	122	122	0.1
TARDBP	MATK_ENST00000591059.1	MATK_ENST00000591059.1	exact	chr19	3785097	3786016	920	2	83.5	83.5	85	167	167	0.181522
TARDBP	TARDBP_ENST00000621573.1	TARDBP_ENST00000621573.1	exact	chr1	11022548	11024273	1726	3	67.3333	67	68	202	202	0.117034
TARDBP	DLG4_ENST00000493294.2	DLG4_ENST00000493294.2	exact	chr17	7202981	7204934	1954	1	117	117	117	117	117	0.0598772
TARDBP	ESRRA_ENST00000468670.2	ESRRA_ENST00000468670.2	exact	chr11	64306446	64307504	1059	3	93.6667	93	107	281	281	0.265345
TARDBP	ZFPL1_ENST00000530488.1	ZFPL1_ENST00000530488.1	exact	chr11	65085153	65086789	1637	1	251	251	251	251	251	0.153329
TARDBP	AIG1_ENST00000367596.5	AIG1_ENST00000367596.5	exact	chr6	143060901	143061606	706	1	110	110	110	110	110	0.155807
TARDBP	COG1_ENST00000582973.1	COG1_ENST00000582973.1	exact	chr17	73206741	73208507	1767	1	72	72	72	72	72	0.040747
TARDBP	SDF2L1_ENST00000248958.5	SDF2L1_ENST00000248958.5	exact	chr22	21642302	21644299	1998	1	83	83	83	83	83	0.0415415
TARDBP	EIF3G_ENST00000593054.5	EIF3G_ENST00000593054.5	exact	chr19	10115018	10116827	1810	3	102.667	110	120	308	308	0.170166
TARDBP	HBG1_ENST00000632727.1	HBG1_ENST00000632727.1	exact	chr11	5248428	5249836	1409	1	73	73	73	73	73	0.0518098
TARDBP	HBG1_ENST00000330597.5	HBG1_ENST00000330597.5	exact	chr11	5248269	5249857	1589	1	73	73	73	73	73	0.0459408
SRSF7	G3BP2_ENST00000510902.2	G3BP2_ENST00000510902.2	exact	chr4	75655066	75657014	1949	1	104	104	104	104	104	0.0533607
SRSF7	ISYNA1_ENST00000581800.5	ISYNA1_ENST00000581800.5	exact	chr19	18436844	18438162	1319	1	74	74	74	74	74	0.0561031
SRSF7	ISYNA1_ENST00000583534.1	ISYNA1_ENST00000583534.1	exact	chr19	18436847	18438162	1316	1	74	74	74	74	74	0.056231
SRSF7	HNRNPA1_ENST00000677645.1	HNRNPA1_ENST00000677645.1	exact	chr12	54282394	54283234	841	1	65	65	65	65	65	0.0772889
SRSF7	UBC_ENST00000541272.1	UBC_ENST00000541272.1	exact	chr12	124913035	124914074	1040	2	88	88	123	176	176	0.169231
SRSF7	UBC_ENST00000540700.1	UBC_ENST00000540700.1	exact	chr12	124913370	124914591	1222	2	88	88	123	176	176	0.144026
SRSF7	TRAF4_ENST00000584944.5	TRAF4_ENST00000584944.5	exact	chr17	28746743	28748297	1555	1	66	66	66	66	66	0.0424437
SRSF7	HNRNPA1_ENST00000678347.1	HNRNPA1_ENST00000678347.1	exact	chr12	54282573	54283234	662	1	65	65	65	65	65	0.0981873
SRSF7	MSH5_ENST00000429846.1	MSH5_ENST00000429846.1	exact	chr6	31761212	31762676	1465	1	89	89	89	89	89	0.0607509
SRSF7	UBC_ENST00000535859.1	UBC_ENST00000535859.1	exact	chr12	124913404	124914304	901	2	88	88	123	176	176	0.195339
SRSF7	HNRNPA1_ENST00000678876.1	HNRNPA1_ENST00000678876.1	exact	chr12	54282573	54283967	1395	1	65	65	65	65	65	0.046595
SRSF7	TARDBP_ENST00000621573.1	TARDBP_ENST00000621573.1	exact	chr1	11022548	11024273	1726	1	97	97	97	97	97	0.0561993
SRSF7	KRT8_ENST00000547176.3	KRT8_ENST00000547176.3	exact	chr12	52899996	52901947	1952	1	100	100	100	100	100	0.0512295
SRSF7	UBC_ENST00000535131.1	UBC_ENST00000535131.1	exact	chr12	124913323	124914079	757	2	88	88	123	176	176	0.232497
SRSF7	H3-3B_ENST00000587171.1	H3-3B_ENST00000587171.1	exact	chr17	75778638	75779778	1141	1	82	82	82	82	82	0.0718668
SRSF7	RPS23_ENST00000511844.1	RPS23_ENST00000511844.1	exact	chr5	82277359	82278355	997	1	65	65	65	65	65	0.0651956
SRSF7	HMGB2_ENST00000438704.6	HMGB2_ENST00000438704.6	exact	chr4	173331701	173333672	1972	6	29.8333	22	71	179	179	0.0907708
SRSF7	HNRNPA1_ENST00000677636.1	HNRNPA1_ENST00000677636.1	exact	chr12	54282394	54283967	1574	1	65	65	65	65	65	0.0412961
SRSF7	HNRNPA1_ENST00000677291.1	HNRNPA1_ENST00000677291.1	exact	chr12	54282394	54282874	481	1	65	65	65	65	65	0.135135
SRSF7	EIF3D_ENST00000478547.1	EIF3D_ENST00000478547.1	exact	chr22	36510856	36511641	786	1	73	73	73	73	73	0.0928753
SRSF7	H3-3B_ENST00000591890.5	H3-3B_ENST00000591890.5	exact	chr17	75778325	75779759	1435	1	82	82	82	82	82	0.0571429
SRSF7	TRAF4_ENST00000473421.1	TRAF4_ENST00000473421.1	exact	chr17	28747016	28748423	1408	1	66	66	66	66	66	0.046875
SRSF7	TRAF4_ENST00000454852.6	TRAF4_ENST00000454852.6	exact	chr17	28747214	28749023	1810	1	66	66	66	66	66	0.0364641
SRSF7	UBC_ENST00000546271.1	UBC_ENST00000546271.1	exact	chr12	124913362	124914443	1082	2	88	88	123	176	176	0.162662
SRSF7	ATXN3L_ENST00000380622.5	ATXN3L_ENST00000380622.5	exact	chrX	13318647	13320053	1407	1	71	71	71	71	71	0.050462
SRSF7	UBC_ENST00000541645.1	UBC_ENST00000541645.1	exact	chr12	124913306	124914119	814	2	88	88	123	176	176	0.216216
SRSF7	H3-3B_ENST00000589599.5	H3-3B_ENST00000589599.5	exact	chr17	75778574	75779780	1207	1	82	82	82	82	82	0.067937
SRSF7	ISYNA1_ENST00000578352.5	ISYNA1_ENST00000578352.5	exact	chr19	18436148	18438143	1996	1	74	74	74	74	74	0.0370741
SRSF7	UBC_ENST00000540351.1	UBC_ENST00000540351.1	exact	chr12	124913290	124914141	852	2	88	88	123	176	176	0.206573
SRSF7	H3-3B_ENST00000592643.5	H3-3B_ENST00000592643.5	exact	chr17	75778250	75779758	1509	1	82	82	82	82	82	0.0543406
WRN	RPL15_ENST00000354811.5	RPL15_ENST00000354811.5	exact	chr3	23917705	23919551	1847	1	26	26	26	26	26	0.0140769
WRN	RPS6_ENST00000380381.3	RPS6_ENST00000380381.3	exact	chr9	19378774	19380236	1463	1	35	35	35	35	35	0.0239234
SSB	TIMM13_ENST00000591871.1	TIMM13_ENST00000591871.1	exact	chr19	2426565	2427538	974	2	19.5	19.5	24	39	39	0.0400411
SSB	TIMM13_ENST00000215570.8	TIMM13_ENST00000215570.8	exact	chr19	2425625	2427586	1962	2	19.5	19.5	24	39	39	0.0198777
AGGF1	NDUFS3_ENST00000534208.5	NDUFS3_ENST00000534208.5	exact	chr11	47579072	47580954	1883	1	47	47	47	47	47	0.0249602
AGGF1	H1-2_ENST00000343677.4	H1-2_ENST00000343677.4	exact	chr6	26055740	26056470	731	2	48.5	48.5	54	97	97	0.132695
AGGF1	GIPR_ENST00000591322.1	GIPR_ENST00000591322.1	exact	chr19	45670256	45671362	1107	1	108	108	108	108	108	0.097561
AGGF1	SGK2_ENST00000617268.1	SGK2_ENST00000617268.1	exact	chr20	43564786	43566525	1740	3	105.333	104	114	316	316	0.181609
AGGF1	NDUFS3_ENST00000530295.5	NDUFS3_ENST00000530295.5	exact	chr11	47579072	47580902	1831	1	47	47	47	47	47	0.025669
AGGF1	EIF2B4_ENST00000418146.1	EIF2B4_ENST00000418146.1	exact	chr2	27368413	27370329	1917	1	101	101	101	101	101	0.0526865
AGGF1	HMGB2_ENST00000438704.6	HMGB2_ENST00000438704.6	exact	chr4	173331701	173333672	1972	11	13.1818	11	31	145	145	0.0735294
AGGF1	CPNE7_ENST00000526232.1	CPNE7_ENST00000526232.1	exact	chr16	89595576	89596849	1274	1	76	76	76	76	76	0.0596546
AGGF1	H1-4_ENST00000304218.6	H1-4_ENST00000304218.6	exact	chr6	26156329	26157115	787	1	48	48	48	48	48	0.0609911
AGGF1	C12orf57_ENST00000544681.1	C12orf57_ENST00000544681.1	exact	chr12	6943817	6945098	1282	1	56	56	56	56	56	0.0436817
AGGF1	CBFA2T3_ENST00000566868.1	CBFA2T3_ENST00000566868.1	exact	chr16	88879430	88881313	1884	1	23	23	23	23	23	0.0122081
AGGF1	BAD_ENST00000493798.1	BAD_ENST00000493798.1	exact	chr11	64270269	64271868	1600	4	74.25	85	91	297	297	0.185625
AGGF1	DDT_ENST00000428792.1	DDT_ENST00000428792.1	exact	chr22	23971370	23973183	1814	4	51.75	52.5	85	207	207	0.114112
SLBP	H3C7_ENST00000618052.2	H3C7_ENST00000618052.2	exact	chr6	26250142	26250635	494	1	69	69	69	69	69	0.139676
SLBP	H2AC18_ENST00000369159.3	H2AC18_ENST00000369159.3	exact	chr1	149842218	149842750	533	1	101	101	101	101	101	0.189493
SLBP	H2AX_ENST00000530167.2	H2AX_ENST00000530167.2	exact	chr11	119093874	119095465	1592	6	38.8333	39.5	63	233	233	0.146357
SLBP	H2BC15_ENST00000612898.2	H2BC15_ENST00000612898.2	exact	chr6	27838569	27839110	542	7	29.5714	35	46	207	207	0.381919
SLBP	RPL17_ENST00000578528.1	RPL17_ENST00000578528.1	exact	chr18	49490841	49492430	1590	1	7	7	7	7	7	0.00440252
SLBP	H1-2_ENST00000343677.4	H1-2_ENST00000343677.4	exact	chr6	26055740	26056470	731	10	15.8	8	78	158	158	0.216142
SLBP	H2AC12_ENST00000377459.3	H2AC12_ENST00000377459.3	exact	chr6	27147106	27147562	457	2	42	42	45	84	84	0.183807
SLBP	H2AC13_ENST00000358739.5	H2AC13_ENST00000358739.5	exact	chr6	27808173	27808667	495	5	19.4	12	35	97	97	0.19596
SLBP	H4C1_ENST00000617569.2	H4C1_ENST00000617569.2	exact	chr6	26021649	26022050	402	1	41	41	41	41	41	0.10199
SLBP	H2AC16_ENST00000613174.2	H2AC16_ENST00000613174.2	exact	chr6	27865317	27865798	482	1	113	113	113	113	113	0.23444
SLBP	H3C10_ENST00000369163.4	H3C10_ENST00000369163.4	exact	chr6	27810051	27811300	1250	4	40.25	34	78	161	161	0.1288
SLBP	H2BC4_ENST00000396984.2	H2BC4_ENST00000396984.2	exact	chr6	26123467	26123926	460	4	36.25	31	70	145	145	0.315217
SLBP	H3C2_ENST00000621411.3	H3C2_ENST00000621411.3	exact	chr6	26031589	26032099	511	2	32	32	39	64	64	0.125245
SLBP	H2BC13_ENST00000377401.4	H2BC13_ENST00000377401.4	exact	chr6	27807479	27807929	451	1	45	45	45	45	45	0.0997783
SLBP	H4C9_ENST00000615353.2	H4C9_ENST00000615353.2	exact	chr6	27139282	27139678	397	3	49	44	88	147	147	0.370277
SLBP	H2AX_ENST00000375167.1	H2AX_ENST00000375167.1	exact	chr11	119093879	119095449	1571	6	38.8333	39.5	63	233	233	0.148313
SLBP	H2AC17_ENST00000359611.4	H2AC17_ENST00000359611.4	exact	chr6	27892699	27893185	487	3	41.6667	40	53	125	125	0.256674
SLBP	H2BC17_ENST00000616182.2	H2BC17_ENST00000616182.2	exact	chr6	27893425	27893891	467	4	31.75	30.5	50	127	127	0.271949
SLBP	H2AC7_ENST00000341023.2	H2AC7_ENST00000341023.2	exact	chr6	26198784	26199293	510	2	69	69	71	138	138	0.270588
SLBP	H2BC8_ENST00000541790.4	H2BC8_ENST00000541790.4	exact	chr6	26216200	26216688	489	4	30.75	15.5	85	123	123	0.251534
SLBP	H4C8_ENST00000377727.2	H4C8_ENST00000377727.2	exact	chr6	26285126	26285534	409	6	41.5	32.5	98	249	249	0.608802
SLBP	H2AW_ENST00000689584.1	H2AW_ENST00000689584.1	exact	chr1	228457364	228457873	510	1	76	76	76	76	76	0.14902
SLBP	H3C4_ENST00000356476.3	H3C4_ENST00000356476.3	exact	chr6	26196784	26197286	503	2	47	47	50	94	94	0.186879
SLBP	H2AC11_ENST00000359193.4	H2AC11_ENST00000359193.4	exact	chr6	27133043	27133535	493	5	35.4	35	50	177	177	0.359026
SLBP	H2BU1_ENST00000693095.1	H2BU1_ENST00000693095.1	exact	chr1	228458103	228458558	456	1	71	71	71	71	71	0.155702
SLBP	H3C14_ENST00000369158.2	H3C14_ENST00000369158.2	exact	chr1	149840687	149841208	522	1	67	67	67	67	67	0.128352
SLBP	H2AC15_ENST00000618958.2	H2AC15_ENST00000618958.2	exact	chr6	27837880	27838375	496	1	37	37	37	37	37	0.0745968
SLBP	H2AC8_ENST00000303910.4	H2AC8_ENST00000303910.4	exact	chr6	26216975	26217483	509	4	25.5	23.5	47	102	102	0.200393
SLBP	H1-4_ENST00000304218.6	H1-4_ENST00000304218.6	exact	chr6	26156329	26157115	787	4	32	24	68	128	128	0.162643
SLBP	H4C3_ENST00000377803.4	H4C3_ENST00000377803.4	exact	chr6	26103933	26104337	405	5	36.8	43	52	184	184	0.454321
SLBP	C12orf57_ENST00000544681.1	C12orf57_ENST00000544681.1	exact	chr12	6943817	6945098	1282	1	33	33	33	33	33	0.025741
SLBP	H4C11_ENST00000355057.3	H4C11_ENST00000355057.3	exact	chr6	27824092	27824480	389	1	57	57	57	57	57	0.14653
SLBP	H2BC11_ENST00000339812.3	H2BC11_ENST00000339812.3	exact	chr6	27132316	27132795	480	5	35.2	35	47	176	176	0.366667
SLBP	H2AW_ENST00000366695.3	H2AW_ENST00000366695.3	exact	chr1	228456979	228457873	895	3	47.6667	53	76	143	143	0.159777
SLBP	H3C10_ENST00000685041.1	H3C10_ENST00000685041.1	exact	chr6	27810051	27810536	486	3	48.6667	37	78	146	146	0.300412
SLBP	H3C13_ENST00000331491.2	H3C13_ENST00000331491.2	exact	chr1	149813225	149813693	469	1	44	44	44	44	44	0.0938166
SLBP	H2BC7_ENST00000356530.6	H2BC7_ENST00000356530.6	exact	chr6	26199516	26199988	473	2	25.5	25.5	29	51	51	0.107822
SLBP	H4C2_ENST00000377745.5	H4C2_ENST00000377745.5	exact	chr6	26026896	26027283	388	2	19.5	19.5	32	39	39	0.100515
SLBP	H2AC4_ENST00000615868.2	H2AC4_ENST00000615868.2	exact	chr6	26033092	26033618	527	2	22	22	34	44	44	0.0834915
SLBP	RPL17_ENST00000615479.4	RPL17_ENST00000615479.4	exact	chr18	49490476	49492305	1830	1	7	7	7	7	7	0.00382514
SLBP	H4C5_ENST00000615164.3	H4C5_ENST00000615164.3	exact	chr6	26204610	26205021	412	5	59	66	89	295	295	0.716019
SLBP	H2AC6_ENST00000377791.4	H2AC6_ENST00000377791.4	exact	chr6	26124172	26124690	519	6	33.5	22	72	201	201	0.387283
SLBP	H2BC5_ENST00000377777.6	H2BC5_ENST00000377777.6	exact	chr6	26158122	26158607	486	1	77	77	77	77	77	0.158436
SLBP	H2AC20_ENST00000331380.4	H2AC20_ENST00000331380.4	exact	chr1	149886918	149887411	494	3	40.6667	41	47	122	122	0.246964
SLBP	H3C1_ENST00000613854.2	H3C1_ENST00000613854.2	exact	chr6	26020451	26020958	508	1	56	56	56	56	56	0.110236
SLBP	H2BC9_ENST00000619466.3	H2BC9_ENST00000619466.3	exact	chr6	26251614	26252075	462	2	69.5	69.5	123	139	139	0.300866
TROVE2	ERF_ENST00000598965.1	ERF_ENST00000598965.1	exact	chr19	42249622	42250441	820	1	76	76	76	76	76	0.0926829
TROVE2	MCM4_ENST00000524086.5	MCM4_ENST00000524086.5	exact	chr8	47960958	47962406	1449	2	29.5	29.5	45	59	59	0.0407177
TROVE2	ACADVL_ENST00000579546.1	ACADVL_ENST00000579546.1	exact	chr17	7223219	7224976	1758	1	45	45	45	45	45	0.0255973
TROVE2	GP1BB_ENST00000366425.4	GP1BB_ENST00000366425.4	exact	chr22	19723539	19724771	1233	1	75	75	75	75	75	0.0608273
TROVE2	MRPL41_ENST00000371443.6	MRPL41_ENST00000371443.6	exact	chr9	137551879	137552555	677	1	89	89	89	89	89	0.131462
TROVE2	YDJC_ENST00000415762.6	YDJC_ENST00000415762.6	exact	chr22	21628089	21630064	1976	1	45	45	45	45	45	0.0227733
TROVE2	RPS6_ENST00000380381.3	RPS6_ENST00000380381.3	exact	chr9	19378774	19380236	1463	12	9.41667	7.5	30	113	113	0.0772386
TROVE2	YDJC_ENST00000398873.4	YDJC_ENST00000398873.4	exact	chr22	21628167	21630035	1869	1	45	45	45	45	45	0.024077
TROVE2	UCP2_ENST00000545212.1	UCP2_ENST00000545212.1	exact	chr11	73975530	73977006	1477	1	51	51	51	51	51	0.0345295
TROVE2	EIF3G_ENST00000593054.5	EIF3G_ENST00000593054.5	exact	chr19	10115018	10116827	1810	1	39	39	39	39	39	0.021547
TROVE2	YDJC_ENST00000292778.11	YDJC_ENST00000292778.11	exact	chr22	21628089	21630022	1934	1	45	45	45	45	45	0.0232678
SF3B4	DDX5_ENST00000579996.5	DDX5_ENST00000579996.5	exact	chr17	64502070	64503435	1366	4	56.5	55.5	87	226	226	0.165447
SF3B4	IL17RC_ENST00000696831.1	IL17RC_ENST00000696831.1	exact	chr3	9917146	9918557	1412	1	94	94	94	94	94	0.0665722
SF3B4	CKB_ENST00000554989.1	CKB_ENST00000554989.1	exact	chr14	103519668	103521322	1655	2	54	54	55	108	108	0.0652568
SF3B4	NOP53_ENST00000594182.1	NOP53_ENST00000594182.1	exact	chr19	47755474	47757057	1584	2	63	63	79	126	126	0.0795455
SF3B4	SERF2_ENST00000339624.9	SERF2_ENST00000339624.9	exact	chr15	43792347	43794046	1700	1	40	40	40	40	40	0.0235294
SF3B4	UBXN1_ENST00000533000.5	UBXN1_ENST00000533000.5	exact	chr11	62676499	62677983	1485	2	73.5	73.5	75	147	147	0.0989899
SF3B4	ATXN2L_ENST00000564162.1	ATXN2L_ENST00000564162.1	exact	chr16	28835669	28837237	1569	1	56	56	56	56	56	0.0356915
SF3B4	RHBDF1_ENST00000419764.1	RHBDF1_ENST00000419764.1	exact	chr16	63743	65039	1297	1	89	89	89	89	89	0.0686199
SF3B4	HGS_ENST00000677390.1	HGS_ENST00000677390.1	exact	chr17	81693870	81695223	1354	1	58	58	58	58	58	0.042836
SF3B4	MBD6_ENST00000546632.1	MBD6_ENST00000546632.1	exact	chr12	57522840	57524766	1927	1	97	97	97	97	97	0.0503373
SF3B4	PLOD3_ENST00000440925.1	PLOD3_ENST00000440925.1	exact	chr7	101210128	101211915	1788	3	38.3333	36	45	115	115	0.0643177
SF3B4	RPS20_ENST00000523936.5	RPS20_ENST00000523936.5	exact	chr8	56073073	56074356	1284	3	26	23	43	78	78	0.0607477
SF3B4	EIF4A2_ENST00000498746.1	EIF4A2_ENST00000498746.1	exact	chr3	186784203	186785913	1711	5	36.6	20	111	183	183	0.106955
SF3B4	EML3_ENST00000466886.5	EML3_ENST00000466886.5	exact	chr11	62610976	62612376	1401	2	67.5	67.5	81	135	135	0.0963597
SF3B4	PHPT1_ENST00000247665.12	PHPT1_ENST00000247665.12	exact	chr9	136849409	136851024	1616	1	89	89	89	89	89	0.0550743
SF3B4	SERF2_ENST00000403425.5	SERF2_ENST00000403425.5	exact	chr15	43792368	43794046	1679	1	40	40	40	40	40	0.0238237
SF3B4	CYHR1_ENST00000306145.10	CYHR1_ENST00000306145.10	exact	chr8	144463825	144465492	1668	2	40	40	48	80	80	0.0479616
SF3B4	ZFAND2B_ENST00000409217.5	ZFAND2B_ENST00000409217.5	exact	chr2	219206815	219208696	1882	1	71	71	71	71	71	0.0377258
SF3B4	GPX4_ENST00000585362.6	GPX4_ENST00000585362.6	exact	chr19	1104415	1105761	1347	2	60.5	60.5	73	121	121	0.0898293
SF3B4	HNRNPH1_ENST00000523921.1	HNRNPH1_ENST00000523921.1	exact	chr5	179616874	179618301	1428	7	37.7143	34	61	264	264	0.184874
SF3B4	ISYNA1_ENST00000581800.5	ISYNA1_ENST00000581800.5	exact	chr19	18436844	18438162	1319	4	68.25	61.5	100	273	273	0.206975
SF3B4	DNM2_ENST00000589106.1	DNM2_ENST00000589106.1	exact	chr19	10829112	10830534	1423	2	59.5	59.5	84	119	119	0.0836261
SF3B4	EDC4_ENST00000577105.1	EDC4_ENST00000577105.1	exact	chr16	67882449	67884322	1874	2	78.5	78.5	103	157	157	0.083778
SF3B4	MARS1_ENST00000547665.5	MARS1_ENST00000547665.5	exact	chr12	57515150	57516655	1506	1	42	42	42	42	42	0.0278884
SF3B4	ATP6V0C_ENST00000564973.1	ATP6V0C_ENST00000564973.1	exact	chr16	2518999	2520218	1220	1	72	72	72	72	72	0.0590164
SF3B4	TYK2_ENST00000525976.5	TYK2_ENST00000525976.5	exact	chr19	10350533	10352492	1960	1	62	62	62	62	62	0.0316327
SF3B4	RHOBTB3_ENST00000506817.1	RHOBTB3_ENST00000506817.1	exact	chr5	95731146	95732751	1606	1	78	78	78	78	78	0.0485679
SF3B4	OXLD1_ENST00000571092.1	OXLD1_ENST00000571092.1	exact	chr17	81665461	81666578	1118	1	76	76	76	76	76	0.0679785
SF3B4	NME3_ENST00000568561.5	NME3_ENST00000568561.5	exact	chr16	1770342	1771510	1169	1	49	49	49	49	49	0.0419162
SF3B4	SAT2_ENST00000269298.10	SAT2_ENST00000269298.10	exact	chr17	7626234	7627821	1588	3	53.6667	67	69	161	161	0.101385
SF3B4	YPEL3_ENST00000566401.1	YPEL3_ENST00000566401.1	exact	chr16	30094853	30096241	1389	3	64	68	72	192	192	0.138229
SF3B4	METTL26_ENST00000301686.13	METTL26_ENST00000301686.13	exact	chr16	634430	636305	1876	2	61.5	61.5	68	123	123	0.065565
SF3B4	HNRNPH1_ENST00000523136.1	HNRNPH1_ENST00000523136.1	exact	chr5	179616141	179616924	784	2	29	29	37	58	58	0.0739796
SF3B4	TXNIP_ENST00000425134.2	TXNIP_ENST00000425134.2	exact	chr1	145993839	145995763	1925	22	32.0909	32.5	61	706	706	0.366753
SF3B4	DDX3X_ENST00000611968.2	DDX3X_ENST00000611968.2	exact	chrX	41346320	41348138	1819	2	33	33	38	66	66	0.0362837
SF3B4	ISYNA1_ENST00000583534.1	ISYNA1_ENST00000583534.1	exact	chr19	18436847	18438162	1316	4	68.25	61.5	100	273	273	0.207447
SF3B4	RBM8A_ENST00000369307.4	RBM8A_ENST00000369307.4	exact	chr1	145925642	145927460	1819	1	52	52	52	52	52	0.0285871
SF3B4	PRR13_ENST00000551945.5	PRR13_ENST00000551945.5	exact	chr12	53441765	53443536	1772	1	77	77	77	77	77	0.0434537
SF3B4	RNF40_ENST00000565931.1	RNF40_ENST00000565931.1	exact	chr16	30762323	30763549	1227	1	51	51	51	51	51	0.0415648
SF3B4	SBF1_ENST00000692076.1	SBF1_ENST00000692076.1	exact	chr22	50465763	50467690	1928	3	38.3333	33	57	115	115	0.0596473
SF3B4	RUSC1_ENST00000485924.2	RUSC1_ENST00000485924.2	exact	chr1	155325567	155327132	1566	2	52	52	54	104	104	0.0664112
SF3B4	LZTR1_ENST00000415354.6	LZTR1_ENST00000415354.6	exact	chr22	20994227	20996112	1886	1	89	89	89	89	89	0.0471898
SF3B4	SH3BGRL3_ENST00000270792.10	SH3BGRL3_ENST00000270792.10	exact	chr1	26280086	26281522	1437	1	85	85	85	85	85	0.059151
SF3B4	FLNA_ENST00000438732.2	FLNA_ENST00000438732.2	exact	chrX	154353296	154354889	1594	2	53.5	53.5	66	107	107	0.0671267
SF3B4	SRRT_ENST00000445337.1	SRRT_ENST00000445337.1	exact	chr7	100887703	100888660	958	1	54	54	54	54	54	0.0563674
SF3B4	FLCN_ENST00000461699.1	FLCN_ENST00000461699.1	exact	chr17	17228026	17228729	704	1	91	91	91	91	91	0.129261
SF3B4	DAPK3_ENST00000594894.1	DAPK3_ENST00000594894.1	exact	chr19	3959639	3961159	1521	1	78	78	78	78	78	0.0512821
SF3B4	AMD1_ENST00000465404.2	AMD1_ENST00000465404.2	exact	chr6	110892825	110894061	1237	1	67	67	67	67	67	0.0541633
SF3B4	GDI1_ENST00000415109.5	GDI1_ENST00000415109.5	exact	chrX	154437166	154439052	1887	1	54	54	54	54	54	0.0286169
SF3B4	KMT2E_ENST00000479838.2	KMT2E_ENST00000479838.2	exact	chr7	105101471	105102649	1179	1	50	50	50	50	50	0.0424088
SF3B4	PPDPF_ENST00000370177.1	PPDPF_ENST00000370177.1	exact	chr20	63520775	63521938	1164	5	48	39	109	240	240	0.206186
SF3B4	FANCA_ENST00000561722.5	FANCA_ENST00000561722.5	exact	chr16	89738493	89740078	1586	1	53	53	53	53	53	0.0334174
SF3B4	ROMO1_ENST00000336695.4	ROMO1_ENST00000336695.4	exact	chr20	35699451	35700980	1530	1	69	69	69	69	69	0.045098
SF3B4	HSF4_ENST00000517729.5	HSF4_ENST00000517729.5	exact	chr16	67165525	67167490	1966	4	49	49.5	73	196	196	0.0996948
SF3B4	METTL26_ENST00000565163.5	METTL26_ENST00000565163.5	exact	chr16	634737	636260	1524	2	61.5	61.5	68	123	123	0.0807087
SF3B4	SERF2_ENST00000402131.5	SERF2_ENST00000402131.5	exact	chr15	43792368	43793975	1608	1	40	40	40	40	40	0.0248756
SF3B4	ACD_ENST00000695713.1	ACD_ENST00000695713.1	exact	chr16	67658720	67659613	894	1	109	109	109	109	109	0.121924
SF3B4	SAT2_ENST00000575826.5	SAT2_ENST00000575826.5	exact	chr17	7626342	7627796	1455	3	53.6667	67	69	161	161	0.110653
SF3B4	NME3_ENST00000563498.1	NME3_ENST00000563498.1	exact	chr16	1770344	1771561	1218	1	49	49	49	49	49	0.0402299
SF3B4	NUDT16L1_ENST00000590460.1	NUDT16L1_ENST00000590460.1	exact	chr16	4693761	4695292	1532	1	111	111	111	111	111	0.0724543
SF3B4	RPS20_ENST00000009589.8	RPS20_ENST00000009589.8	exact	chr8	56073054	56074506	1453	3	26	23	43	78	78	0.053682
SF3B4	SERF2_ENST00000409614.1	SERF2_ENST00000409614.1	exact	chr15	43792839	43794046	1208	1	40	40	40	40	40	0.0331126
SF3B4	BAG6_ENST00000422948.5	BAG6_ENST00000422948.5	exact	chr6	31639028	31640937	1910	3	30	26	39	90	90	0.0471204
SF3B4	SLC43A3_ENST00000533051.5	SLC43A3_ENST00000533051.5	exact	chr11	57425620	57427115	1496	1	75	75	75	75	75	0.0501337
SF3B4	DCXR_ENST00000579155.1	DCXR_ENST00000579155.1	exact	chr17	82036393	82037689	1297	2	61.5	61.5	68	123	123	0.0948342
SF3B4	YIPF2_ENST00000589971.1	YIPF2_ENST00000589971.1	exact	chr19	10922835	10924147	1313	1	66	66	66	66	66	0.0502666
SF3B4	BEX4_ENST00000372691.3	BEX4_ENST00000372691.3	exact	chrX	103215124	103217099	1976	1	85	85	85	85	85	0.0430162
SF3B4	NDUFV1_ENST00000527355.5	NDUFV1_ENST00000527355.5	exact	chr11	67611006	67612535	1530	1	59	59	59	59	59	0.0385621
SF3B4	GNB2_ENST00000412215.5	GNB2_ENST00000412215.5	exact	chr7	100676121	100677777	1657	4	55	58	62	220	220	0.13277
SF3B4	RPL17_ENST00000578528.1	RPL17_ENST00000578528.1	exact	chr18	49490841	49492430	1590	3	32.6667	32	44	98	98	0.0616352
SF3B4	ZYX_ENST00000457235.5	ZYX_ENST00000457235.5	exact	chr7	143381361	143382676	1316	1	44	44	44	44	44	0.0334347
SF3B4	HEXB_ENST00000509579.1	HEXB_ENST00000509579.1	exact	chr5	74719989	74721288	1300	1	82	82	82	82	82	0.0630769
SF3B4	GSK3A_ENST00000676517.1	GSK3A_ENST00000676517.1	exact	chr19	42233110	42234459	1350	2	52	52	56	104	104	0.077037
SF3B4	EIF4A2_ENST00000445596.5	EIF4A2_ENST00000445596.5	exact	chr3	186783305	186785047	1743	4	40.75	20	111	163	163	0.0935169
SF3B4	AP1G2_ENST00000557162.1	AP1G2_ENST00000557162.1	exact	chr14	23563252	23564631	1380	1	83	83	83	83	83	0.0601449
SF3B4	ALDOA_ENST00000565355.1	ALDOA_ENST00000565355.1	exact	chr16	30069578	30070417	840	1	38	38	38	38	38	0.0452381
SF3B4	POMT1_ENST00000683134.1	POMT1_ENST00000683134.1	exact	chr9	131509743	131511467	1725	1	111	111	111	111	111	0.0643478
SF3B4	SAPCD1_ENST00000425424.4	SAPCD1_ENST00000425424.4	exact	chr6	31763049	31764828	1780	1	37	37	37	37	37	0.0207865
SF3B4	RPL41_ENST00000546591.6	RPL41_ENST00000546591.6	exact	chr12	56116633	56117967	1335	1	30	30	30	30	30	0.0224719
SF3B4	SAT2_ENST00000573566.1	SAT2_ENST00000573566.1	exact	chr17	7626388	7627805	1418	3	53.6667	67	69	161	161	0.11354
SF3B4	PPAN_ENST00000444703.1	PPAN_ENST00000444703.1	exact	chr19	10110146	10111296	1151	3	46	44	63	138	138	0.119896
SF3B4	RECQL4_ENST00000531875.2	RECQL4_ENST00000531875.2	exact	chr8	144511325	144512772	1448	1	38	38	38	38	38	0.0262431
SF3B4	TPI1_ENST00000495834.1	TPI1_ENST00000495834.1	exact	chr12	6868469	6869770	1302	2	56	56	56	112	112	0.0860215
SF3B4	WDR45_ENST00000486337.6	WDR45_ENST00000486337.6	exact	chrX	49074640	49075378	739	1	57	57	57	57	57	0.0771313
SF3B4	HNRNPA1_ENST00000678919.1	HNRNPA1_ENST00000678919.1	exact	chr12	54280780	54282300	1521	3	28.3333	32	35	85	85	0.0558843
SF3B4	SAT2_ENST00000571074.5	SAT2_ENST00000571074.5	exact	chr17	7626337	7627859	1523	3	53.6667	67	69	161	161	0.105712
SF3B4	U2AF1L4_ENST00000587886.2	U2AF1L4_ENST00000587886.2	exact	chr19	35744347	35745422	1076	1	65	65	65	65	65	0.0604089
SF3B4	CPSF1_ENST00000531727.5	CPSF1_ENST00000531727.5	exact	chr8	144393229	144394441	1213	2	59	59	68	118	118	0.0972795
SF3B4	CD63_ENST00000552067.5	CD63_ENST00000552067.5	exact	chr12	55725448	55727128	1681	3	56.3333	54	74	169	169	0.100535
SF3B4	GPAA1_ENST00000530258.1	GPAA1_ENST00000530258.1	exact	chr8	144082905	144083737	833	1	148	148	148	148	148	0.177671
SF3B4	INSIG1_ENST00000425172.1	INSIG1_ENST00000425172.1	exact	chr7	155297829	155298655	827	1	65	65	65	65	65	0.0785973
SF3B4	HNRNPA1_ENST00000677645.1	HNRNPA1_ENST00000677645.1	exact	chr12	54282394	54283234	841	2	45	45	64	90	90	0.107015
SF3B4	RPS20_ENST00000518875.5	RPS20_ENST00000518875.5	exact	chr8	56073316	56074498	1183	2	17.5	17.5	23	35	35	0.0295858
SF3B4	SHMT2_ENST00000553529.5	SHMT2_ENST00000553529.5	exact	chr12	57230167	57231906	1740	1	88	88	88	88	88	0.0505747
SF3B4	BEX2_ENST00000449185.1	BEX2_ENST00000449185.1	exact	chrX	103309672	103310935	1264	1	76	76	76	76	76	0.0601266
SF3B4	ACADVL_ENST00000583848.5	ACADVL_ENST00000583848.5	exact	chr17	7224489	7225266	778	2	37.5	37.5	38	75	75	0.096401
SF3B4	ESPN_ENST00000632803.1	ESPN_ENST00000632803.1	exact	chr1	6447331	6449056	1726	1	53	53	53	53	53	0.0307068
SF3B4	TPI1_ENST00000493987.5	TPI1_ENST00000493987.5	exact	chr12	6868141	6870090	1950	2	56	56	56	112	112	0.0574359
SF3B4	PARP2_ENST00000539930.1	PARP2_ENST00000539930.1	exact	chr14	20355782	20357776	1995	2	46	46	50	92	92	0.0461153
SF3B4	GSK3A_ENST00000678324.1	GSK3A_ENST00000678324.1	exact	chr19	42233286	42234459	1174	1	48	48	48	48	48	0.0408859
SF3B4	UAP1L1_ENST00000476184.5	UAP1L1_ENST00000476184.5	exact	chr9	137077526	137079148	1623	1	75	75	75	75	75	0.0462107
SF3B4	SBF1_ENST00000686421.1	SBF1_ENST00000686421.1	exact	chr22	50465763	50467443	1681	3	38.3333	33	57	115	115	0.0684117
SF3B4	TNFRSF12A_ENST00000574699.1	TNFRSF12A_ENST00000574699.1	exact	chr16	3020368	3021963	1596	2	57.5	57.5	61	115	115	0.0720551
SF3B4	DDX3X_ENST00000647373.1	DDX3X_ENST00000647373.1	exact	chrX	41342737	41344109	1373	2	49.5	49.5	70	99	99	0.0721049
SF3B4	MECP2_ENST00000637917.1	MECP2_ENST00000637917.1	exact	chrX	154030843	154032216	1374	1	88	88	88	88	88	0.0640466
SF3B4	WDR45_ENST00000475977.2	WDR45_ENST00000475977.2	exact	chrX	49074442	49075877	1436	1	57	57	57	57	57	0.0396936
SF3B4	DDX5_ENST00000577787.1	DDX5_ENST00000577787.1	exact	chr17	64502585	64503823	1239	4	40.5	40	54	162	162	0.130751
SF3B4	RPS28_ENST00000600659.3	RPS28_ENST00000600659.3	exact	chr19	8321496	8323340	1845	3	54.6667	55	60	164	164	0.0888889
SF3B4	FAU_ENST00000529639.6	FAU_ENST00000529639.6	exact	chr11	65120630	65122134	1505	3	55	57	60	165	165	0.109635
SF3B4	ALDOC_ENST00000578590.1	ALDOC_ENST00000578590.1	exact	chr17	28574964	28576424	1461	2	61	61	75	122	122	0.0835044
SF3B4	C1orf122_ENST00000468084.1	C1orf122_ENST00000468084.1	exact	chr1	37807747	37809449	1703	1	88	88	88	88	88	0.0516735
SF3B4	DCXR_ENST00000582900.5	DCXR_ENST00000582900.5	exact	chr17	82036018	82037687	1670	3	57.3333	55	68	172	172	0.102994
SF3B4	PPP1R35_ENST00000292330.3	PPP1R35_ENST00000292330.3	exact	chr7	100435282	100436497	1216	1	55	55	55	55	55	0.0452303
SF3B4	NRBP2_ENST00000530347.1	NRBP2_ENST00000530347.1	exact	chr8	143838679	143840630	1952	1	77	77	77	77	77	0.0394467
SF3B4	DDX5_ENST00000583239.6	DDX5_ENST00000583239.6	exact	chr17	64503995	64505596	1602	1	32	32	32	32	32	0.019975
SF3B4	ZNF692_ENST00000530986.5	ZNF692_ENST00000530986.5	exact	chr1	248857469	248859085	1617	6	56	56.5	90	336	336	0.207792
SF3B4	NR1H2_ENST00000597157.1	NR1H2_ENST00000597157.1	exact	chr19	50377434	50378733	1300	1	69	69	69	69	69	0.0530769
SF3B4	METTL17_ENST00000556733.1	METTL17_ENST00000556733.1	exact	chr14	20995930	20997030	1101	1	48	48	48	48	48	0.0435967
SF3B4	SBF1_ENST00000687878.1	SBF1_ENST00000687878.1	exact	chr22	50465961	50467443	1483	3	38.3333	33	57	115	115	0.0775455
SF3B4	PHF23_ENST00000574236.5	PHF23_ENST00000574236.5	exact	chr17	7236429	7238171	1743	1	73	73	73	73	73	0.0418818
SF3B4	ALDOC_ENST00000460201.6	ALDOC_ENST00000460201.6	exact	chr17	28574696	28575914	1219	3	53	47	75	159	159	0.130435
SF3B4	COPS6_ENST00000426712.1	COPS6_ENST00000426712.1	exact	chr7	100090428	100091907	1480	1	60	60	60	60	60	0.0405405
SF3B4	HBA1_ENST00000320868.9	HBA1_ENST00000320868.9	exact	chr16	176680	177522	843	1	66	66	66	66	66	0.0782918
SF3B4	ABCA7_ENST00000530092.2	ABCA7_ENST00000530092.2	exact	chr19	1054076	1055939	1864	1	48	48	48	48	48	0.0257511
SF3B4	RPS20_ENST00000524349.5	RPS20_ENST00000524349.5	exact	chr8	56073042	56074506	1465	3	26	23	43	78	78	0.0532423
SF3B4	CSNK1G2_ENST00000585959.2	CSNK1G2_ENST00000585959.2	exact	chr19	1978453	1979403	951	1	57	57	57	57	57	0.0599369
SF3B4	WRAP53_ENST00000463804.6	WRAP53_ENST00000463804.6	exact	chr17	7701657	7703374	1718	1	57	57	57	57	57	0.0331781
SF3B4	DCXR_ENST00000306869.7	DCXR_ENST00000306869.7	exact	chr17	82035858	82037697	1840	3	57.3333	55	68	172	172	0.0934783
SF3B4	FLNA_ENST00000415241.1	FLNA_ENST00000415241.1	exact	chrX	154352553	154353598	1046	1	41	41	41	41	41	0.0391969
SF3B4	FMNL1_ENST00000589911.1	FMNL1_ENST00000589911.1	exact	chr17	45245324	45246553	1230	1	82	82	82	82	82	0.0666667
SF3B4	CLK3_ENST00000566926.1	CLK3_ENST00000566926.1	exact	chr15	74627438	74629285	1848	1	99	99	99	99	99	0.0535714
SF3B4	KLHL17_ENST00000466300.1	KLHL17_ENST00000466300.1	exact	chr1	962727	964530	1804	2	44	44	45	88	88	0.0487805
SF3B4	GPAA1_ENST00000524418.5	GPAA1_ENST00000524418.5	exact	chr8	144082686	144084339	1654	1	148	148	148	148	148	0.08948
SF3B4	SLC25A39_ENST00000593166.1	SLC25A39_ENST00000593166.1	exact	chr17	44319820	44321524	1705	3	56.3333	58	64	169	169	0.0991202
SF3B4	HEXD_ENST00000583354.5	HEXD_ENST00000583354.5	exact	chr17	82440000	82441828	1829	1	57	57	57	57	57	0.0311646
SF3B4	SHMT2_ENST00000555773.5	SHMT2_ENST00000555773.5	exact	chr12	57230354	57231913	1560	1	88	88	88	88	88	0.0564103
SF3B4	GIPR_ENST00000591322.1	GIPR_ENST00000591322.1	exact	chr19	45670256	45671362	1107	1	76	76	76	76	76	0.068654
SF3B4	FAU_ENST00000529259.1	FAU_ENST00000529259.1	exact	chr11	65120697	65121915	1219	3	55	57	60	165	165	0.135357
SF3B4	HDLBP_ENST00000442730.1	HDLBP_ENST00000442730.1	exact	chr2	241229462	241230824	1363	1	57	57	57	57	57	0.0418195
SF3B4	CYHR1_ENST00000533764.5	CYHR1_ENST00000533764.5	exact	chr8	144464275	144465434	1160	2	40	40	48	80	80	0.0689655
SF3B4	TUBA1B_ENST00000549870.5	TUBA1B_ENST00000549870.5	exact	chr12	49129268	49130113	846	1	53	53	53	53	53	0.0626478
SF3B4	RPS2_ENST00000563194.1	RPS2_ENST00000563194.1	exact	chr16	1963212	1964841	1630	1	16	16	16	16	16	0.00981595
SF3B4	INPPL1_ENST00000540329.5	INPPL1_ENST00000540329.5	exact	chr11	72228468	72230468	2001	2	59.5	59.5	66	119	119	0.0594703
SF3B4	CUTA_ENST00000488034.6	CUTA_ENST00000488034.6	exact	chr6	33416442	33418107	1666	1	45	45	45	45	45	0.0270108
SF3B4	RPLP0_ENST00000552292.5	RPLP0_ENST00000552292.5	exact	chr12	120196702	120197808	1107	1	76	76	76	76	76	0.068654
SF3B4	FASN_ENST00000637026.1	FASN_ENST00000637026.1	exact	chr17	82096390	82097527	1138	7	58.1429	63	94	407	407	0.357645
SF3B4	ACADVL_ENST00000579546.1	ACADVL_ENST00000579546.1	exact	chr17	7223219	7224976	1758	5	47.6	38	79	238	238	0.135381
SF3B4	RPL41_ENST00000501597.3	RPL41_ENST00000501597.3	exact	chr12	56116590	56117832	1243	1	30	30	30	30	30	0.0241352
SF3B4	CPSF1_ENST00000532935.5	CPSF1_ENST00000532935.5	exact	chr8	144393883	144394761	879	1	68	68	68	68	68	0.0773606
SF3B4	TRAF4_ENST00000584944.5	TRAF4_ENST00000584944.5	exact	chr17	28746743	28748297	1555	4	81.75	83	98	327	327	0.210289
SF3B4	HNRNPA1_ENST00000679026.1	HNRNPA1_ENST00000679026.1	exact	chr12	54283812	54284669	858	1	37	37	37	37	37	0.0431235
SF3B4	HSPG2_ENST00000427897.1	HSPG2_ENST00000427897.1	exact	chr1	21872859	21874706	1848	4	62	56	108	248	248	0.134199
SF3B4	SKIV2L_ENST00000491994.1	SKIV2L_ENST00000491994.1	exact	chr6	31968475	31969751	1277	3	62	71	76	186	186	0.145654
SF3B4	METTL26_ENST00000564039.1	METTL26_ENST00000564039.1	exact	chr16	634626	636278	1653	2	61.5	61.5	68	123	123	0.0744102
SF3B4	NME3_ENST00000219302.8	NME3_ENST00000219302.8	exact	chr16	1770320	1771543	1224	1	49	49	49	49	49	0.0400327
SF3B4	CUTA_ENST00000482684.5	CUTA_ENST00000482684.5	exact	chr6	33416550	33418107	1558	1	45	45	45	45	45	0.0288832
SF3B4	RPL13_ENST00000467736.5	RPL13_ENST00000467736.5	exact	chr16	89560711	89561710	1000	3	25	29	32	75	75	0.075
SF3B4	EIF4G1_ENST00000676206.1	EIF4G1_ENST00000676206.1	exact	chr3	184319689	184320722	1034	1	78	78	78	78	78	0.0754352
SF3B4	NME3_ENST00000563854.1	NME3_ENST00000563854.1	exact	chr16	1770542	1771513	972	1	49	49	49	49	49	0.0504115
SF3B4	MLST8_ENST00000563179.5	MLST8_ENST00000563179.5	exact	chr16	2204596	2206381	1786	1	45	45	45	45	45	0.025196
SF3B4	RECQL4_ENST00000301323.7	RECQL4_ENST00000301323.7	exact	chr8	144511294	144512713	1420	1	38	38	38	38	38	0.0267606
SF3B4	GMPPA_ENST00000480034.1	GMPPA_ENST00000480034.1	exact	chr2	219505725	219506694	970	1	71	71	71	71	71	0.0731959
SF3B4	HMGB2_ENST00000506267.1	HMGB2_ENST00000506267.1	exact	chr4	173332889	173334249	1361	2	72.5	72.5	75	145	145	0.106539
SF3B4	ATP6V0B_ENST00000461670.5	ATP6V0B_ENST00000461670.5	exact	chr1	43974960	43976625	1666	6	48.6667	56	66	292	292	0.17527
SF3B4	METTL26_ENST00000397665.6	METTL26_ENST00000397665.6	exact	chr16	634526	636290	1765	2	61.5	61.5	68	123	123	0.0696884
SF3B4	HNRNPA1_ENST00000678347.1	HNRNPA1_ENST00000678347.1	exact	chr12	54282573	54283234	662	1	26	26	26	26	26	0.0392749
SF3B4	LIME1_ENST00000444951.5	LIME1_ENST00000444951.5	exact	chr20	63736283	63738234	1952	1	94	94	94	94	94	0.0481557
SF3B4	PTPA_ENST00000455240.1	PTPA_ENST00000455240.1	exact	chr9	129136471	129138111	1641	1	98	98	98	98	98	0.0597197
SF3B4	EDC4_ENST00000573985.5	EDC4_ENST00000573985.5	exact	chr16	67882487	67884165	1679	2	78.5	78.5	103	157	157	0.093508
SF3B4	GBF1_ENST00000678923.1	GBF1_ENST00000678923.1	exact	chr10	102379284	102380362	1079	1	58	58	58	58	58	0.0537535
SF3B4	HIP1R_ENST00000535012.1	HIP1R_ENST00000535012.1	exact	chr12	122860165	122862084	1920	1	66	66	66	66	66	0.034375
SF3B4	CARM1_ENST00000586298.1	CARM1_ENST00000586298.1	exact	chr19	10919929	10921900	1972	2	79	79	100	158	158	0.0801217
SF3B4	NT5C_ENST00000582170.1	NT5C_ENST00000582170.1	exact	chr17	75130473	75131744	1272	1	58	58	58	58	58	0.0455975
SF3B4	OXLD1_ENST00000571757.1	OXLD1_ENST00000571757.1	exact	chr17	81665141	81666633	1493	1	76	76	76	76	76	0.0509042
SF3B4	ID1_ENST00000376105.4	ID1_ENST00000376105.4	exact	chr20	31605283	31606515	1233	1	75	75	75	75	75	0.0608273
SF3B4	MSH5_ENST00000429846.1	MSH5_ENST00000429846.1	exact	chr6	31761212	31762676	1465	1	92	92	92	92	92	0.0627986
SF3B4	CYHR1_ENST00000403000.6	CYHR1_ENST00000403000.6	exact	chr8	144463817	144465489	1673	2	40	40	48	80	80	0.0478183
SF3B4	CUTA_ENST00000374500.10	CUTA_ENST00000374500.10	exact	chr6	33416442	33418317	1876	1	45	45	45	45	45	0.0239872
SF3B4	ID3_ENST00000374561.6	ID3_ENST00000374561.6	exact	chr1	23557926	23559501	1576	1	57	57	57	57	57	0.0361675
SF3B4	RBM23_ENST00000557245.1	RBM23_ENST00000557245.1	exact	chr14	22901672	22902241	570	1	62	62	62	62	62	0.108772
SF3B4	SLC43A3_ENST00000532278.1	SLC43A3_ENST00000532278.1	exact	chr11	57426168	57427043	876	1	75	75	75	75	75	0.0856164
SF3B4	SLC43A3_ENST00000530316.5	SLC43A3_ENST00000530316.5	exact	chr11	57426040	57427121	1082	1	75	75	75	75	75	0.0693161
SF3B4	RPS2_ENST00000526586.6	RPS2_ENST00000526586.6	exact	chr16	1962061	1963256	1196	2	50	50	53	100	100	0.083612
SF3B4	MAZ_ENST00000567444.5	MAZ_ENST00000567444.5	exact	chr16	29807536	29808847	1312	1	59	59	59	59	59	0.0449695
SF3B4	NCAPH2_ENST00000522304.1	NCAPH2_ENST00000522304.1	exact	chr22	50522525	50523471	947	1	55	55	55	55	55	0.0580781
SF3B4	ACD_ENST00000695661.1	ACD_ENST00000695661.1	exact	chr16	67658288	67660226	1939	1	109	109	109	109	109	0.0562145
SF3B4	BEX2_ENST00000372677.8	BEX2_ENST00000372677.8	exact	chrX	103309346	103310990	1645	1	76	76	76	76	76	0.0462006
SF3B4	DCXR_ENST00000577532.5	DCXR_ENST00000577532.5	exact	chr17	82035136	82036995	1860	3	57.3333	55	68	172	172	0.0924731
SF3B4	GFUS_ENST00000524719.1	GFUS_ENST00000524719.1	exact	chr8	143612618	143613607	990	1	47	47	47	47	47	0.0474747
SF3B4	ZFAND2B_ENST00000448496.5	ZFAND2B_ENST00000448496.5	exact	chr2	219206882	219208861	1980	1	71	71	71	71	71	0.0358586
SF3B4	FAU_ENST00000279259.7	FAU_ENST00000279259.7	exact	chr11	65120638	65122153	1516	3	55	57	60	165	165	0.108839
SF3B4	TRMT2A_ENST00000444845.5	TRMT2A_ENST00000444845.5	exact	chr22	20112301	20113507	1207	2	51.5	51.5	54	103	103	0.0853355
SF3B4	DDAH2_ENST00000437288.5	DDAH2_ENST00000437288.5	exact	chr6	31727038	31728877	1840	1	56	56	56	56	56	0.0304348
SF3B4	CDK9_ENST00000421939.5	CDK9_ENST00000421939.5	exact	chr9	127785679	127787575	1897	1	112	112	112	112	112	0.0590406
SF3B4	MRPL55_ENST00000411464.3	MRPL55_ENST00000411464.3	exact	chr1	228107767	228109016	1250	1	91	91	91	91	91	0.0728
SF3B4	CDK10_ENST00000565470.1	CDK10_ENST00000565470.1	exact	chr16	89694184	89696094	1911	2	47.5	47.5	60	95	95	0.0497122
SF3B4	GATA2_ENST00000696652.1	GATA2_ENST00000696652.1	exact	chr3	128486803	128488530	1728	1	55	55	55	55	55	0.0318287
SF3B4	ROMO1_ENST00000374072.5	ROMO1_ENST00000374072.5	exact	chr20	35699442	35700978	1537	1	69	69	69	69	69	0.0448926
SF3B4	HMGCR_ENST00000511986.1	HMGCR_ENST00000511986.1	exact	chr5	75358690	75360481	1792	2	59	59	74	118	118	0.0658482
SF3B4	SERF2_ENST00000674451.1	SERF2_ENST00000674451.1	exact	chr15	43791842	43793348	1507	1	40	40	40	40	40	0.0265428
SF3B4	MRPL55_ENST00000457264.5	MRPL55_ENST00000457264.5	exact	chr1	228107667	228109300	1634	1	91	91	91	91	91	0.0556916
SF3B4	HGS_ENST00000678981.1	HGS_ENST00000678981.1	exact	chr17	81695164	81695999	836	1	15	15	15	15	15	0.0179426
SF3B4	DCAF15_ENST00000587307.1	DCAF15_ENST00000587307.1	exact	chr19	13959561	13961101	1541	1	52	52	52	52	52	0.0337443
SF3B4	OXLD1_ENST00000575992.1	OXLD1_ENST00000575992.1	exact	chr17	81665156	81666537	1382	1	76	76	76	76	76	0.0549928
SF3B4	ATF4_ENST00000674835.2	ATF4_ENST00000674835.2	exact	chr22	39520604	39522602	1999	1	73	73	73	73	73	0.0365183
SF3B4	METTL26_ENST00000338401.8	METTL26_ENST00000338401.8	exact	chr16	634429	636342	1914	2	61.5	61.5	68	123	123	0.0642633
SF3B4	EML3_ENST00000419857.1	EML3_ENST00000419857.1	exact	chr11	62611112	62612746	1635	2	67.5	67.5	81	135	135	0.0825688
SF3B4	MLST8_ENST00000562851.5	MLST8_ENST00000562851.5	exact	chr16	2205454	2207250	1797	3	61.6667	70	70	185	185	0.102949
SF3B4	UBXN6_ENST00000590466.2	UBXN6_ENST00000590466.2	exact	chr19	4445091	4446620	1530	1	57	57	57	57	57	0.0372549
SF3B4	CCNL1_ENST00000468977.5	CCNL1_ENST00000468977.5	exact	chr3	157148316	157150074	1759	3	60	47	123	180	180	0.102331
SF3B4	MCRS1_ENST00000548646.5	MCRS1_ENST00000548646.5	exact	chr12	49558504	49559780	1277	1	52	52	52	52	52	0.0407204
SF3B4	ATG4D_ENST00000585437.1	ATG4D_ENST00000585437.1	exact	chr19	10551936	10553144	1209	1	77	77	77	77	77	0.063689
SF3B4	RALGDS_ENST00000477660.1	RALGDS_ENST00000477660.1	exact	chr9	133099971	133101582	1612	1	54	54	54	54	54	0.0334988
SF3B4	SLC29A1_ENST00000645259.1	SLC29A1_ENST00000645259.1	exact	chr6	44225697	44227328	1632	2	46.5	46.5	65	93	93	0.0569853
SF3B4	ALDOC_ENST00000435638.5	ALDOC_ENST00000435638.5	exact	chr17	28574788	28576398	1611	3	53	47	75	159	159	0.0986965
SF3B4	ZNF692_ENST00000533647.1	ZNF692_ENST00000533647.1	exact	chr1	248857273	248858324	1052	7	55.7143	54	90	390	390	0.370722
SF3B4	RPS16_ENST00000602153.5	RPS16_ENST00000602153.5	exact	chr19	39433223	39433761	539	1	54	54	54	54	54	0.100186
SF3B4	ROMO1_ENST00000374078.5	ROMO1_ENST00000374078.5	exact	chr20	35699272	35700984	1713	1	69	69	69	69	69	0.0402802
SF3B4	CCAR2_ENST00000521837.5	CCAR2_ENST00000521837.5	exact	chr8	22605500	22607289	1790	1	91	91	91	91	91	0.050838
SF3B4	PPOX_ENST00000537829.1	PPOX_ENST00000537829.1	exact	chr1	161169685	161171218	1534	2	46	46	55	92	92	0.0599739
SF3B4	HNRNPA1_ENST00000551702.5	HNRNPA1_ENST00000551702.5	exact	chr12	54280763	54282486	1724	4	27.75	29	35	111	111	0.0643852
SF3B4	GBF1_ENST00000676561.1	GBF1_ENST00000676561.1	exact	chr10	102379521	102379954	434	1	58	58	58	58	58	0.133641
SF3B4	HNRNPK_ENST00000481820.6	HNRNPK_ENST00000481820.6	exact	chr9	83969496	83971294	1799	2	63.5	63.5	72	127	127	0.0705948
SF3B4	PNCK_ENST00000434652.5	PNCK_ENST00000434652.5	exact	chrX	153672142	153673361	1220	2	45	45	56	90	90	0.0737705
SF3B4	U2AF1L4_ENST00000601236.1	U2AF1L4_ENST00000601236.1	exact	chr19	35743849	35745416	1568	1	65	65	65	65	65	0.0414541
SF3B4	BSCL2_ENST00000413908.1	BSCL2_ENST00000413908.1	exact	chr11	62705494	62707463	1970	1	116	116	116	116	116	0.0588832
SF3B4	BCL2L2_ENST00000554635.1	BCL2L2_ENST00000554635.1	exact	chr14	23306958	23307982	1025	1	87	87	87	87	87	0.084878
SF3B4	DNAAF3_ENST00000588076.1	DNAAF3_ENST00000588076.1	exact	chr19	55158794	55160689	1896	1	61	61	61	61	61	0.032173
SF3B4	GBF1_ENST00000677269.1	GBF1_ENST00000677269.1	exact	chr10	102376272	102377140	869	1	56	56	56	56	56	0.0644419
SF3B4	NT5C_ENST00000582160.5	NT5C_ENST00000582160.5	exact	chr17	75130225	75131446	1222	1	58	58	58	58	58	0.0474632
SF3B4	BRD2_ENST00000606059.1	BRD2_ENST00000606059.1	exact	chr6	32976413	32977074	662	1	44	44	44	44	44	0.0664653
SF3B4	CSAG3_ENST00000599845.3	CSAG3_ENST00000599845.3	exact	chrX	152759218	152760219	1002	1	78	78	78	78	78	0.0778443
SF3B4	RHOT2_ENST00000569197.2	RHOT2_ENST00000569197.2	exact	chr16	672749	674165	1417	3	45.3333	47	53	136	136	0.0959774
SF3B4	HNRNPA1_ENST00000676472.1	HNRNPA1_ENST00000676472.1	exact	chr12	54283079	54283967	889	1	50	50	50	50	50	0.056243
SF3B4	MBTD1_ENST00000586898.1	MBTD1_ENST00000586898.1	exact	chr17	51192106	51193016	911	1	104	104	104	104	104	0.11416
SF3B4	ESPN_ENST00000478323.1	ESPN_ENST00000478323.1	exact	chr1	6448520	6448958	439	1	53	53	53	53	53	0.120729
SF3B4	VAMP2_ENST00000481878.1	VAMP2_ENST00000481878.1	exact	chr17	8161319	8162948	1630	1	67	67	67	67	67	0.0411043
SF3B4	METTL26_ENST00000614890.4	METTL26_ENST00000614890.4	exact	chr16	634427	636366	1940	2	61.5	61.5	68	123	123	0.0634021
SF3B4	ARL4A_ENST00000404894.1	ARL4A_ENST00000404894.1	exact	chr7	12687635	12688914	1280	1	59	59	59	59	59	0.0460938
SF3B4	TRMT2A_ENST00000444256.1	TRMT2A_ENST00000444256.1	exact	chr22	20112568	20113808	1241	2	51.5	51.5	54	103	103	0.0829976
SF3B4	MRPL55_ENST00000366732.5	MRPL55_ENST00000366732.5	exact	chr1	228106679	228108642	1964	1	91	91	91	91	91	0.046334
SF3B4	HNRNPA1_ENST00000678876.1	HNRNPA1_ENST00000678876.1	exact	chr12	54282573	54283967	1395	2	38	38	50	76	76	0.0544803
SF3B4	EIF5_ENST00000559130.5	EIF5_ENST00000559130.5	exact	chr14	103334894	103336728	1835	1	68	68	68	68	68	0.0370572
SF3B4	KRT8_ENST00000547176.3	KRT8_ENST00000547176.3	exact	chr12	52899996	52901947	1952	1	63	63	63	63	63	0.0322746
SF3B4	MLST8_ENST00000567623.6	MLST8_ENST00000567623.6	exact	chr16	2205454	2207326	1873	3	61.6667	70	70	185	185	0.098772
SF3B4	FAU_ENST00000526555.5	FAU_ENST00000526555.5	exact	chr11	65120757	65122113	1357	3	55	57	60	165	165	0.121592
SF3B4	CUTA_ENST00000488478.5	CUTA_ENST00000488478.5	exact	chr6	33416550	33418086	1537	1	45	45	45	45	45	0.0292778
SF3B4	FBXW5_ENST00000443788.1	FBXW5_ENST00000443788.1	exact	chr9	136942907	136944534	1628	1	65	65	65	65	65	0.0399263
SF3B4	METTL26_ENST00000397666.6	METTL26_ENST00000397666.6	exact	chr16	634430	636302	1873	2	61.5	61.5	68	123	123	0.06567
SF3B4	TSC22D4_ENST00000423266.5	TSC22D4_ENST00000423266.5	exact	chr7	100466523	100468070	1548	1	107	107	107	107	107	0.0691214
SF3B4	METTL26_ENST00000568773.1	METTL26_ENST00000568773.1	exact	chr16	634664	636235	1572	2	61.5	61.5	68	123	123	0.0782443
SF3B4	ROMO1_ENST00000374077.8	ROMO1_ENST00000374077.8	exact	chr20	35699405	35700980	1576	1	69	69	69	69	69	0.0437817
SF3B4	NT5C_ENST00000245552.7	NT5C_ENST00000245552.7	exact	chr17	75130228	75131742	1515	1	58	58	58	58	58	0.0382838
SF3B4	KMT2B_ENST00000689864.1	KMT2B_ENST00000689864.1	exact	chr19	35723447	35724731	1285	1	105	105	105	105	105	0.0817121
SF3B4	GP1BB_ENST00000366425.4	GP1BB_ENST00000366425.4	exact	chr22	19723539	19724771	1233	1	134	134	134	134	134	0.108678
SF3B4	CUTA_ENST00000374496.3	CUTA_ENST00000374496.3	exact	chr6	33416619	33418070	1452	1	45	45	45	45	45	0.0309917
SF3B4	ATXN2L_ENST00000566007.5	ATXN2L_ENST00000566007.5	exact	chr16	28835595	28836929	1335	1	56	56	56	56	56	0.0419476
SF3B4	MARS1_ENST00000551172.1	MARS1_ENST00000551172.1	exact	chr12	57515183	57516647	1465	1	42	42	42	42	42	0.0286689
SF3B4	H3-3B_ENST00000587171.1	H3-3B_ENST00000587171.1	exact	chr17	75778638	75779778	1141	8	31	29.5	63	248	248	0.217353
SF3B4	HGS_ENST00000678748.1	HGS_ENST00000678748.1	exact	chr17	81693503	81694853	1351	1	55	55	55	55	55	0.0407106
SF3B4	SEPTIN2_ENST00000457874.1	SEPTIN2_ENST00000457874.1	exact	chr2	241335843	241337765	1923	2	38.5	38.5	53	77	77	0.0400416
SF3B4	PI4KB_ENST00000446339.1	PI4KB_ENST00000446339.1	exact	chr1	151292623	151294473	1851	1	48	48	48	48	48	0.0259319
SF3B4	IER3_ENST00000376377.2	IER3_ENST00000376377.2	exact	chr6	30743199	30744548	1350	1	121	121	121	121	121	0.0896296
SF3B4	H3-3B_ENST00000587560.5	H3-3B_ENST00000587560.5	exact	chr17	75778567	75779286	720	6	31.3333	29.5	63	188	188	0.261111
SF3B4	PSRC1_ENST00000418914.2	PSRC1_ENST00000418914.2	exact	chr1	109281155	109283122	1968	2	35.5	35.5	46	71	71	0.0360772
SF3B4	SLC43A3_ENST00000526621.5	SLC43A3_ENST00000526621.5	exact	chr11	57425703	57427496	1794	1	75	75	75	75	75	0.041806
SF3B4	LIME1_ENST00000493265.2	LIME1_ENST00000493265.2	exact	chr20	63737284	63738344	1061	1	94	94	94	94	94	0.0885957
SF3B4	CUTA_ENST00000374484.8	CUTA_ENST00000374484.8	exact	chr6	33416550	33418142	1593	1	45	45	45	45	45	0.0282486
SF3B4	USF2_ENST00000602164.5	USF2_ENST00000602164.5	exact	chr19	35269108	35270517	1410	1	49	49	49	49	49	0.0347518
SF3B4	SOCS2_ENST00000547229.1	SOCS2_ENST00000547229.1	exact	chr12	93572135	93572905	771	1	95	95	95	95	95	0.123217
SF3B4	SCRN2_ENST00000584567.1	SCRN2_ENST00000584567.1	exact	chr17	47837720	47839595	1876	1	95	95	95	95	95	0.0506397
SF3B4	ARHGDIA_ENST00000580685.5	ARHGDIA_ENST00000580685.5	exact	chr17	81868366	81870006	1641	1	62	62	62	62	62	0.0377818
SF3B4	CYHR1_ENST00000424149.6	CYHR1_ENST00000424149.6	exact	chr8	144463817	144465648	1832	2	40	40	48	80	80	0.0436681
SF3B4	NUDT16L1_ENST00000586252.1	NUDT16L1_ENST00000586252.1	exact	chr16	4693703	4695561	1859	1	111	111	111	111	111	0.0597095
SF3B4	EIF4G1_ENST00000457456.5	EIF4G1_ENST00000457456.5	exact	chr3	184320461	184322027	1567	2	61	61	78	122	122	0.0778558
SF3B4	ACD_ENST00000695736.1	ACD_ENST00000695736.1	exact	chr16	67658555	67659613	1059	1	109	109	109	109	109	0.102927
SF3B4	PER1_ENST00000583559.1	PER1_ENST00000583559.1	exact	chr17	8144056	8146024	1969	1	60	60	60	60	60	0.0304723
SF3B4	NT5C_ENST00000578337.1	NT5C_ENST00000578337.1	exact	chr17	75130568	75131321	754	1	58	58	58	58	58	0.0769231
SF3B4	CSNK1G2_ENST00000591002.5	CSNK1G2_ENST00000591002.5	exact	chr19	1978453	1979402	950	1	57	57	57	57	57	0.06
SF3B4	SLC6A8_ENST00000429147.1	SLC6A8_ENST00000429147.1	exact	chrX	153691461	153692215	755	2	70	70	99	140	140	0.18543
SF3B4	MYL6_ENST00000549392.5	MYL6_ENST00000549392.5	exact	chr12	56158382	56160320	1939	2	98.5	98.5	123	197	197	0.101599
SF3B4	UROD_ENST00000428106.1	UROD_ENST00000428106.1	exact	chr1	45012907	45014825	1919	1	52	52	52	52	52	0.0270974
SF3B4	ZGPAT_ENST00000431125.1	ZGPAT_ENST00000431125.1	exact	chr20	63708062	63708871	810	1	84	84	84	84	84	0.103704
SF3B4	CUTA_ENST00000607266.5	CUTA_ENST00000607266.5	exact	chr6	33416550	33417931	1382	1	45	45	45	45	45	0.0325615
SF3B4	PHB2_ENST00000545555.2	PHB2_ENST00000545555.2	exact	chr12	6966424	6967962	1539	2	21.5	21.5	23	43	43	0.0279402
SF3B4	H3-3B_ENST00000586270.5	H3-3B_ENST00000586270.5	exact	chr17	75778610	75779603	994	8	31	29.5	63	248	248	0.249497
SF3B4	SLC25A29_ENST00000554291.5	SLC25A29_ENST00000554291.5	exact	chr14	100292608	100294199	1592	2	60	60	65	120	120	0.0753769
SF3B4	PNKP_ENST00000636840.1	PNKP_ENST00000636840.1	exact	chr19	49860099	49861666	1568	1	62	62	62	62	62	0.0395408
SF3B4	EMD_ENST00000428228.5	EMD_ENST00000428228.5	exact	chrX	154379361	154381283	1923	3	56	57	77	168	168	0.0873635
SF3B4	BRD2_ENST00000481259.1	BRD2_ENST00000481259.1	exact	chr6	32976569	32977901	1333	1	62	62	62	62	62	0.0465116
SF3B4	OVCA2_ENST00000572195.3	OVCA2_ENST00000572195.3	exact	chr17	2042022	2043425	1404	1	59	59	59	59	59	0.0420228
SF3B4	SLC43A3_ENST00000529748.1	SLC43A3_ENST00000529748.1	exact	chr11	57426107	57427344	1238	1	75	75	75	75	75	0.0605816
SF3B4	MRPL41_ENST00000371443.6	MRPL41_ENST00000371443.6	exact	chr9	137551879	137552555	677	1	73	73	73	73	73	0.107829
SF3B4	DCXR_ENST00000581584.5	DCXR_ENST00000581584.5	exact	chr17	82035968	82037677	1710	3	57.3333	55	68	172	172	0.100585
SF3B4	ROMO1_ENST00000397416.1	ROMO1_ENST00000397416.1	exact	chr20	35699451	35700910	1460	1	69	69	69	69	69	0.0472603
SF3B4	CCAR2_ENST00000518989.1	CCAR2_ENST00000518989.1	exact	chr8	22606600	22608077	1478	1	91	91	91	91	91	0.0615697
SF3B4	SKIV2L_ENST00000483553.5	SKIV2L_ENST00000483553.5	exact	chr6	31967759	31969751	1993	3	62	71	76	186	186	0.0933266
SF3B4	SEPTIN5_ENST00000395109.6	SEPTIN5_ENST00000395109.6	exact	chr22	19719435	19720833	1399	1	110	110	110	110	110	0.0786276
SF3B4	PFN1_ENST00000574872.1	PFN1_ENST00000574872.1	exact	chr17	4945667	4947469	1803	1	101	101	101	101	101	0.0560177
SF3B4	PTOV1_ENST00000597730.1	PTOV1_ENST00000597730.1	exact	chr19	49860139	49860742	604	1	62	62	62	62	62	0.102649
SF3B4	RPL7_ENST00000435330.5	RPL7_ENST00000435330.5	exact	chr8	73291783	73292922	1140	1	56	56	56	56	56	0.0491228
SF3B4	ARHGAP4_ENST00000454164.5	ARHGAP4_ENST00000454164.5	exact	chrX	153909468	153911101	1634	1	59	59	59	59	59	0.0361077
SF3B4	IER3_ENST00000259874.6	IER3_ENST00000259874.6	exact	chr6	30743199	30744547	1349	1	121	121	121	121	121	0.0896961
SF3B4	IVNS1ABP_ENST00000422754.1	IVNS1ABP_ENST00000422754.1	exact	chr1	185306750	185307662	913	1	53	53	53	53	53	0.0580504
SF3B4	OXLD1_ENST00000571503.1	OXLD1_ENST00000571503.1	exact	chr17	81665101	81666595	1495	1	76	76	76	76	76	0.0508361
SF3B4	HBA1_ENST00000397797.1	HBA1_ENST00000397797.1	exact	chr16	176704	177522	819	1	66	66	66	66	66	0.0805861
SF3B4	ZYX_ENST00000449630.5	ZYX_ENST00000449630.5	exact	chr7	143381295	143382925	1631	2	48	48	52	96	96	0.0588596
SF3B4	GBF1_ENST00000676985.1	GBF1_ENST00000676985.1	exact	chr10	102375359	102376432	1074	1	63	63	63	63	63	0.0586592
SF3B4	METTL26_ENST00000397664.8	METTL26_ENST00000397664.8	exact	chr16	634438	636351	1914	2	61.5	61.5	68	123	123	0.0642633
SF3B4	RPL38_ENST00000528433.2	RPL38_ENST00000528433.2	exact	chr17	74203704	74204190	487	2	50.5	50.5	59	101	101	0.207392
SF3B4	TSC22D4_ENST00000456330.1	TSC22D4_ENST00000456330.1	exact	chr7	100467166	100468076	911	1	107	107	107	107	107	0.117453
SF3B4	CD63_ENST00000548898.5	CD63_ENST00000548898.5	exact	chr12	55725323	55727108	1786	3	56.3333	54	74	169	169	0.0946249
SF3B4	FMNL1_ENST00000586092.1	FMNL1_ENST00000586092.1	exact	chr17	45245326	45246475	1150	1	82	82	82	82	82	0.0713043
SF3B4	HGS_ENST00000677728.1	HGS_ENST00000677728.1	exact	chr17	81696607	81696998	392	1	25	25	25	25	25	0.0637755
SF3B4	DCXR_ENST00000579821.5	DCXR_ENST00000579821.5	exact	chr17	82036021	82036927	907	3	57.3333	55	68	172	172	0.189636
SF3B4	CFL1_ENST00000530413.1	CFL1_ENST00000530413.1	exact	chr11	65855418	65856473	1056	1	44	44	44	44	44	0.0416667
SF3B4	EIF5_ENST00000559532.5	EIF5_ENST00000559532.5	exact	chr14	103334896	103336849	1954	1	68	68	68	68	68	0.0348004
SF3B4	EIF4G1_ENST00000428387.5	EIF4G1_ENST00000428387.5	exact	chr3	184320297	184321603	1307	2	61	61	78	122	122	0.0933435
SF3B4	CXXC1_ENST00000587396.1	CXXC1_ENST00000587396.1	exact	chr18	50286181	50287679	1499	1	85	85	85	85	85	0.0567045
SF3B4	GPAA1_ENST00000529503.5	GPAA1_ENST00000529503.5	exact	chr8	144082590	144084330	1741	1	148	148	148	148	148	0.0850086
SF3B4	PSMC6_ENST00000553798.5	PSMC6_ENST00000553798.5	exact	chr14	52707231	52708666	1436	2	38	38	51	76	76	0.0529248
SF3B4	EIF5_ENST00000560763.5	EIF5_ENST00000560763.5	exact	chr14	103334237	103336117	1881	1	96	96	96	96	96	0.0510367
SF3B4	HGS_ENST00000678428.1	HGS_ENST00000678428.1	exact	chr17	81695164	81696747	1584	2	36.5	36.5	58	73	73	0.0460859
SF3B4	GBF1_ENST00000678126.1	GBF1_ENST00000678126.1	exact	chr10	102358506	102360395	1890	1	57	57	57	57	57	0.0301587
SF3B4	ACD_ENST00000695650.1	ACD_ENST00000695650.1	exact	chr16	67658736	67660260	1525	1	109	109	109	109	109	0.0714754
SF3B4	MAN2A2_ENST00000558171.1	MAN2A2_ENST00000558171.1	exact	chr15	90910155	90912144	1990	3	76.6667	69	115	230	230	0.115578
SF3B4	SLC43A3_ENST00000529896.1	SLC43A3_ENST00000529896.1	exact	chr11	57425648	57426655	1008	1	75	75	75	75	75	0.0744048
SF3B4	GBF1_ENST00000678558.1	GBF1_ENST00000678558.1	exact	chr10	102375359	102376800	1442	1	63	63	63	63	63	0.0436893
SF3B4	GPX4_ENST00000587648.5	GPX4_ENST00000587648.5	exact	chr19	1105152	1106564	1413	3	47.6667	49	73	143	143	0.101203
SF3B4	PA2G4_ENST00000551061.1	PA2G4_ENST00000551061.1	exact	chr12	56106162	56107219	1058	1	55	55	55	55	55	0.0519849
SF3B4	VARS2_ENST00000421263.1	VARS2_ENST00000421263.1	exact	chr6	30914382	30915416	1035	1	62	62	62	62	62	0.0599034
SF3B4	MRPL55_ENST00000464148.2	MRPL55_ENST00000464148.2	exact	chr1	228107824	228109302	1479	1	91	91	91	91	91	0.0615281
SF3B4	PYCR2_ENST00000472798.2	PYCR2_ENST00000472798.2	exact	chr1	225922029	225923891	1863	1	15	15	15	15	15	0.00805153
SF3B4	SBF1_ENST00000688030.1	SBF1_ENST00000688030.1	exact	chr22	50460534	50462470	1937	1	48	48	48	48	48	0.0247806
SF3B4	RPS20_ENST00000519606.5	RPS20_ENST00000519606.5	exact	chr8	56073075	56074506	1432	3	26	23	43	78	78	0.0544693
SF3B4	ACTB_ENST00000417101.2	ACTB_ENST00000417101.2	exact	chr7	5529235	5529982	748	7	37.4286	34	71	262	262	0.350267
SF3B4	SREBF1_ENST00000486311.5	SREBF1_ENST00000486311.5	exact	chr17	17812712	17814376	1665	2	33.5	33.5	61	67	67	0.0402402
SF3B4	NDUFV1_ENST00000528328.1	NDUFV1_ENST00000528328.1	exact	chr11	67606933	67608674	1742	2	76.5	76.5	77	153	153	0.0878301
SF3B4	SLC6A8_ENST00000442457.1	SLC6A8_ENST00000442457.1	exact	chrX	153693267	153694420	1154	7	25.7143	23	47	180	180	0.155979
SF3B4	USP21_ENST00000479344.1	USP21_ENST00000479344.1	exact	chr1	161159521	161160992	1472	1	71	71	71	71	71	0.0482337
SF3B4	SH3BGRL3_ENST00000319041.6	SH3BGRL3_ENST00000319041.6	exact	chr1	26280122	26281450	1329	1	85	85	85	85	85	0.0639579
SF3B4	HNRNPA1_ENST00000677636.1	HNRNPA1_ENST00000677636.1	exact	chr12	54282394	54283967	1574	3	46.6667	50	64	140	140	0.0889454
SF3B4	DPP7_ENST00000470766.5	DPP7_ENST00000470766.5	exact	chr9	137110546	137112215	1670	1	49	49	49	49	49	0.0293413
SF3B4	YDJC_ENST00000415762.6	YDJC_ENST00000415762.6	exact	chr22	21628089	21630064	1976	3	58	53	75	174	174	0.0880567
SF3B4	DCXR_ENST00000577712.5	DCXR_ENST00000577712.5	exact	chr17	82036293	82037680	1388	3	57.3333	55	68	172	172	0.123919
SF3B4	HES4_ENST00000428771.6	HES4_ENST00000428771.6	exact	chr1	998962	1000172	1211	1	71	71	71	71	71	0.0586292
SF3B4	ZFAND2B_ENST00000422255.5	ZFAND2B_ENST00000422255.5	exact	chr2	219206804	219208540	1737	1	71	71	71	71	71	0.0408751
SF3B4	ZNF692_ENST00000528141.5	ZNF692_ENST00000528141.5	exact	chr1	248857391	248859085	1695	7	55.7143	54	90	390	390	0.230088
SF3B4	SPAG5_ENST00000582076.1	SPAG5_ENST00000582076.1	exact	chr17	28577580	28579406	1827	2	50.5	50.5	67	101	101	0.0552819
SF3B4	RPL7_ENST00000431653.1	RPL7_ENST00000431653.1	exact	chr8	73291816	73293342	1527	1	56	56	56	56	56	0.0366732
SF3B4	HGS_ENST00000678406.1	HGS_ENST00000678406.1	exact	chr17	81694815	81695067	253	1	58	58	58	58	58	0.229249
SF3B4	TOMM40_ENST00000589253.1	TOMM40_ENST00000589253.1	exact	chr19	44890569	44891525	957	1	81	81	81	81	81	0.0846395
SF3B4	HNRNPA1_ENST00000677291.1	HNRNPA1_ENST00000677291.1	exact	chr12	54282394	54282874	481	2	45	45	64	90	90	0.18711
SF3B4	GBF1_ENST00000677642.1	GBF1_ENST00000677642.1	exact	chr10	102376560	102377140	581	1	56	56	56	56	56	0.0963855
SF3B4	CPNE7_ENST00000526232.1	CPNE7_ENST00000526232.1	exact	chr16	89595576	89596849	1274	2	64	64	86	128	128	0.100471
SF3B4	SLC6A8_ENST00000457723.1	SLC6A8_ENST00000457723.1	exact	chrX	153693462	153694164	703	5	24.2	23	33	121	121	0.172119
SF3B4	PDCD2_ENST00000544755.1	PDCD2_ENST00000544755.1	exact	chr6	170582849	170584421	1573	1	68	68	68	68	68	0.0432295
SF3B4	HGS_ENST00000678907.1	HGS_ENST00000678907.1	exact	chr17	81693870	81695067	1198	1	58	58	58	58	58	0.048414
SF3B4	UROD_ENST00000460334.5	UROD_ENST00000460334.5	exact	chr1	45012258	45014070	1813	1	52	52	52	52	52	0.0286817
SF3B4	RECQL4_ENST00000524998.1	RECQL4_ENST00000524998.1	exact	chr8	144515858	144517499	1642	1	92	92	92	92	92	0.0560292
SF3B4	PIEZO1_ENST00000518793.6	PIEZO1_ENST00000518793.6	exact	chr16	88715346	88716277	932	1	42	42	42	42	42	0.0450644
SF3B4	GPAA1_ENST00000530633.1	GPAA1_ENST00000530633.1	exact	chr8	144082626	144084585	1960	1	148	148	148	148	148	0.0755102
SF3B4	TOP3B_ENST00000442653.1	TOP3B_ENST00000442653.1	exact	chr22	21974419	21975969	1551	2	82	82	90	164	164	0.105738
SF3B4	SAPCD1_ENST00000415669.3	SAPCD1_ENST00000415669.3	exact	chr6	31762996	31764851	1856	2	34.5	34.5	37	69	69	0.0371767
SF3B4	CUTA_ENST00000494751.5	CUTA_ENST00000494751.5	exact	chr6	33416550	33418058	1509	1	45	45	45	45	45	0.0298211
SF3B4	USF1_ENST00000528768.5	USF1_ENST00000528768.5	exact	chr1	161039940	161041721	1782	1	37	37	37	37	37	0.0207632
SF3B4	BEX2_ENST00000372674.5	BEX2_ENST00000372674.5	exact	chrX	103309502	103311007	1506	1	76	76	76	76	76	0.0504648
SF3B4	PLEKHG4_ENST00000562744.1	PLEKHG4_ENST00000562744.1	exact	chr16	67279147	67280934	1788	1	66	66	66	66	66	0.0369128
SF3B4	PYCR1_ENST00000583564.5	PYCR1_ENST00000583564.5	exact	chr17	81935372	81937239	1868	1	86	86	86	86	86	0.0460385
SF3B4	TECR_ENST00000601187.1	TECR_ENST00000601187.1	exact	chr19	14564229	14565977	1749	2	70.5	70.5	79	141	141	0.0806175
SF3B4	EDC4_ENST00000575033.1	EDC4_ENST00000575033.1	exact	chr16	67882780	67884123	1344	1	103	103	103	103	103	0.0766369
SF3B4	RPS20_ENST00000520627.1	RPS20_ENST00000520627.1	exact	chr8	56073054	56074510	1457	3	26	23	43	78	78	0.0535347
SF3B4	METTL26_ENST00000568077.5	METTL26_ENST00000568077.5	exact	chr16	634502	636331	1830	2	61.5	61.5	68	123	123	0.0672131
SF3B4	RPS11_ENST00000596873.1	RPS11_ENST00000596873.1	exact	chr19	49496432	49498251	1820	7	14.4286	10	37	101	101	0.0554945
SF3B4	HNRNPA1_ENST00000679079.1	HNRNPA1_ENST00000679079.1	exact	chr12	54283079	54284669	1591	2	43.5	43.5	50	87	87	0.0546826
SF3B4	ESPN_ENST00000632593.1	ESPN_ENST00000632593.1	exact	chr1	6447351	6449037	1687	1	53	53	53	53	53	0.0314167
SF3B4	MAP4K2_ENST00000444560.1	MAP4K2_ENST00000444560.1	exact	chr11	64801710	64803227	1518	1	95	95	95	95	95	0.0625823
SF3B4	FKBP2_ENST00000535135.7	FKBP2_ENST00000535135.7	exact	chr11	64241665	64243472	1808	1	24	24	24	24	24	0.0132743
SF3B4	RPS21_ENST00000450116.6	RPS21_ENST00000450116.6	exact	chr20	62387318	62388519	1202	2	33	33	38	66	66	0.0549085
SF3B4	ERCC3_ENST00000456257.1	ERCC3_ENST00000456257.1	exact	chr2	127288673	127290275	1603	1	69	69	69	69	69	0.0430443
SF3B4	ZFPL1_ENST00000530488.1	ZFPL1_ENST00000530488.1	exact	chr11	65085153	65086789	1637	1	91	91	91	91	91	0.0555895
SF3B4	CFL1_ENST00000524553.5	CFL1_ENST00000524553.5	exact	chr11	65855054	65856964	1911	1	44	44	44	44	44	0.0230246
SF3B4	AURKAIP1_ENST00000321751.9	AURKAIP1_ENST00000321751.9	exact	chr1	1373732	1375169	1438	1	64	64	64	64	64	0.0445063
SF3B4	NAT9_ENST00000581466.1	NAT9_ENST00000581466.1	exact	chr17	74772272	74774099	1828	1	66	66	66	66	66	0.036105
SF3B4	H3-3B_ENST00000591890.5	H3-3B_ENST00000591890.5	exact	chr17	75778325	75779759	1435	8	31	29.5	63	248	248	0.172822
SF3B4	CFAP119_ENST00000545809.1	CFAP119_ENST00000545809.1	exact	chr16	30760293	30762085	1793	1	81	81	81	81	81	0.0451757
SF3B4	METTL26_ENST00000456420.6	METTL26_ENST00000456420.6	exact	chr16	634513	636239	1727	2	61.5	61.5	68	123	123	0.0712218
SF3B4	HNRNPA1_ENST00000677224.1	HNRNPA1_ENST00000677224.1	exact	chr12	54282800	54283967	1168	1	50	50	50	50	50	0.0428082
SF3B4	BEX2_ENST00000536889.1	BEX2_ENST00000536889.1	exact	chrX	103309354	103310955	1602	1	76	76	76	76	76	0.0474407
SF3B4	PSRC1_ENST00000474126.2	PSRC1_ENST00000474126.2	exact	chr1	109280809	109281679	871	2	36	36	47	72	72	0.0826636
SF3B4	KAT2A_ENST00000588759.1	KAT2A_ENST00000588759.1	exact	chr17	42114224	42115833	1610	1	53	53	53	53	53	0.0329193
SF3B4	TRAF4_ENST00000473421.1	TRAF4_ENST00000473421.1	exact	chr17	28747016	28748423	1408	3	85.3333	95	98	256	256	0.181818
SF3B4	KAT5_ENST00000534681.1	KAT5_ENST00000534681.1	exact	chr11	65712805	65714673	1869	1	73	73	73	73	73	0.0390583
SF3B4	SHMT2_ENST00000556737.1	SHMT2_ENST00000556737.1	exact	chr12	57230703	57231906	1204	1	88	88	88	88	88	0.0730897
SF3B4	HAGHL_ENST00000569385.1	HAGHL_ENST00000569385.1	exact	chr16	728572	729313	742	1	47	47	47	47	47	0.0633423
SF3B4	ZSWIM8_ENST00000466354.1	ZSWIM8_ENST00000466354.1	exact	chr10	73800719	73801793	1075	1	58	58	58	58	58	0.0539535
SF3B4	TRAF4_ENST00000454852.6	TRAF4_ENST00000454852.6	exact	chr17	28747214	28749023	1810	2	79	79	95	158	158	0.0872928
SF3B4	GSTP1_ENST00000495996.1	GSTP1_ENST00000495996.1	exact	chr11	67586104	67586439	336	1	42	42	42	42	42	0.125
SF3B4	ATF4_ENST00000680748.1	ATF4_ENST00000680748.1	exact	chr22	39520589	39521953	1365	1	73	73	73	73	73	0.0534799
SF3B4	SLC3A2_ENST00000541372.1	SLC3A2_ENST00000541372.1	exact	chr11	62880896	62881290	395	1	44	44	44	44	44	0.111392
SF3B4	GPX4_ENST00000614791.1	GPX4_ENST00000614791.1	exact	chr19	1104706	1105483	778	1	48	48	48	48	48	0.0616967
SF3B4	AAMP_ENST00000422731.1	AAMP_ENST00000422731.1	exact	chr2	218264360	218266081	1722	1	55	55	55	55	55	0.0319396
SF3B4	HGS_ENST00000676898.1	HGS_ENST00000676898.1	exact	chr17	81688704	81690234	1531	2	46.5	46.5	58	93	93	0.0607446
SF3B4	METTL26_ENST00000568830.1	METTL26_ENST00000568830.1	exact	chr16	634949	636358	1410	2	61.5	61.5	68	123	123	0.087234
SF3B4	EMD_ENST00000684082.1	EMD_ENST00000684082.1	exact	chrX	154379485	154381273	1789	3	56	57	77	168	168	0.0939072
SF3B4	DDX5_ENST00000578190.5	DDX5_ENST00000578190.5	exact	chr17	64503856	64505390	1535	2	37.5	37.5	43	75	75	0.0488599
SF3B4	CKB_ENST00000555039.1	CKB_ENST00000555039.1	exact	chr14	103519992	103521101	1110	2	54	54	55	108	108	0.0972973
SF3B4	GBF1_ENST00000677100.1	GBF1_ENST00000677100.1	exact	chr10	102375359	102377140	1782	2	59.5	59.5	63	119	119	0.0667789
SF3B4	SELENOH_ENST00000528798.1	SELENOH_ENST00000528798.1	exact	chr11	57741682	57743038	1357	1	100	100	100	100	100	0.073692
SF3B4	HNRNPA1_ENST00000678970.1	HNRNPA1_ENST00000678970.1	exact	chr12	54283079	54284317	1239	2	43.5	43.5	50	87	87	0.0702179
SF3B4	FAU_ENST00000434372.2	FAU_ENST00000434372.2	exact	chr11	65121283	65122177	895	1	48	48	48	48	48	0.0536313
SF3B4	ERGIC3_ENST00000411577.5	ERGIC3_ENST00000411577.5	exact	chr20	35542116	35543909	1794	1	44	44	44	44	44	0.0245262
SF3B4	GPX4_ENST00000585480.1	GPX4_ENST00000585480.1	exact	chr19	1105454	1106779	1326	3	47.6667	49	73	143	143	0.107843
SF3B4	SRRM2_ENST00000572883.1	SRRM2_ENST00000572883.1	exact	chr16	2767722	2769248	1527	7	35.5714	21	120	249	249	0.163065
SF3B4	NT5C_ENST00000582744.5	NT5C_ENST00000582744.5	exact	chr17	75130271	75131473	1203	1	58	58	58	58	58	0.0482128
SF3B4	SDF2L1_ENST00000248958.5	SDF2L1_ENST00000248958.5	exact	chr22	21642302	21644299	1998	3	53	52	59	159	159	0.0795796
SF3B4	MAZ_ENST00000569978.1	MAZ_ENST00000569978.1	exact	chr16	29808093	29808935	843	1	59	59	59	59	59	0.0699881
SF3B4	TMEM259_ENST00000586285.2	TMEM259_ENST00000586285.2	exact	chr19	1010695	1011992	1298	1	78	78	78	78	78	0.0600924
SF3B4	FAU_ENST00000525297.5	FAU_ENST00000525297.5	exact	chr11	65120631	65121821	1191	3	55	57	60	165	165	0.138539
SF3B4	NT5C_ENST00000580758.5	NT5C_ENST00000580758.5	exact	chr17	75130228	75131743	1516	1	58	58	58	58	58	0.0382586
SF3B4	FLOT1_ENST00000416018.5	FLOT1_ENST00000416018.5	exact	chr6	30740255	30742203	1949	2	65.5	65.5	79	131	131	0.067214
SF3B4	ABCA7_ENST00000529442.7	ABCA7_ENST00000529442.7	exact	chr19	1056928	1058732	1805	1	82	82	82	82	82	0.0454294
SF3B4	MGAT4B_ENST00000520969.5	MGAT4B_ENST00000520969.5	exact	chr5	179797671	179799636	1966	1	10	10	10	10	10	0.00508647
SF3B4	PPOX_ENST00000652100.1	PPOX_ENST00000652100.1	exact	chr1	161169673	161171160	1488	2	46	46	55	92	92	0.061828
SF3B4	MAN2A2_ENST00000559132.3	MAN2A2_ENST00000559132.3	exact	chr15	90905379	90906858	1480	2	31.5	31.5	37	63	63	0.0425676
[truncated: 12,244 more rows]

## Sheet: PerRBP_SiteLengths
rbp	n_entries	n_unique_templates	n_unique_base_tx	tx_len_mean	tx_len_median	n_sites_mean	n_sites_median	site_union_mean	site_union_median	coverage_mean	coverage_median	frac_zero_sites
AATF	49	49	49	1411.63	1435	2.34694	2	91.7959	72	0.0693793	0.0595628	0
ADAT1	5	5	5	1583.2	1611	1.8	1	160.4	117	0.102896	0.0726257	0
AGGF1	13	13	13	1524.77	1740	2.46154	1	120.615	97	0.0819218	0.0609911	0
AKAP1	138	138	138	1436.8	1455	2.63043	2	163.21	110	0.119218	0.084362	0
AKAP8L	61	61	61	1442.16	1492	1.32787	1	103.541	98	0.0747638	0.0646259	0
APEX1	7	7	7	1398.57	1463	1.14286	1	117.286	117	0.0828496	0.0875274	0
APOBEC3C	142	142	142	1463.57	1513.5	2.16197	1	105.225	76.5	0.0774992	0.0519572	0
AQR	622	622	622	1432.21	1461	2.2701	2	120.498	104.5	0.0904651	0.0761269	0
BCCIP	1	1	1	1539	1539	1	1	47	47	0.0305393	0.0305393	0
BCLAF1	240	240	240	1458.28	1520.5	2.54167	2	106.017	75	0.0786713	0.0562769	0
BUD13	518	518	518	1447.42	1498	1.62162	1	93.8417	79	0.0687279	0.0553796	0
CDC40	25	25	25	1477.16	1501	1.12	1	73.4	61	0.0577588	0.0430697	0
CPEB4	7	7	7	1309.57	1409	2.85714	2	108	98	0.0882285	0.0809628	0
CPSF6	29	29	29	1437.1	1363	1.27586	1	79.9655	69	0.0591669	0.0486726	0
CSTF2	15	15	15	1544.33	1590	1.26667	1	115.267	108	0.0756525	0.0772164	0
CSTF2T	162	162	162	1436.19	1524.5	2.14198	1.5	148.938	111.5	0.114237	0.0775333	0
DDX1	22	22	22	1395.91	1463	1.22727	1	85.8182	72	0.0625485	0.0538949	0
DDX21	2	2	2	1444.5	1444.5	5.5	5.5	106.5	106.5	0.0709726	0.0709726	0
DDX24	272	272	272	1423.53	1473	2	1	101.114	74.5	0.0782891	0.0529764	0
DDX3X	547	547	547	1388.84	1437	2.10055	1	113.278	104	0.0899994	0.0770568	0
DDX42	17	17	17	1434.41	1435	1.05882	1	67.5882	62	0.0501533	0.0432056	0
DDX43	379	379	379	1425.97	1499	1.67018	1	101.499	90	0.0814775	0.0651934	0
DDX47	2	2	2	1458	1458	3	3	255	255	0.174443	0.174443	0
DDX51	26	26	26	1351.31	1317.5	1.65385	1	108.423	91	0.0833446	0.0654312	0
DDX52	1	1	1	1447	1447	1	1	58	58	0.0400829	0.0400829	0
DDX55	180	180	180	1416.86	1421	1.63889	1	79.4056	69.5	0.0630633	0.049696	0
DDX59	80	80	80	1497.38	1546.5	1.9	2	137.575	133	0.0999704	0.0856874	0
DDX6	141	141	141	1413.91	1437	1.57447	1	95.8298	73	0.0720108	0.0530531	0
DGCR8	19	19	19	1512.95	1592	1.26316	1	77.3684	56	0.0509036	0.045156	0
DHX30	31	31	31	1386.1	1357	1.29032	1	66.5484	65	0.0499992	0.0478759	0
DKC1	22	22	22	1498	1497	6.90909	3.5	78.4545	52.5	0.0548896	0.0325525	0
DROSHA	168	168	168	1362.82	1439.5	1.47619	1	96.256	70.5	0.0834192	0.0566322	0
EEF2	9	9	9	1427.78	1463	1.55556	2	41.7778	37	0.0385042	0.025802	0
EFTUD2	411	411	411	1405.48	1432	1.91971	1	126.046	104	0.0970904	0.0763052	0
EIF3D	28	28	28	1343.68	1483	1.07143	1	57.0357	50	0.0536931	0.0387922	0
EIF3G	73	73	73	1186.84	1224	1.42466	1	64	63	0.0712013	0.0535966	0
EIF3H	34	34	34	1438.62	1509.5	1.38235	1	70.0882	55	0.0541282	0.0366424	0
EIF4E	128	128	128	1324.4	1375.5	1.52344	1	100.977	87	0.0876709	0.0662827	0
EIF4G2	19	19	19	1555.89	1594	2.15789	2	129.421	88	0.0882573	0.0535602	0
ELAC2	112	112	112	1401.24	1484	1.66071	1	111.054	89	0.0835521	0.0622845	0
ELAVL1	43	43	43	1492.65	1604	1.95349	1	94.4186	88	0.0692992	0.0542636	0
EWSR1	63	63	63	1364.11	1351	2.26984	1	162.587	108	0.12486	0.093662	0
EXOSC10	46	46	46	1411.67	1567.5	1.21739	1	59.7391	59	0.048737	0.0408383	0
FAM120A	59	59	59	1508.56	1587	2.25424	1	141.119	94	0.106559	0.0682624	0
FASTKD2	16	16	16	1223	1257.5	1.9375	1	123.312	72	0.0952053	0.0595297	0
FKBP4	24	24	24	1371.67	1373.5	1.5	1	86.875	79	0.071188	0.0580731	0
FMR1	61	61	61	1354.8	1363	2.57377	1	127.738	81	0.102437	0.0608899	0
FTO	17	17	17	1357.65	1335	1.41176	1	103.765	91	0.0769474	0.0666667	0
FUBP3	18	18	18	1582.22	1650	1.83333	2	129.778	136	0.0844691	0.0832639	0
FUS	64	64	64	1379.7	1354.5	1.4375	1	112.578	81	0.0910491	0.0700619	0
FXR1	42	42	42	1337.43	1348.5	2.64286	1	153.024	93	0.11759	0.0826349	0
FXR2	33	33	33	1421.21	1447	2.27273	2	110.818	83	0.0842947	0.06548	0
G3BP1	273	273	273	1344.75	1440	2.10989	1	105.04	79	0.0870871	0.0659703	0
GARS	16	16	16	1096.56	1223	1.4375	1	45.8125	58	0.054852	0.0396376	0
GEMIN5	221	221	221	1315.88	1362	1.63348	1	95.4706	77	0.0862381	0.0569664	0
GNL3	2	2	2	438	438	1	1	39	39	0.0893936	0.0893936	0
GPKOW	54	54	54	1512.11	1470	1.25926	1	74.5185	63	0.0510107	0.0452986	0
GRSF1	57	57	57	1501.14	1574	1.96491	1	100.14	80	0.073438	0.0597205	0
GRWD1	177	177	177	1449.9	1507	1.83616	1	84.2203	71	0.0653309	0.0518771	0
GTF2F1	150	150	150	1416.41	1435	1.57333	1	126.1	95.5	0.0949333	0.0740082	0
HLTF	23	23	23	1362.57	1500	1.17391	1	68.8696	70	0.0559868	0.0556818	0
HNRNPC	3	3	3	1515.67	1435	1	1	52	54	0.0325666	0.0376307	0
HNRNPK	142	142	142	1462.07	1505.5	2.24648	1	180.697	176.5	0.133509	0.116473	0
HNRNPL	7	7	7	1720.14	1814	2.85714	3	176.857	192	0.100458	0.110345	0
HNRNPM	23	23	23	1302.13	1328	1.34783	1	89.6087	61	0.0771111	0.0581206	0
HNRNPU	1	1	1	1447	1447	1	1	62	62	0.0428473	0.0428473	0
HNRNPUL1	10	10	10	1514.8	1461	2	2	59.4	63	0.0401498	0.0436765	0
IGF2BP1	80	80	80	1457.78	1510	1.9625	1.5	102.638	92.5	0.0738405	0.0651744	0
IGF2BP2	160	160	160	1353.27	1358.5	2.20625	1	104.919	81.5	0.0843116	0.0604064	0
IGF2BP3	78	78	78	1374.86	1349.5	2.14103	2	101.154	93.5	0.0786232	0.0742122	0
ILF3	11	11	11	1539.36	1702	1.72727	1	105.182	97	0.0721192	0.0621118	0
KHDRBS1	2	2	2	1474	1474	1.5	1.5	80	80	0.0564217	0.0564217	0
KHSRP	90	90	90	1430.42	1455	1.67778	1	118.6	106.5	0.0877264	0.0787114	0
LARP4	76	76	76	1366.97	1383	2.13158	2	81.9342	67	0.0626272	0.0467355	0
LARP7	2	2	2	1702	1702	4.5	4.5	68	68	0.0403506	0.0403506	0
LIN28B	282	282	282	1388.7	1434	1.97518	1	81.1241	74	0.0637936	0.0546306	0
LSM11	75	75	75	1290.39	1316	1.54667	1	89.7867	75	0.0780972	0.0660694	0
MATR3	13	13	13	1629.85	1701	1.15385	1	124.077	121	0.0798164	0.0761965	0
MBNL1	32	32	32	1496.31	1508	1.53125	1	133.219	114.5	0.0987981	0.0698766	0
METAP2	213	213	213	1347.15	1409	2.66667	1	105.502	79	0.0876353	0.0627566	0
METTL1	1	1	1	1282	1282	1	1	53	53	0.0413417	0.0413417	0
MORC2	23	23	23	1277.91	1347	1.13043	1	75.8696	68	0.0735695	0.0511247	0
MTPAP	28	28	28	1319.36	1376.5	1.28571	1	63.9643	57	0.0636325	0.0382039	0
NCBP2	52	52	52	1408.83	1396.5	1.11538	1	62.3269	50	0.048103	0.0409503	0
NIP7	15	15	15	1508.73	1465	1.86667	1	38.4667	25	0.025411	0.0211327	0
NIPBL	18	18	18	1507.17	1604.5	1.55556	1	93.4444	85	0.0733792	0.0581839	0
NKRF	54	54	54	1464.39	1504.5	1.37037	1	86.7778	77.5	0.0646217	0.051707	0
NOL12	12	12	12	1738.58	1840	1	1	46.0833	49	0.0262535	0.0263512	0
NOLC1	93	93	93	1249.7	1382	1.95699	1	73.9462	63	0.0797021	0.0514706	0
NONO	85	85	85	1432.98	1517	3.05882	2	172.271	136	0.130803	0.101156	0
NPM1	1	1	1	1972	1972	2	2	191	191	0.096856	0.096856	0
NSUN2	10	10	10	1304.7	1367.5	1.7	2	32.7	24	0.0301305	0.0202027	0
PABPC4	429	429	429	1428.94	1463	3.4359	2	125.002	105	0.0954274	0.070405	0
PCBP1	187	187	187	1447.08	1548	1.83957	1	128.016	108	0.0974012	0.0790926	0
PCBP2	240	240	240	1457.38	1489	1.7375	1	116.85	105	0.0863481	0.0722229	0
PHF6	30	30	30	1462.47	1455	1.43333	1	62.9667	48.5	0.0469261	0.0336261	0
POLR2G	1	1	1	1483	1483	3	3	216	216	0.145651	0.145651	0
PPIG	744	744	744	1433.55	1483	2.43952	2	114.944	91	0.0851727	0.0685681	0
PPIL4	2	2	2	1785	1785	1.5	1.5	94.5	94.5	0.0563474	0.0563474	0
PRPF8	536	536	536	1463.08	1500.5	1.64925	1	104.718	82.5	0.0772269	0.0616116	0
PTBP1	36	36	36	1551.11	1699	2.19444	1	131.611	105	0.0894713	0.0665123	0
PUM1	149	149	149	1378.14	1438	1.61074	1	100.846	87	0.0851678	0.0648318	0
PUM2	89	89	89	1391.22	1393	1.62921	1	94.1236	82	0.076712	0.065331	0
QKI	11	11	11	1629.18	1759	1.36364	1	109.727	102	0.0733449	0.061011	0
RBFOX2	125	125	125	1455.54	1529	1.696	1	125.088	96	0.093024	0.0664294	0
RBM15	71	71	71	1369.52	1451	2.11268	1	94.4789	75	0.0745511	0.0610831	0
RBM22	59	59	59	1435.51	1457	1.30508	1	65.9831	54	0.048011	0.0376432	0
RBM5	57	57	57	1449.75	1408	1.2807	1	58.4035	52	0.0410812	0.0395257	0
RNF187	4	4	4	1326	1309	1.25	1	135	119	0.107931	0.113783	0
RPS3	243	243	243	1249.06	1338	2.76955	2	130.222	119	0.127863	0.0878049	0
RPS6	27	27	27	1264.89	1334	1.81481	1	73.3704	64	0.0695865	0.0567686	0
RYBP	5	5	5	1267	1274	1	1	68.8	93	0.0673703	0.0593112	0
SAFB	2	2	2	1080.5	1080.5	1	1	85	85	0.0788561	0.0788561	0
SAFB2	2	2	2	1080.5	1080.5	2.5	2.5	239.5	239.5	0.220686	0.220686	0
SDAD1	22	22	22	1486.91	1615.5	1.68182	2	72.0455	70	0.0506766	0.046332	0
SERBP1	19	19	19	1297.42	1409	1.78947	2	122.895	107	0.112811	0.0811828	0
SF3A3	181	181	181	1442.68	1467	1.23204	1	66.5801	60	0.0507895	0.0396367	0
SF3B4	564	564	564	1432.38	1480.5	1.82624	1	99.4397	78	0.0735949	0.0600462	0
SFPQ	7	7	7	1559.57	1582	2	1	113.571	76	0.0752733	0.0701643	0
SLBP	46	46	46	632.63	494	2.97826	2	113.761	107.5	0.213493	0.173225	0
SLTM	35	35	35	1429.46	1356	1.45714	1	96.0286	83	0.0697144	0.0651042	0
SMNDC1	140	140	140	1450.52	1492	1.8	1	79.55	66	0.0590214	0.0468751	0
SND1	126	126	126	1324.98	1404.5	2.1746	1	104.635	70	0.086596	0.0580962	0
SRSF1	154	154	154	1394.32	1457.5	2.22078	1	94.2273	73	0.0794772	0.0612174	0
SRSF7	30	30	30	1285.7	1317.5	1.4	1	102.767	82	0.0924123	0.0629732	0
SRSF9	15	15	15	1429.67	1601	1.33333	1	83.9333	88	0.0614818	0.0524122	0
SSB	2	2	2	1468	1468	2	2	39	39	0.0299594	0.0299594	0
STAU2	8	8	8	1560	1651	1.625	2	129.5	117	0.092921	0.0760527	0
SUB1	202	202	202	1318.77	1433.5	2.35149	2	95.3713	82	0.0892091	0.0666638	0
SUGP2	3	3	3	1278	1151	4.33333	2	212.667	93	0.185859	0.0807993	0
SUPV3L1	1	1	1	1972	1972	1	1	92	92	0.0466531	0.0466531	0
TAF15	1	1	1	1884	1884	1	1	55	55	0.0291932	0.0291932	0
TARDBP	21	21	21	1564.38	1594	1.66667	1	151.286	122	0.102978	0.0791075	0
TBRG4	2	2	2	1357.5	1357.5	1.5	1.5	68.5	68.5	0.0496512	0.0496512	0
TIA1	150	150	150	1426.27	1516.5	1.42	1	63.4333	57	0.0478222	0.0422932	0
TRA2A	30	30	30	1493.4	1619.5	1.86667	1	93.1	80	0.0667069	0.0580602	0
TROVE2	11	11	11	1496.91	1477	2.09091	1	62	51	0.0504291	0.0345295	0
U2AF1	47	47	47	1486.17	1491	1.14894	1	62.4894	63	0.044128	0.0420445	0
U2AF2	107	107	107	1470.04	1496	1.60748	1	78.3178	69	0.057527	0.0483425	0
UCHL5	459	459	459	1375.2	1437	2.08279	1	106.56	80	0.0891513	0.0628485	0
UPF1	178	178	178	1452.12	1471	2.35393	1	188.303	140	0.139026	0.0993333	0
UTP18	11	11	11	1443.45	1594	1.45455	1	70.1818	59	0.0538957	0.0542596	0
UTP3	1	1	1	1539	1539	2	2	46	46	0.0298895	0.0298895	0
WDR3	3	3	3	1543.67	1319	1	1	49	49	0.0329775	0.0371494	0
WDR43	6	6	6	1225.17	1277	1.66667	2	81	60	0.0885639	0.0467077	0
WRN	2	2	2	1655	1655	1	1	30.5	30.5	0.0190002	0.0190002	0
XPO5	78	78	78	1533.76	1597.5	1.02564	1	54.5769	57.5	0.0358844	0.037676	0.115385
XRCC6	60	60	60	1348.75	1360.5	1.05	1	67.1	62	0.0564989	0.0517009	0
XRN2	91	91	91	1375.71	1390	1.52747	1	86.7473	71	0.0687237	0.0512821	0
YBX3	75	75	75	1302.27	1300	4.16	3	87.12	75	0.0723327	0.0609982	0
YWHAG	3	3	3	1120	1282	1.33333	1	48.6667	45	0.0504894	0.0351014	0
ZC3H11A	56	56	56	1346.66	1333.5	1.35714	1	82.9464	67	0.0702534	0.0543164	0
ZC3H8	9	9	9	1635.89	1670	2.55556	3	84.8889	77	0.0527644	0.0450029	0
ZNF622	241	241	241	1447.46	1527	2.07469	1	95.8382	73	0.0707231	0.0541872	0
ZNF800	71	71	71	1485.49	1537	1.57746	1	106.634	93	0.0765914	0.064829	0
ZRANB2	18	18	18	1222.39	1436	1.94444	1	68.2778	53	0.0857926	0.0430393	0
