# Supplementary material for: PRIME-BSPre: a genome-wide protein-RNA binding sites prediction method based on templates
Source: BMC Genomics. 2026 Feb 21;27:317. doi: 10.1186/s12864-026-12657-3 (PMC13032426; doi:10.1186/s12864-026-12657-3)
Supplement: Supplementary file 6 — Supplementary Material 6. [file 12864_2026_12657_MOESM6_ESM.xlsx]

## Sheet: Table S5
Table S5. Runtime and resource profiling (PRIME-BSPre pipeline)
A. Run configuration (input scale and parallelism)
RBP	NF90
Template library	template-all
Species	Human
Templates (T, tp_number)	15348
RNAs (N, rna_number)	37
Alignment workers (--align-parallel)	8
Scoring workers (--score-parallel)	8
B. Execution environment (WSL2 / hardware-visible resources)
OS (WSL distro)	Ubuntu 20.04.6 LTS
Kernel / uname	Linux DESKTOP-BMVQS19 6.6.87.2-microsoft-standard-WSL2 #1 SMP PREEMPT_DYNAMIC Thu Jun 5 18:30:46 UTC 2025 x86_64 x86_64 x86_64 GNU/Linux
WSL mode	WSL2 (inferred from kernel string)
CPU model	Intel(R) Core(TM) i7-14700KF
Logical CPUs visible to WSL	24
Memory total visible to WSL (GB)	88.3868
Swap total visible to WSL (GB)	23
Disk mount for /	Filesystem Size Used Avail Use% Mounted on /dev/sdd 1.3T 1.1T 84G 93% /
Python	3.10.19
Conda version	conda 22.11.1
C. Stage-wise runtime and resource usage (profile)
Stage	Description	Wall time (s)	Wall time (min)	CPU time (s)	Peak RSS (GB) / Peak children
A_alignment_PRIME	Alignment (PRIME engine; TM-align/LocARNA within PRIME)	214.935	3.58225	58.8	0.875 / 15
A2_prediction_pruning	Prediction pruning / gardener	1.51683	0.0252804	1.52	0.758 / 0
B_scoring_excavator	Scoring (excavator) + aggregation	1016.26	16.9377	4.63	6.741 / 8
C_LSPEAK_postprocess	LS-PEAK optimization / post-processing	0.77521	0.0129202	0.78	0.759 / 0
TOTAL	Sum of stages	1233.49	20.5582
